# Supplementary material for: Ancient DNA and high-resolution chronometry reveal a long-term human role in the historical diversity and biogeography of the Bahamian hutia
Source: Sci Rep. 2020 Jan 28;10:1373. doi: 10.1038/s41598-020-58224-y (PMC6987171; doi:10.1038/s41598-020-58224-y)
Supplement: Supplementary file 1 — supplementary information. [file 41598_2020_58224_MOESM1_ESM.fasta]

>UF_322949_Geocapromys_ingrahami_Crooked_Island_enrichment
GTTAATGTAG CTTAAAAAGC AAAGCACTGA AAATGCTTAG ATGAGTCTAC TCCATAGACA
TAAAGGTTTG GTCCTGGCCT TTTTATTAGT TGTTAGCAAA ATTATACATG CAAGACTCAT
CATTCCAGTG AGAATGCCCT CCATGTCAAG AGGAGCGGGT ATCAAGGTAG CTCATCACAC
CTTGCTAAGC CACACCCCCA CGGGATACAG CAGTAATTAA AATTAAGCAA TAAACGAAAG
TTTGACTAAG TTATGCAAGG GTTGGTAAAT TTCGTGCCAG CCACCGCGGT CATACGATTA
ACCCTAACTA ATAAACCTCG GCGTAAAGAG TGTTAAAAAA ATAAGATTAA ATTTTATCTA
AGTCGTAAAA AACAACAGAT ATAAACGAAA GCAATCTTAA TAAATCACAC TAAAGCTAAG
ACCCAAACTG GGATTAGATA CCCCACTATG CTTAGCCGTA AACATAGATA ATAACAAGAA
TTTTCGCCAG AGTACTACTA GCAACAGCTT AAAACTCAAA GGACTTGGCG GTGCTTTAAA
CCCACCTAGA GGAGCCTGTT CTATAATCGA TAAACCCCGA TATACCTTAC CACTTCTTGC
TAATCAGTCT ATATACCGCC ATCTCCAGCA AACCCCAACA GGGATTAAAA GTAAGCACAA
CTATCCCGTA AAGACGTTAG GTCAAGGTGT AACTAATGAA GTGGAAAGTA ATGGGCTACA
TTTTCACAGT AATCTTTATG AAATTAAGGA GGATTTAGTA GTAAATTAAG AATAGAGAGC
TTAATTGAAT TAGGCAATAA AGCACGCACA CACCGCCCGT CACCCTCCTC AAGTAATATG
AGAGGAGATA AGTCGTAACA AGGTAAGCAT ACTGGAAAGT GTGCTTGGAC AAAGTGTAGC
TTAAAAGCCC CCGGCTTACA CCCGGAAGAT TTCAAACTGA CCACTTTGAA CCAAATCTAG
AAAACAAAAC ATTTATACTT AGTATAGGAG ATAGAAATTT ATTAAGCGCT ATAGAGATAG
TACCGTAAGG GAAAGAAAAG TACATAATAG CATAGATTAC ACCTAGTACC TTTTGCATAA
TGAATTAACT AGAATTGACA AAAAGCAAAG CCAAATCCCC CGAAACCAAA CGAGCTACCT
TTAGACAGCT AGAGCAAACT CGTCTATGTK GMAAAMYRST SRGATGATCT GAGGGTAGRG
GTGAAAKGCC AATCRAGCTY GGAGATAGCT GGTTCTCCCC GAAASAWWTT AGKTCAACTT
TAAATTTAAT GAAAGTTTAT ATGTTAACTT AAGGGGGRAC AGCCCCTTAA GCAAGGATAC
ATCCTTCAAT AGAGGGTAAA TAATATAATT ACCATAGTAG GCCCAGAAGC AGCCATCAAT
TAAGAAAGCG TTAAAGCTCA ACATATCCCT AAAATAAATC AACCCCTAAT TGGATTAATC
TATATTTATA TAGAAGAGAT AATGTTAATA TTAGTAACAA GAATTCTCCT TGCACAAGTT
TAAGCAATTA ACAATTTTAT AAAAAATAAT TGTTAACCCA ACTCAGGAGT GCAAAAGACC
AAAATAAACA AAAGGAACTC GGCAAAATAA ACCCCGCCTG TTTACCAAAA ACATCACCTC
TAGCATAACA AGTATTAGAG GCAATGCCTG CCCAGTGGTT CAACGGCCGC GGTATCCTGA
CCGTGCAAAG GTAGCATAAT CACTTGTTCC TTAAATGGGG ACTAGTATGA AAGGCTTGAC
GAGGGTTTAA CTGTCTCTTG TTTATAGTCA GTGAAATTGA CCTTTCCGTG AAGAGGCGGA
AATAATACAA TAAGACGAGA AGACCCTATG GAGCTTAAAT TTTCCATGAG TTAACAATTT
TGGTTGGGGT GACCTCGGAG CAAAACCAAA CCTCCGAATG ATATTAACCT AGACACAAGT
CAAAGTTTCA TCATTAATTG ACCCAGTCTG ATCAACGGAC CAAGTTACCC TAGGGATAAC
AGCGCAATCC TATTTTAGAG TCCATATCGA CAATAGGGCT TACGACCTCG ATGTTGGATC
AGGACCCCCA AATGGTGCAA CCGCTATTAA AGGTTCGTTT GTTCAACGAT TAAAGTCCTA
CGTGATCTGA GTTCAGACCG GAGCAATCCA GGTCGGTTTC TATCTATTAA AAATTTCTCC
CAGTACGAAA GGACAAGAGA AATGAGGCTA ATAATCCAAT CACGCCTTAA TAGTGAAAGA
ATGATATAAT ATTAATTCCC TAGCTATTTG TTAAGGTGGC AGAGCCCGGT AATTGCATAA
AACTTAAAAC TTTACTATCA GAGGTTCAAC TCCTCTCCTT AACATATGTA CATTATTAAC
TTTCTATTAT TCATCATTCC TATTCTATTG GCCATAGCTT TTCTAACCCT AATAGAACGA
AAACTACTAG GCTACATACA ATTGCGAAAA GGACCAAACA TTGTTGGCCC TTACGGGCTT
TTACAGCCAA TAGCAGATGC ATTAAAATTA TTCATTAAAG AGCCCTTGTA CCCTTCAACA
TCTTCAATTC TACTATTCAC AGTTGCCCCT ACTTTAGCCC TTACATTAGC CCTATCCATA
TGAATTCCCT TGCCTATACC ACATCCTCTT ATCAACATAA ATTTAGGGGC ACTATTCATT
CTAGCCACCT CAAGCCTAGC TGTATATTCT ATCCTGTGAT CAGGATGAGC ATCAAATTCT
AAATATGCAT TATTTGGTGC CTTACGAGCT GTAGCCCAGA CCATCTCTTA TGAAGTTACC
CTGGCTATCA TCCTATTATC TGTATTAATC CTTAATGGCT CATACACACT ATCAGCTCTG
ATAATTACTC AAAAAAACAT CTGATTAATT TTACCAACCT GGCCTCTAGC TATAATATGA
TTTGTCTCTA CTCTAGCAGA AACAAATCGA GCGCCCTTCG ACCTGACTGA AGGTGAATCA
GAACTAGTCT CTGGTTTTAA CGTTGAATAT GCCGCAGGAC CATTCGCACT ATTTTTTATA
GCCGAGTATA TAAACATTTT ATTAATAAAT GCCCTTACTA CAACCATTTT CCTAAACTCT
ATAACAACAT TTATACATCC AGAAATCCAC TCAGTAAATT TTATAATTAA AACACTAACC
CTTACTGCCC TATTTCTATG AATCCGAGCT TCATATCCAC GATTCCGCTA TGATCAACTC
ATACATTTAT TATGAAAAAA TTTTCTCCCC TTAACTCTGG CCATATGCAT ATGACATGTT
TCAATACCTA TCTCTCTATG CAGCATTCCC CCTCAATCAA TCTAGAAATA TGTCTGAGAG
TTACTTTGAT AGAGTAAATC ATAGAGGTTA AACCCTCTTA TTTCTAGAAA AATAGGAATT
GAACCTAATC TAAAGAATTC AAAATTCTCC GTGCTACCCT TACACTCTAT TCTAGTAAGG
TAAGCTAACT AAGCTATCGG GCCCATACCC CGAAAATGTT GGCCCTTCCC GTACTGGCTA
AAATGACCCC CACAACAGTC ATTTACACCA CTCTAATCTT GGGTACACTA ATTACTCTAA
TTAGTTCTCA CTGATTACTT ATATGGATGG GCCTAGAAAT AAGTATACTA TCTATTATTC
CCATTCTAAT AAGCAAGTCC AACCCACGAT CGACAGAAGC TGCTACAAAA TATTTTCTTA
CCCAAGCCAC AGCATCAATA ATCTTTCTTC TATCCATCAT TATAACAATG ATACACTCCG
GACAGTGATC AATTCTTCAT ACCAACAACC AAATTGTCTC ATTAATTTTA ACTTTAGCCT
TAATTATAAA ATTAGGCCTA GCTCCATTCC ACTTCTGAGT TCCAGAAGTC ACACAAGGAT
CATCACTAAT TGCTGGAATA ATCTTACTAA CATGACAAAA AATTGCTCCC CTATCAATCC
TAATCCAGAT TTCCCCAGTA ATTAATCAAA CCATAATTAT CTCCTCAGCA TTACTATCCA
CACTATTAGG AGGATGAGGG GGACTAAACC AAACACAACT TCGAAAAATC TTAGCATATT
CATCAATCGC CCATATAGGC TGAATACTAG TAGTAATAAA TTTCAACCCA TCCATTTCTT
TATTCAACCT AATAATTTAT ATTATCATAA CCATTTCATT ATTTGCTACT CTCCATATAA
ATAACAACCT CTCCACACTA TCCCTATCTA ACGTATGAAG CACCGCTCCC CCAACCATTA
TCATCATCTT ACTAACCTTA CTATCTATAG GAGGCCTCCC ACCCCTAACA GGTTTCTCCC
CCAAATGAAT TATTATTCAA GAACTCGTAA AAAACAATAA CATTGTTATT CCCACCCTAA
TAACAATTAT AGCTTTACTT AATCTTTATT TTTACGTACG ACTAACTTAC TCAACTACTC
TAACCCTATT TCCCTCAACA AACAACACAA AAATCAAATG ATATTTTAAT AGTAAAAAAA
TAATTATTAT TCCACCCCTA GTAACACTAT CCATTATGTC CCTACCTTTA ACACCACTTT
TCATTAGCTT AAGTTAGGAA ATTAGGTTAA CAAGACCAAG AGCCTTCAAA GCCCTAAGTA
AATAATACTA TTTATTTCCT GTAAGGATTG TAACATCGCC TGAATGCAAA ACAGACACTT
TTTAAGCTAA ACCCCTAGGC CGGTGGGACA TTAACCCACG AAAATTTAGT TAACAGCTAA
ATACCCTAAA CAACTGGCTT CAACCTACTC TCCCGCCCTA AGGAGGGCGG GAGAAGCCCC
GGCAGGTTTG AAGCTGCTCC TTTGAATTTG CAATTCAACA TGAATATCAC CTCAGGATGG
TAGAAAAGTA ACCTTATCTT TAGATTTACA GTCTAATGCT ATGTTAATCA ACCGGTGATT
ATTTTCTACA AATCACAAAG ATATTGGTAC TTTATACTTA TTATTTGGTG CTTGAGCTGG
AATAGTAGGG ACTGCCCTAA GCCTATTAAT CCGAGCAGAA TTAGGACAAC CAGGTGCACT
ATTAGGGGAT GATCAAATTT ACAATGTCGT AGTGACAGCC CATGCATTTG TAATAATTTT
CTTTATGGTC ATACCAATTA TAATTGGAGG CTTCGGAAAC TGACTCGTTC CTCTGATAAT
TGGGGCTCCT GATATAGCCT TTCCACGAAT AAATAATATA AGTTTCTGAT TACTACCCCC
ATCATTTCTT CTCCTTCTTG CTTCCTCTAT AGTAGAAGCC GGAGCTGGAA CAGGCTGAAC
AGTCTACCCC CCACTAGCTG GAAATCTAGC TCATGCAGGC CCTTCTGTAG ATTTAACAAT
TTTTTCCCTA CACCTGGCTG GTGTTTCTTC AATTTTAGGC GCTATTAATT TTATTACCAC
TATTATTAAT ATAAAACCCC CCGCTATAAC ACAATATCAA ACTCCTTTAT TTGTATGATC
TGTATTAATT ACAGCTGTAT TGTTACTCCT ATCACTACCC GTACTAGCTG CAGGTATTAC
AATATTATTA ACGGACCGTA ATTTAAATAC TACTTTCTTT GATCCTGCTG GAGGAGGTGA
TCCCATCCTA TATCAACACT TATTTTGATT CTTTGGCCAC CCCGAAGTTT ATATTCTCAT
TCTCCCTGGG TTTGGTATAA TTTCACATAT CGTAACATAC TATTCGGGAA AAAAAGAGCC
CTTCGGGTAT ATGGGAATAG TTTGAGCTAT AATATCAATT GGTTTTCTAG GTTTTATTGT
GTGAGCACAT CACATGTTTA CAGTTGGGAT AGATGTAGAC ACACGAGCAT ATTTTACATC
TGCTACAATA ATTATTGCTA TTCCAACTGG TGTAAAAGTA TTTAGCTGAC TAGCAACTTT
ACATGGAGGA AATATTAAAT GATCTCCTGC TATGTTATGA GCATTAGGTT TCATTTTCCT
GTTTACTGTA GGTGGTTTAA CAGGCATTGT ATTAGCTAAC TCTTCATTAG ATATTGTTCT
TCATGATACA TATTATGTCG TTGCTCACTT TCACTATGTC TTGTCTATAG GAGCTGTTTT
CGCTATTATA GGGGGTTTTG TCCACTGGTT TCCCCTATTT TCAGGATACA CTTTAGATAT
AACTTGAGCT AAAATTCATT TCTTCACGAT ATTTGCAGGA GTTAATATTA CTTTCTTCCC
TCAACACTTC CTAGGTTTAT CTGGAATGCC ACGACGATAT TCAGATTATC CCGATGCATA
TACATTTTGA AACACGGTCT CTTCAATAGG CTCATTTATT TCTCTAACCG CAGTAATAAT
AATAGTATTC ATAGTATGAG AAGCATTTGC TTCTAAACGA GAGGTTATAA CAACTGAATT
AACCTCTGTT AATTTAGAGT GACTATACGG ATGTCCACCA CCTTACCACA CATTTGAAGA
GCCAACATAT ATTAAAACTC CATCAAGAAA GGAAGGAATC GAACCCTCAA AAACTAGTTT
CAAGCCAGTC CCATAACCTA TATTAGTAAA ATATTACATA ACTTTGTCGA AGTTAAATTA
CTGGTTTAAC CTGTATATCA TGGCTTATCC TTATGAACTA GGTTTTCAAG ATGCAACCTC
TCCCATTATA GAAGAGTTGC TTCACTTTCA TGATCACACA TTAATAATTG TATTTTTAAT
TAGCACATTA GTATTATATC TTATTTCACT AATACTAACT ACAAAATTAA CACACACAAG
CACTATAGAC GCTCAAGAAG TTGAAACTAT TTGAACAATC CTACCTGCAA TTATCCTAAT
TATAATCGCT CTACCATCAC TACGAATTTT ATACTTAATA GACGAAGTCA ATAATCCTGT
ACTAACAGTA AAAACCATAG GTCACCAATG ATACTGAAGC TATGAATATA CAGATTATGA
AGAGTTAAAT TTTGACTCAT ACATAATCCC AACAACAGAA TTAAAACCAG GTGAACTTCG
ACTCCTTGAA GTAGACAACC GAGTTGTACT TCCAATAGAA ACACCAGTAC GCATACTAAT
CTCGTCAGAA GACGTTTTAC ACTCATGAGC TGTACCATCC CTGGGCTTAA AAACAGATGC
CGTCCCAGGC CGATTAAACC AAACAATTCT AATATCATCC CGACCTGGTT TGTTCTATGG
GCAATGCTCA GAAATCTGCG GCTCTAATCA TAGCTTTATA CCTATTGTTA TCGAAATAGT
AACCTTAAAA ACATTCGAAA ATTGATGTTC CTCTTTAGTA TAAGTCATTA TGAAGCTAAG
CGTTAACCTT TTAAGTTAAA GACTAGGTCC TCATAATGAA TGCCCCAACT AGATACATCC
ACATGATTAA TTAACATTTT ATCAATATTA TTCACATTAT TAGTAATTTT TCAACTGAAA
ACCTTAACAC ACCAATATCC CTATAACCCC CAATTAATTT CCTTAAAACA AAAAAAGCAA
AAAACCCCTT GAGAAATAAA ATGAACGAAA ACTTATTTGC CTCTTTCGTA ACTCCCACAA
TGCTAGGCCT CCCTATCGTT GTAGCTATTA TTATATTCCC GACCCTTCTA TTTCCTATCC
CTAAACGACT AATCGATAAT CGTATTATCA CCATACAACA ATGATTAATT AAACTAATCC
TAAAACAAAT AATACTAATT CACAGCAACA AAGGGCGGAC ATGATCCTTA ATACTGATCA
CGCTAATTCT ATTTATTGGC ACAACCAATC TATTAGGCCT TCTCCCCTAT TCTTTTACCC
CTACAACTCA ACTATCAATA AATCTAGCGA TAGCTATCCC CCTATGAGCT GGAGCGGTTT
TTCTAGGATT TCGCTACAAA ACAAAAATAT CTTTAGCCCA CTTCCTTCCT CAAGGAACAC
CTATTCCACT CATTCCTATA CTAGTAATTA TCGAAACAAT CAGCCTATTT ATTCAACCAA
TGGCCTTAGC AGTCCGATTA ACTGCCAACA TCACTGCGGG GCACTTACTT ATGCACCTAA
TTGGAGGAGC AACTTCAGTC TTAATTTTCA TTAGCCCTCC TGCTGCATTG ACAACATTTA
TTATTCTTCT ATTACTTACA ATGCTTGAAT TTGCCGTAGC ATTAATTCAA GCATATGTAT
TTACACTCTT AGTTAGCCTA TACTTACATG ACAATACCTA ATGACCCATC AAACACATGC
CTATCACATA GTTAACCCTA GCCCTTGACC TCTAACAGGA GCTCTATCAG CCCTATTATT
AACCTCAGGT CTTATCATAT GGTTTCACTT TAACTCCAAT ACACTTTTAA CCTTAAGCAT
ACTAACCAAC ATACTAACCA TATACCAATG ATGACGAGAT GTAGTACGAG AGGGTACCTA
TCAAGGACAC CACACATCAA CTGTACAAAA AGGCCTTCGT TACGGAATAA TCTTATTTAT
TATTTCAGAA GTATTTTTCT TTTCAGGATT TTTCTGAGCC TTCTATCACT CTAGCCTAGC
ACCCACCCCC GAACTAGGCG GGCACTGACC ACCCACAGGA ATTAACCCCC TTGACCCACT
AGAAGTCCCA TTATTAAATA CATCCGTATT GCTAGCTTCA GGTGTATCAA TTACTTGAGC
TCACCATAGC CTGATAGAAG GAAATCGTAA GCAAATAACT CAAGCCCTGA TAATTACTAT
CATTCTAGGC ATTTACTTTA CACTACTTCA AGCATCAGAG TACTTTGAGG CCTCTTTCGC
TATCTCTGAC GGCATTTACG GCTCAACATT TTTTGTTGCT ACAGGATTTC ATGGATTACA
CGTAATCATT GGATCAACAT TCCTCCTGGT CTGCTTATTA CGCCAATTCT ACTTTCATTT
TACCTCTAAG CATCACTTTG GTTTTGAAGC CGCGGCCTGG TACTGACACT TCGTAGATGT
AGTTTGACTT TTCCTATATG TATCAATTTA TTGATGAGGA TCTTACTTTT TTATACAATT
AGTATTACTG ACTTCCAATC AGCAGGCTCC GAGCGGGAAA AAGTAATAAA TATCATTATA
TCAATTACCA TTAACTACTT ACTAACCACA ATCCTTATTA CCATTGCATT CTGATTACCC
CAACTTAACA CTTATACCGA AAAAGCCAGC CCTTATGAAT GTGGATTTGA CCCAACAGAA
ATTACACGCC TCCCATTTTC CATAAAATTT TTCTTAATTG CCATCACATT CTTACTATTT
GACCTAGAAA TTGCCCTACT TCTTCCTCTC CCCTGAGCCC TTCAGACTAC AAACCTAAAC
GTGACAATAT GAATTTCTAT TGCACTAATT ATGATTTTAT CATTAGGACT TATCTATGAA
TGACTACAAA AAGGATTAGA ATGAACTGAA TATAACAGTT AGTTTAAAAA CAAATGATTT
CGACTCATTA AATTATGTAT TACATAACTG TTAAATGTCT TCAATCCTAC TTAATACAAT
CATAGCTTTC ATTGTATCCT TCATAGGAAT TATAATTTAT CGATCACATA TAATGTCATC
TCTGCTATGT TTAGAAGGAA TAATACTATC TATATTTGTA TTAGGAACTA TCATCATACT
AAACTTCCAC TATACTCTTT TCCTCTCCCT ACCTATTATA CTACTAGTGT TCGCTGCTTG
TGAAGCAGCA GTAGGGCTAG CCCTACTAGT AATGATTTCA AATACATACG GAATAGATTA
TGTTCAAAAC CTAAATCTGC TACAATGCTA AAAATTATTA TTCCTACAAT AATACTACTA
CCAACCGTCT GATTATCTAA AAACACAACA ATATGAATTA ACTCAACTTC CCATAGTTTA
ATAATTGCAC TAATTAGCCT TACCTACTTA AATAAACTCG ATATTACCAG TATAAACTAT
TCTCTAAACT TTTCCTCAGA CTCCCTATCA TCCCCCTTAT TAATCTTAAC AACATGACTG
CTACCCTTAA TAATTATCGC AAGCCAAAAT CATCTAAAAA ATGAAACCGA AACACGAAAA
AAATTATACG TAACCCTTCT TGTACTCCTA CAAATATTTC TTATTCTTAC ATTTTCAGTT
ACAGAAATAA TTCTTTTCTA CATCCTATTT GAAACTACAT TAATCCCTAC TCTAATTATT
ATTACACGTT GAGGTAATCA AACAGAACGA ATAAAAGCAG GCTTATATTT TTTATTTTAT
ACATTAATTG GCTCTCTCCC CCTACTAATT TCCTTAATTT ATTTACAAAC CCAACTAGGG
TCATTAAACT TTCTACTATT TAATTACTAT AAACTTTCAA TTTACCCCAA TTGATCTAAT
AAACTAATAT GACTTGCATG TATTATAGCA TTTATAATTA AACTACCACT GTACGGCTTA
CACTTATGAC TACCAAAAGC ACACGTAGAA GCTCCCATCG CAGGATCCAT AGTACTTGCA
GCTATTCTCC TAAAATTAGG AGGCTATGGT ATAATACGAG TATGTCAACT TTTAGAACCC
CTAACAAGTT ATATAGCATA TCCTTTTATT CTACTATCCC TGTGGGGAAT AATCATAACT
AGTTCTATAT GCCTACGTCA AACAGACCTA AAAGCTTTAA TTGCTTACTC CTCTGTCAGC
CACATAGCAC TTGTAATTAT CGCAATTTTA ATCCAAACCC CATGAAGTTT TATAGGGGCC
ACCTCCTTAA TAATCGCTCA CGGCCTTACT TCATCATTAC TCTTCTGCCT AGCTAACTCC
AACTATGAAC GTACCCACAG CCGGACCATA CTGTTAACTC GAGGCCTACA AATATTATTT
CCTCTTATAG GAACATGATG AATCATTGCG AGCCTAACCA ATCTAGCACT GCCTCCTACC
ATTAACCTAA TTGGAGAATT ATTAATTATT ATATCAACTT TCTCCTGAAA CCACTTTACA
ATTATCCTTA CAGGACTAAA CGTTCTAATC ACAGCTCTAT ATTCCCTTTA TATATTAATC
TCTACACAAC GAGGAAAACC CCCTTACCAC ATTCACAATA TACCCCCAAC ATTTACACGA
GAAAATACCC TAATAACTCT TCACATCATC CCCTTATTAT TAAAACATTA GATTGTGAGT
CTAATAATAG AAGACTAAAA CTTCTTACTT AGAAAGAACG CTGGAACTGC TAATTCCATC
CACGACTAAT ACGTGGCTTT CTTACTTTTA TAGGATAGAA GTATTCCATT GGTCTTAGGA
ACCAAAAACT TGGTGCAACT CCAAATAAAA GTAATTAATA TATTCATTTC TACATTCACC
ATAACCTTAA TACTCCTAAC ATTACCCATC ATAACACCTA TAACAAATTT ACACATAAAG
TTGTCTTACT CCAATTACGT AAAGACTATA ATTTCATTAT CATTCTTCCT CAGCTTAATC
CCAACCCTCT CAATATTCCA TTGTAATCAA GAAGCCATAA CAACAAACTG AAACTGATTA
ATTATTCAAA CTCTTCATCT GAATATTAGT ATCAAACTAG ATTACTTTTC CATTYTATTT
ACATCAGTTG CCCTATTTGT TACATGATCT ATCATAGAAT TTTCCCTCTG ATATATACAC
TCCGACCCAT ACATAAACAA ATTCTTCAAG TATCTACTAT TATTTTTAAT TACTATAATA
ATCTTAACTT CCGCAAACAA TTTATTTCAA CTCTTTGTAG GATGAGAAGG AGTAGGAATT
ATATCCTTTT TACTAATTGG CTGATGACAT GGACGATCCG ATGCTAACAC TGCAGCAATA
CAAGCGGTAT TATATAATCG AATTGGCGAT ATTGGCTTTA TTTTATCTAT AACATGATTC
CTTATCAACT CCAACTCATG AGACTTACAA CAAATTTTCA TTACTCAAGA CAAAGACTAT
CTCTTACCTT TAATAGGTCT ACTATTAGCA GCCACTGGAA AATCAGCTCA ATTTGGACTT
CACCCATGAC TCCCTTCCGC TATAGAAGGC CCCACACCAG TATCCGCATT ACTTCATTCC
AGTACAATAG TAGTAGCAGG TATCTTCCTA CTAATCCGCT TCTACCCTTT AACACAAAAC
AATCAAATTG CACAAACAAT ATGCTTATGC CTAGGAGCTT TAACAACACT ATTCACAGCC
ATCTGTGCCT TAACCCAAAA TGACATTAAA AAAATTGTAG CATTCTCCAC CTCAAGTCAA
TTAGGACTAA TAATGGTAAC TATCGGAATC AACCAACCGC ACCTAGCATT TCTTCACATT
TGCACCCACG CCTTTTTCAA GGCTATATTA TTCCTTTGCT CTGGCTCAAT TATTCACAAC
CTAAACGATG AGCAGGATAT TCGAAAAATA GGAGGCTTAC ACAAAATATT ACCCATCACT
TCCTCTTCAT TAATAATTGG AAGCATAGCT CTAACAGGAA TTCCATTTCT TACAGGATTC
TACTCTAAAG ACCTAATCAT CGAATCTGCA ACTACGTCGT ATACAAACGC CTGAGCCCTA
ACCATTACCC TCATTGCCAC ACTAATAACT GCCGTTTACA GCACACGAAT CATCTTTTTT
GCCCTTATAA ATAACCCACG ATTCCCCTTT AATATTAACA TAAACGAAAA TGACCCCTCA
ATAGTTAACC CCATTAAACG ATTAACAGTA GGCAGCATCC TAGCGGGCTT CCTAATTTCT
CAAAATATCC CTATCACAAA TATTCCCCAG CTAACTATAC CCCTTAATAT AAAATTTATA
GCAATCACCA TTACTTTACT ATTGCTATAG AAATTAATAT AATAACTAAA AACCTAAAAA
CTAGTTATTC ATCTAAATAC TTTAACTTTT CTAATATACT AGGCTATTAT CCTATACTAA
TACACCGAGC CCTACCTGAC ATTAACCTCT CAATAAGCCA AAACCTAGCA TCATCAATAA
TAGATCTTAT CTGACTCGAA AAAACAATTC CCAAATTCAC CTCTAATATT CAAATAAAAG
CATCTATAAT CACCTCAACT CAAAAAGGCC TATTAAAATT TTACTTCCTA TCTTTCCTCA
CCTCTACCCT CCTAGCTATT ATAATCCTTT TTTAATTGCA CGCGTAATCT CTAAGACAAT
AAAAATACAA GTAAACAAAG ATCACCCCGC CACAAACACT AGCCAGTAAT TATAACTATA
AATAGCAGCA ACTCCAGCAG GATCTTCACT AAAAAACCCA ACACTCCCCC CTTCAGCATC
ATAAATTACC CATTCTCCTA TACCATAATA ATCAACTAAA ACCTCAATAT GTTCATATTT
AGCTCATCAA TACAACACTA CTAACTCAGA TATAACCCCT AAAAATAAAG AAAATCAAAT
AACAATACTA GATCCCCATG TCTCAGGGTA CTGGTCCATA GCTATAGAGG TAGTATAAGC
AAAAACAACT ATTATTCCCC CTAAATAAAC TAAAAATACT ACCAATCCCA AAAACGACCC
ACCACAGCTT AAAACAATTC CACACCCAAC AGCCCCACTA ACAACCAATG CTAGTCCCCC
ATAAATAGGA GAAGGTTTAA CAGAAAATCC AATAAAACCT AAAACAAACA TAATACTAAA
AATATAAATA ATGTTTAAAG TCATAATTCC TACATGGATT TAACCATGAC TAATGATATG
AAAAACCATT GTTGTAATTC AACTATAAGA ACTAATGACC AACACACGAA AATCTCACCC
ATTAATCAAA ATTATTAATC ACTCTTTTAT TGATCTACCA GCACCATCAA ATATCTCATC
ATGATGGAAT TTCGGTTCTT TATTGGGTGT ATGTCTTGGA GTCCAAATTA TTACAGGCCT
CTTTTTAGCC ATACATTATA CTGCAGACAC ATCAACAGCT TTTTCCTCTG TAACCCACAT
TTGCCGAGAC GTAAACTACG GATGATTAAT CCGCTATGCA CATGCTAACG GAGCATCTAT
ATTTTTCATC TTCTTATATT TTCACATTGG ACGAGGGGTT TACTATGGGT CTTATACCTT
CATAGAAACA TGAAATATTG GGGTACTACT ATTGTTTGCA GTAATAGCCA CTGCCTTCAT
AGGATACGTT CTCCCTTGAG GACAGATATC ATTCTGAGGC GCAACAGTCA TTACAAACCT
ACTCTCAGCT ATCCCATATA TTGGCCCCAT ACTAGTAGAA TGAATCTGAG GAGGATTCTC
AGTAGATAAA GCCACCTTAA CACGATTCTT CGCCTTTCAC TTTATTCTAC CATTCATTAT
CACAGCTATA GTAATAATTC ACTTATTATT TCTACATGAA ACAGGATCCA ACAACCCATC
AGGCCTCAAT TCAGATTCCG ACAAAATTCC ATTCCACCCC TACTATACAA TCAAAGACAT
CTTAGGCCTC ATAATAATAA TCTTAACCCT ATGCATATTA ATTCTATTCT CACCCGACCT
TTTAGGAGAC CCAGATAATT ATACTCCAGC TAACCCATTA AGCACACCTC CCCATATCAA
ACCAGAATGA TATTTTTTAT TTGCCTACGC AATCCTACGA TCCATCCCCA ACAAATTAGG
GGGAGTTCTA GCACTAGCAC TCTCAATTCT AATCCTAGCC ATATTCCCCA TTTTACACGT
ATCTAAACAA CGCAGCATGA CATTCCGCCC TGCCAGCCAG TGCCTACTAT GAATCCTAGT
AGCTAATCTA ATCATTCTTA CATGAATCGG AGGCCAACCA GTAGAATACC CTTTCATTAT
TATCGGACAG CTAGCATCAA TTTCCTACTT CTCCATTATC CTAATCCTCA TGCCTACAAC
AAGTTTAATA GAAAATAAAC TACTTAAATG AGAAGCCTCA GTAGTATATT ACACTGGTCT
TGTAAACCAA ATATGCTCCC TGAGACTCAA GAAAGAGGCA GCCACGCCAT CAGTACCCAA
AACTGAAATT CTAACTAAAC TATTTCTTGT ATGTACATCG TGCATTAATG CATGTCCCCA
TTAGTACATA GACCATACTA TGTTTAATCA ACATTAAATC CCTGCCCCAT GCATATAAGC
ATGTACATTC TAGGCAGTAC ATAACACATA AACCCAAGCC AATACGAATA TGATTCTTAT
CAATACGTCT ATTACCGTCC ATTAGAATCT ATTAATACCA TCCTCCGAGA AACCATCAAC
CCGCCAAGCA GGTGTCCCCC TCCTCGCTCC GGGCCCATTA CGTGGGGGTA GCTAGAGTGA
AACTTTAACA GACATCTGGT TCTTTCTTCA GGMCATGCAC CGTACTTCCT GCCAAACCCC
AAAAACAAAA ATTTAACCCT CATGTCAGTA CAATATGTGC C
>UF_322959_Geocapromys_ingrahami_Abaco_enrichment
GTTAATGTAG CTTAAAAAGC AAAGCACTGA AAATGCTTAG ATGAGTTTAC TCCATAGACA
TAAAGGTTTG GTCCTGACCT TTTTATTAGT TGTTAGCAAA ATTATACATG CAAGACTCAT
CATTCCAGTG AGAATGCCCT CCATGTCAAG AGGAGCGGGT ATCAAGGTAG CTCATCACAC
CTTGCTAAGC CACACCCCCA CGGGATACAG CAGTAATTAA AATTAAGCAA TAAACGAAAG
TTTGACTAAG TTATGCAAGG GTTGGTAAAT TTCGTGCCAG CCACCGCGGT CATACGATTA
ACCCTAACTA ATAAACCTCG GCGTAAAGAG TGTTAAAAAA ATAAGATTAA ATTTTATCTA
AGTCGTAAAA AACAACAGAT ATAAACGAAA GTAATCTTAA TAAATCACAC TAAAGCTAAG
ACCCAAACTG GGATTAGATA CCCCACTATG CTTAGCCGTA AACATAGATA ATAACAAAAA
TTTTCGCCAG AGTACTACTA GCAACAGCTT AAAACTCAAA GGACTTGGCG GTGCTTTAAA
CCCACCTAGA GGAGCCTGTT CTATAATCGA TAAACCCCGA TATACCTTAC CACTTCTTGC
TAATCAGTCT ATATACCGCC ATCTCCAGCA AACCCCAACA GGGATTAAAA GTAAGCACAA
CTATCTCGTA AAGACGTTAG GTCAAGGTGT AACTAATGAA GTGGAAAGTA ATGGGCTACA
TTTTCACAGT AATCTTTATG AAATTAAGGA GGATTTAGTA GTAAATTAAG AATAGAGAGC
TTAATTGAAT TAGGCAATAA AGCACGCACA CACCGCCCGT CACCCTCCTC AAGTAATATG
AGAAGAGGCA AGTCGTAACA AGGTAAGCAT ACTGGAAAGT GTGCTTGGAC AAAGTGTAGC
TTAAAAGCCC CCGGCTTACA CCCGGAAGAT TTCAAACTGA CCACTTTGAA CCAAATCTAG
AAAACAAAAC ATTTATACTT AGTATAGGAG ATAGAAATTT ATTAAGCGCT ATAGGGATAG
TACCGTAAGG GAAAGAAAAG TACATAATAG CATAGATTAC ACCTAGTACC TTTTGCATAA
TGAATTAACT AGAATTGACA AAAAGCAAAG CCAAATCCCC CGAAACCAAA CGAGCTACCT
TTAGACAGCT AGAGCAAACT CGTCTATGTG GCAAAATAGT GAGAAGATCT GAAGGTAGAG
GTGAAAAGCC AATCGAGTTT GGAGATAGCT GGTTATCCAA ATAAGAATTT AGTTCAACTT
TAAATTTAAT GAAAGTTTAT ATGTTAACTT AAGGGGGGAC AGCCCCTTAA GCAAGGATAC
ATCCTTCAAT AGAGGGTAAA TAATATAATT ACCATAGTAG GCCCAGAAGC AGCCATCAAT
TAAGAAAGCG TTAAAGCTCG ACATATCCCT AAAATAAATC AACCCCTAAT TGGATTAATC
TATATTTATA TAGAAGAGAT AATGTTAATA TTAGTAACAA GAATTCTCCT TGCACAAGTT
TAAGCAATTA ACAATTTTAT AAAAAATAAT TGTTAACCCA ACTCAGGAGT GCAAAAGACC
AAAATAAACA AAAGGAACTC GGCAAAATAA ACCCCGCCTG TTTACCAAAA ACATCACCTC
TAGCATAACA AGTATTAGAG GCAATGCCTG CCCAGTGGTT CAACGGCCGC GGTATCCTGA
CCGTGCAAAG GTAGCATAAT CACTTGTTCC TTAAATGGGG ACTAGTATGA AAGGCTTGAC
GAGGGTTTAA CTGTCTCTTG TTTATAGTCA GTGAAATTGA CCTTTCCGTG AAGAGGCGGA
AATAATACAA TAAGACGAGA AGACCCTATG GAGCTTAAAT TTTCCGTGAG CTAACAATTT
TGGTTGGGGT GACCTCGGAG CAAAACCAAA CCTCCGAATG ATATTAACCT AGACACAAGT
CAAAGTTTCA TCATTAATTG ACCCAGTCTG ATCAACGGAC CAAGTTACCC TAGGGATAAC
AGCGCAATCC TATTTTAGAG TCCATATCGA CAATAGGGCT TACGACCTCG ATGTTGGATC
AGGACCCCCA AATGGTGCAA CCGCTATTAA AGGTTCGTTT GTTCAACGAT TAAAGTCCTA
CGTGATCTGA GTTCAGACCG GAGCAATCCA GGTCGGTTTC TATCTATTAA AAATTTCTCC
CAGTACGAAA GGACAAGAGA AATGAGGCTA ATAATCCAAT CATGCCTTAA TAGTGAAAGA
ATGATATAAT ATTAATTCCC TAGCTATTTG TTAGGGTGGC AGAGCCCGGT AATTGCATAA
AACTTAAAAC TTTACTATCA GAGGTTCAAC TCCTCTCCTT AACATATGTA CATTATTAAC
TTTCTGTTAT TCATCATTCC TATTCTACTG GCCATAGCCT TTCTAACCCT AATAGAACGA
AAACTACTAG GCTATATACA ATTGCGAAAA GGTCCAAACA TTGTTGGCCC TTACGGGCTT
TTACAACCAA TAGCAGATGC ATTAAAACTA TTCATTAAAG AGCCCTTGTA CCCTTCAACA
TCTTCAATTC TACTATTCAC AGTTGCCCCT ACTTTAGCCC TTACATTAGC CCTATCCATA
TGAATTCCCT TGCCTATACC ACATCCTCTT ATTAACATAA ATCTAGGGGC ACTATTCATT
CTAGCCACCT CAAGCCTAGC TGTATATTCT ATCCTATGAT CAGGATGGGC ATCAAATTCT
AAATATGCAT TATTCGGTGC CTTACGAGCT GTAGCCCAAA CCATCTCTTA TGAAGTTACC
CTAGCTATCA TCCTATTATC TGTATTAATC CTTAATGGCT CATACACACT ATCAGCCCTA
ATGATTACTC AAAAAAACAT CTGACTAATT TTACCAACTT GACCTCTAGC TATAATATGA
TTTGTCTCTA CTCTAGCAGA AACAAATCGA GCGCCCTTCG ACCTGACTGA AGGTGAATCA
GAACTAGTCT CTGGTTTTAA CGTTGAATAT GCCGCAGGAC CATTCGCACT GTTTTTTATA
GCCGAGTATA TAAACATTTT ATTAATAAAT GCCCTTACTA CAACCATTTT CCTAAACTCT
ATAACAACAT TTATACATCC AGAAATCCAC TCAATAAATT TTATAATTAA AACACTAATC
CTTACTGCCC TATTTCTATG AATCCGAGCT TCATATCCAC GATTCCGCTA TGATCAACTC
ATACATTTAT TATGAAAAAA TTTTCTCCCC TTAACTCTGG CTATATGCAT ATGACATGTT
TCAATACCTA TCTCTCTATG CAGCATTCCC CCTCAATCAA TCTAGAAATA TGTCTGAGAG
TTACTTTGAT AGAGTAAATC ATAGAGGTTA AACCCTCTTA TTTCTAGAAA AATAGGAATT
GAACCTAATC TAAAGAATTC AAAATTCCCC GTGCTACCCT TACACTATAT TCTAGTAAGG
TAAGCTAAAT AAGCTATCGG GCCCATACCC CGAAAATGTT GGCCCTTCCC GTACTGGCTA
AAATGATTTC CACAACAGTC ATTTACACCA CTCTAATCCT GGGTACACTA ATTACTCTAA
TTAGTTCTCA CTGATTTCTT ATATGGATGG GCCTAGAAAT AAGTATACTA TCTATTATTC
CCATTCTAAC AAGCAAATCC AACCCACGAT CGACAGAAGC TGCTACAAAA TATTTTCTTA
CCCAAGCCAC AGCATCAATA ATCTTTCTTC TGTCCATCGT TATAACAATG ATATACTCCG
GGCAGTGATC AATTCTTCAT ACCAACAACC AAATTGTCTC ATCAATTTTA ACTTTAGCCT
TAATTATAAA ATTAGGCCTA GCTCCATTCC ACTTCTGAGT TCCAGAAGTC ACACAAGGAT
CATCATTAAT TGCTGGAATA ATCCTATTAA CATGACAAAA AATTGCTCCC CTATCAATCC
TAACCCAGAT TTCCCCAGTA ATTAATCAAA CCATAATTAT CTCCTCAGCA TTACTATCCA
CACTATTAGG AGGATGAGGG GGACTAAACC AAACACAACT TCGAAAAATC TTAGCATACT
CATCAATCGC CCATATAGGC TGAATACTAG TAGTAATAAA TTTCAACCCA TCCATTTCTT
TATTCAACCT AATAATTTAT ATTATCATAA CCATTTCATT ATTTGCTACT CTCCATATAA
ACAACAACCT CTCCACACTA TCACTATCTA ACGTATGAAG CACCGCTCCC CCAGCTATTA
TCATCATTTT ACTAACCTTA CTATCTATAG GAGGCCTCCC ACCTCTAACA GGTTTCTCCC
CCAAATGAAT TATTATTCAA GAACTCGTAA AAAACAATAA CATTGTTATT CCCACCCTAA
TAACAATCAT AGCCTTACTT AACCTTTATT TTTACGTACG ACTAACTTAC TCAACTACTC
TAACCCTATT TCCCTCAACA AACAACACAA AAATCAAATG ATATTTTAAT AGTAAAAAAA
TAATTATTAT TCCACCCCTA ATAACACTAT CCATTATATC CCTACCCTTA ACACCACTTT
TCATTAGCTT AAGTTAGGAA ATTAGGTTAA CAAGACCAAG AGCCTTCAAA GCCCTAAGTA
AATAATACTA TTTATTTCCT GTAAGGGTTG TAACATCGCC TGAATGCAAA ACAGACACTT
TTTAAGCTAA ACCCCTAGGC CGGTGGGACA TTAACCCACG AAAATTTAGT TAACAGCTAA
ATACCCTAAA CAACTGGCTT CAACCTACTC TCCCGCCCTA AGGAGGGCGG GAGAAGCCCC
GGCAGGTTTG AAGCTGCTCC TTTGAATTTG CAATTCAACA TGAATATCAC CTCAAGATGG
TAGAAAAGTA ACCTTATCTT TAGATTTACA GTCTAATGCT ATGTTAATCA ACCGGTGATT
ATTTTCTACA AATCACAAAG ATATTGGTAC TTTATACTTA TTATTTGGTG CTTGAGCTGG
AATAGTGGGG ACTGCCCTAA GCCTATTAAT CCGAGCAGAA TTAGGACAAC CGGGTGCACT
ATTAGGGGAT GATCAGATTT ACAATGTCGT AGTGACAGCC CATGCATTTG TAATAATTTT
CTTTATGGTT ATACCAATTA TAATTGGAGG CTTCGGAAAC TGACTCGTTC CTCTGATAAT
TGGAGCTCCT GATATAGCCT TTCCACGAAT AAATAATATA AGTTTCTGAT TACTACCCCC
ATCATTTCTT CTCCTTCTTG CCTCCTCTAT GGTAGAAGCC GGAGCTGGAA CAGGCTGAAC
AGTATACCCC CCACTAGCTG GAAATCTAGC TCATGCGGGC CCTTCTGTAG ATTTAACAAT
TTTTTCCCTA CACCTGGCCG GTGTTTCTTC AATTTTAGGC GCTATTAATT TTATTACCAC
TATTATTAAT ATAAAACCCC CCGCTATAAC ACAATACCAA ACTCCTTTAT TTGTATGATC
TGTATTAATT ACAGCTGTAT TATTACTCCT ATCACTACCC GTACTAGCTG CAGGCATTAC
AATATTATTA ACGGACCGTA ATTTAAATAC TACTTTCTTT GATCCTGCTG GAGGAGGCGA
TCCTATCCTA TATCAACACT TATTTTGGTT CTTTGGCCAC CCCGAAGTTT ATATTCTCAT
TCTCCCTGGG TTTGGTATAA TTTCACATAT CGTAACATAC TATTCAGGAA AAAAAGAGCC
CTTCGGGTAT ATAGGAATAG TTTGAGCTAT AATATCAATT GGTTTTCTAG GTTTTATTGT
GTGAGCACAT CACATGTTTA CAGTTGGGAT AGATGTAGAC ACACGAGCAT ATTTTACATC
TGCTACAATA ATTATTGCTA TTCCAACTGG TGTAAAAGTA TTTAGCTGAC TAGCAACTTT
ACATGGGGGA AATATCAAAT GATCTCCTGC TATGTTATGA GCATTAGGTT TCATTTTCCT
ATTTACTGTA GGTGGTTTAA CAGGCATTGT ATTGGCTAAT TCTTCATTAG ATATCGTTCT
TCATGATACA TATTATGTCG TTGCTCACTT TCACTATGTC TTGTCTATAG GAGCTGTTTT
CGCTATTATA GGGGGTTTTG TCCACTGATT TCCCCTATTT TCAGGATATA CTTTAGATAT
AACTTGAGCT AAAATTCATT TCTTTACTAT ATTTGCAGGA GTTAATATTA CTTTCTTCCC
CCAACACTTC CTAGGTTTAT CTGGAATGCC ACGACGATAT TCAGATTATC CCGATGCATA
TACATTTTGA AATACGGTCT CTTCAATAGG CTCATTTATT TCTCTAACCG CAGTGATAAT
AATAGTATTC ATAGTATGAG AAGCATTTGC TTCTAAACGA GAGGTTATGA CAACTGAATT
AACCTCTGTT AATTTAGAGT GACTATACGG ATGTCCACCA CCTTACCACA CATTTGAAGA
ACCAACATAT ATTAAAACTC CATCAAGAAA GGAAGGAATC GAACCCTCAA AAACTAGTTT
CAAGCCAGCC CCATAACCTA TATTAGTAAA ATATTACATA ACTTTGTCGA AGTTAAATTA
CTGGTTTAAC CTGTATATCA TGGCTTATCC TTATGAACTA GGTTTTCAAG ATGCAACCTC
TCCCATTATA GAAGAATTGC TTCACTTTCA TGATCACACA TTAATAATTG TATTTTCAAT
TAGCACATTA GTATTATATC TTATTTCACT AATACTAACT ACAAATTTAA CACACACAAG
CACTATAGAC GCCCAAGAGA TTGAAACTAT TTGAACAATC CTACCTGCAA TTATCCTAAT
TATAATCGCA CTACCATCGC TACGAATTTT ATACTTAATA GACGAAGTCA ATAATCCTAT
ACTAACAGTA AAAACCATAG GCCACCAATG ATACTGAAGC TATGAATATA CAGATTATGA
AGAGTTAAAT TTTGACTCAT ACATAATCCC AACAACAGAA TTAAAACCAG GTGAACTTCG
ACTCCTTGAA GTAGACAACC GAGTTGTACT TCCAATAGAA ACACCAGTAC GCATGCTAAT
CTCGTCAGAA GACGTTTTAC ACTCGTGAGC TGTACCATCC CTGGGCTTAA AAACAGATGC
CGTTCCAGGC CGATTAAACC AAACAATTAT AATATCATCC CGACCTGGTT TGTTCTATGG
ACAGTGCTCA GAGATCTGCG GCTCTAATCA TAGCTTTATA CCTATTGTCA TCGAAATAGT
AACCTTAAAA ACATTCGAAA ATTGATGCTC CTCTTTAGTA TAAGTCATTA TGAAGCTAAG
CGTTAACCTT TTAAGTTAAA GACTAGGTCC TCATAATGAA TGCCCCAACT AGACACATCC
ACATGATTAA TTAATATTTT ATCAATATTA TTCACATTAT TAGTAATTTT TCAACTGAAA
ACCTTAACAC ACCAATATCC CTATAACCCC CAATTAACTT CCTTAAAACA AAAAAAGCAA
AAAACCCCTT GAGAAATAAA ATGAACGAAA ACTTATTTGC CTCTTTCGTA ACTCCCACAA
TGCTAGGCCT CCCTATTGTT GTAGCTATTA TTATATTCCC GACCCTTCTA TTTCCTACCC
CTAAACGACT AATTGATAAT CGTATTATCA CCATACAACA ATGATTAATC AAACTAATCC
TAAAACAAAT AATACTAATT CACAGCAACA AAGGGCGGAC ATGATCCTTA ATACTAATCA
CACTAATTCT ATTTATTGGC ACAACCAATC TATTAGGTCT TCTCCCCTAT TCTTTTACCC
CTACAACTCA ACTATCAATA AATCTAGCGA TAGCTATCCC CCTATGAGCT GGAGCGGTTT
TTCTAGGATT TCGTTACAAA ACAAAAACAT CTTTAGCCCA CTTCCTCCCT CAAGGAACAC
CTATTCCACT CATTCCTATA CTAGTGATTA TCGAAACAAT CAGCCTATTT ATTCAACCAA
TGGCCTTAGC AGTCCGATTA ACTGCCAACA TCACTGCAGG GCACTTACTC ATACACCTAA
TTGGAGGAGC GACTTCAGTC TTAATTTCCA TTAGCCCTCC CGTTGCATTA ACAACATTTA
TCATTCTTCT ATTACTTACA ATGCTTGAAT TTGCCGTAGC ATTAATTCAA GCATATGTAT
TTACACTCTT AGTCAGCCTA TACTTACATG ATAATACCTA ATGACCCATC AAACACATGC
CTATCACATA GTTAACCCTA GCCCTTGGCC TCTAACAGGA GCTCTATCAG CCCTATTATT
AACCTCAGGC CTTATCATAT GGTTTCACTT TAACTCTAAT ACACTTTTAA CCCTAAGCAT
ACTAACCAAC ATACTAACTA TATACCAATG ATGACGAGAT GTAGTACGAG AAGGTACCTA
TCAAGGACAC CACACATCAG CTGTACAAAA AGGCCTTCGT TACGGAATAA TCTTATTTAT
TATTTCAGAA GTATTCTTCT TTTCAGGATT TTTCTGAGCC TTCTATCATT CTAGCCTAGC
ACCCACCCCC GAACTAGGCG GGCACTGACC ACCCACAGGA ATTAACCCCC TTGACCCACT
AGAAGTTCCA TTATTAAATA CATCCGTACT GCTAGCTTCA GGTGTATCAA TTACTTGAGC
TCACCATAGC CTGATAGAAG GAAATCGTAA GCAAATAACT CAAGCCCTGA CAATTACTAT
CATACTAGGC ATTTACTTTA CACTACTTCA GGCATCAGAA TACTTTGAGG CCTCTTTCGC
TATCTCTGAC GGCATTTACG GCTCAACATT TTTTGTTGCT ACAGGGTTCC ATGGATTACA
CGTAATCATT GGATCAACAT TCCTCCTGGT CTGCTTATTA CGCCAATTCT ACTTTCATTT
TACCTCTAAG CACCACTTTG GTTTTGAAGC GGCGGCCTGG TACTGACACT TCGTAGATGT
AGTTTGACTT TTCCTATATG TATCAATTTA TTGATGAGGA TCTTACTTTT TTATATAGTT
AGTATTACTG ACTTCCAATC AGTAGGCTCC GAGCGGGAAA AAGTAATAAA TATTATTATA
TCAATTACCA TTAACTACTT ACTAACCACA ATCCTTATTA CTATTGCATT CTGACTACCC
CAACTTAACA CTTACACCGA AAAAGCCAGC CCTTACGAAT GTGGATTTGA CCCAACAGAA
ATTACACGCC TCCCATTTTC CATAAAATTT TTCTTAATTG CCATCACATT CTTACTATTT
GACCTAGAAA TTGCTCTACT TCTTCCTCTC CCCTGAGCCC TTCAAACTAC AAACCTTAAC
GTGACAATAT GAATCTCTAT TGCACTAATT ATGATTTTAT CATTAGGACT TATCTATGAA
TGACTACAAA AAGGATTAGA ATGAACTGAA TATAACAGTT AGTTTAAAAA CAAATGATTT
CGACTCATTA AATTATGTAT TACATAACTG TTAAATGTCT TCAATTCTAC TTAATACAAT
CATAGCTTTC ATTGTATCCT TCATAGGAAT TATAATTTAT CGGTCACATA TAATGTCATC
TCTGCTATGT TTAGAAGGAA TAATACTATC TATATTTGTA TTAGGAACTA TCATCACACT
AAACTTCCAT TATACTCTTT TCCTCTCTCT ACCTATTATA CTACTAGTAT TCGCTGCTTG
TGAAGCAGCA GTAGGATTAG CCCTACTAGT AATGATTTCA AATACATACG GAATAGATTA
TGTTCAAAAC CTAAATCTGC TACAATGCTA AAAATTATTA TTCCTACAAT AATACTACTA
CCAACCGTCT GATTATCTAA AAACACAACA ATATGGATTA ATTCAACTTC CCATAGTTTA
ATAATTGCAC TAATTAGCTT TACCTACTTA AATAAACTCG ATATTACCAA TATAAATTAT
TCTCTAAACT TTTCCTCAGA CTCCCTATCA TCCCCCTTAT TAATTTTAAC AACATGACTG
CTACCCTTAA TAATTATCGC AAGCCAAAAT CATCTAAAAA ATGAAACCGA AACACGAAAA
AAATTATACG TAACCCTTCT TGTACTCCTA CAAATATCTC TTATTCTTAC ATTTTCAGTT
ACAGAAATAA TTCTTTTCTA CATCCTATTT GAAACTACAT TAATCCCTAC TCTAATTATT
ATTACACGTT GAGGTAATCA AACAGAACGA ATAAAAGCAG GCCTATATTT TTTATTTTAT
ACATTAATTG GCTCCCTTCC CCTACTAATT TCCTTAATTT ATTTACAAAC CCAACTAGGG
TCATTAAACT TTCTACTATT TAATTACTAT AAACTTTCAA TTTACCCCAA TTGATCTAAC
AAACTAATAT GACTTGCATG TATTATAGCA TTTATAATTA AACTACCACT GTACGGTTTA
CACTTATGAC TACCAAAAGC ACACGTAGAG GCTCCCATCG CAGGATCCAT AGTACTTGCA
GCTATTCTCC TAAAATTAGG AGGCTATGGT ATAATACGAG TATGCCAACT TTTAGAACCC
CTAACAAGTT ATATAGCATA TCCTTTTATT CTATTATCCC TGTGGGGAAT AATCATAACT
AGTTCTATAT GCCTACGTCA AACAGACCTA AAAGCTTTAA TTGCTTACTC TTCTGTCAGC
CACATAGCAC TTGTAATTAT CGCAATTTTA ATCCAAACCC CATGAAGTTT TATAGGAGCC
ACCTCCTTAA TAATCGCCCA TGGCCTTACT TCATCATTAC TCTTCTGCCT AGCTAACTCC
AACTATGAAC GTACTCACAG CCGGACCATA CTGTTAACTC GAGGCCTACA AATATTATTT
CCTCTCATAG GAATATGATG AATCATTGCG AGCCTAACCA ACCTAGCACT GCCTCCTACC
ATTAACCTAA TTGGAGAATT ATTAATTATT ATATCAACTT TCTCCTGAAA CCACTTTACG
ATTATCCTTA CAGGACTGAA CGTTCTAATC ACAGCTCTAT ACTCCCTTTA TATATTAATC
TCTACACAAC GAGGAAAACC CCCTTACCAC ATTCACAATA TACCCCCAAC ATTTACACGA
GAAAATACCC TAATAACTCT TCACATCATC CCCTTATTAT TAAAACATTA GATTGTGAGT
CTAATAATAG AAGACTAAAA CTTCTTATTT AGAAAGAACG CTGGAACTGC TAATTCCATC
CACGACTAAT ACGTGGCTTT CTTACTTTTA TAGGATAGAA GTATTCCATT GGTCTTAGGA
GCCAAAAATT TGGTGCAACT CCAAATAAAA GTAATTAATA TATTCATTTC TACATTCACC
ATAACCTTAA TACTCCTAAC ATTACCCATC GTAACACCTA TAACAAATTT ACACATAAAG
TTGCCTTACT CCAATTACGT AAAGACTATA ATTTCATTAT CATTTTTCCT CAGCTTAATC
CCAACCCTCT CATTATTCCA TTGTAATCAA GAAGCCATGA CAACAAACTG AAACTGATTA
GTTATTCAAA CTCTTCACCT GAATATTAGT ATTAAACTAG ATTACTTTTC TATTCTATTT
ACATCAGTTG CCCTATTTGT TACATGATCT ATCATAGAAT TTTCCCTCTG ATATATACAC
TCCGACCCAT ACATAAACAA ATTCTTCAAG TATCTACTAT TATTTTTAAT TACTATAATA
ATCTTAACTT CCGCAAACAA TTTATTTCAA CTCTTTGTAG GATGAGAAGG AGTAGGAATC
ATATCCTTTT TACTAATTGG CTGATGACAT GGACGATCCG ATGCTAACAC TGCAGCAATA
CAAGCGGTAT TATATAATCG AATTGGGGAT ATTGGCTTTA TTTTATCTAT AACATGATTC
CTTATCAACT CCAACTCATG AGACTTACAA CAAATTTTCA TTACTCAAGA CAAAGACTAT
CTCTTACCTC TAATAGGTCT ACTATTAGCA GCCACTGGAA AATCAGCTCA ATTTGGACTT
CACCCATGAC TCCCTTCCGC TATAGAAGGC CCCACACCAG TATCCGCATT ACTTCATTCC
AGTACAATAG TAGTAGCAGG TATTTTCCTA CTAATCCGCT TCTACCCTTT AACACAAAAC
AATCAAATTG CACAAACAAT ATGTTTATGC CTAGGAGCCT TAACAACACT ATTCACAGCC
ATCTGTGCCT TAACTCAAAA TGACATTAAA AAAATTGTAG CATTCTCCAC CTCAAGCCAA
TTAGGATTAA TAATAGTAAC TATCGGAATT AACCAACCGC ACCTAGCATT TCTTCACATC
TGCACCCACG CCTTTTTCAA GGCTATATTA TTCCTTTGCT CTGGCTCAAT TATTCACAAC
CTAAACGATG AGCAAGATAT TCGAAAAATA GGAGGTTTAC ACAAAATATT ACCCATTACT
TCCTCTTCAT TAATAATCGG AAGCATAGCT CTAACAGGAA TTCCTTTTCT TACAGGATTC
TACTCTAAAG ACCTAATCAT CGAATCTGCA ACTACGTCGT ATACAAACGC CTGAGCCCTA
ACCATTACCC TCATTGCCAC ACTAATAACC GCCGTTTACA GCACACGAAT TATCTTTTTC
ATCCTTATAA ATAACCCACG ATTCCCCTTT AATATTAACA TAAACGAAAA TGACCCCTCA
ATAGTTAATC CCATTAAACG ATTAACAGTA GGCAGCATCC TAGCGGGATT CCTAATTTCT
CAAAATATTC CTATCACAAA TATTCCCCAG CTAACTATAC CCCTTAATAT AAAATTTATA
GCAATCACCA TTACTTTACT ATCGCTATAG AAATTAATAT AATAACTAAA AACCTGAAAA
CTAATTATCC ATCTAAATAC TTTAACTTTT CTAATATACT AGGCTATTAT CCCATACTAA
TACACCGAGC CCTGCCTGAC ATTAACCTCT CAATAAGCCA AAACCTAGCA TCATCAATAA
TAGATCTTAT CTGACTCGAA AAAACAATTC CCAAATTCAC CTCTAATATT CAAATAAAAG
CATCTATAAT TACCTCTACT CAAAAAGGCC TATTAAAATT TTACTTCCTA TCTTTCCTCA
CCTCTACTTT CCTAGCTATT ATAATCCTTT TTTAATTGCA CGCGTAATCT CTAAAACAAT
AAAAATACAA GTAAATAAAG ATCACCCCGC CACAAACACT AGCCAGTAAT TATAACTATA
AATAGCAGCA ACTCCAGCAG GATCTTCACT AAAAAACCCA ACACTCCCCC CTTCAGCATC
ATAAATTACC CATTCTCCTA TACCATAATA ATCAACTAAA ACCTCAACAT GTTCATATTT
AACTCATCAA TACAACACTA CTAACTCAGA TATAACCCCT AAAAACAAAG AAAATCAAAT
AACAATACTA GATCCTCATG TCTCAGGATA CTGGTCTATA GCTATAGAAG TAGTATAAGC
AAAAACAACT ATTATTCCCC CTAAATAAAC TAAAAATACT ACCAATCCTA AAAACGACCC
ACCACAGCTT AAAACAATTC CACACCCAAC AGCCCCACTA ACAACCAATG CTAGTCCCCC
ATAAATAGGA GAAGGTTTAA CAGAAAGTCC AATAAAACCT AAAACAAATA TAATACTAAA
AATATAAATA ATGTTTAAAG TCATAATTCC TACATGGATT TAACCATGAC TAATGATATG
AAAAACCATT GTTGTAATTC AACTATAAGA ACTAATGACC AACACACGAA AATCCCACCC
ATTAATCAAA ATTATTAATC ACTCTTTTAT TGATCTACCA GCACCATCAA ATATCTCATC
ATGATGGAAT TTCGGTTCTT TATTGGGTGT ATGTCTTGGA ATCCAAATTA TTACAGGCCT
CTTTTTAGCC ATACATTATA CTGCAGACAC ATCAACAGCT TTTTCCTCTG TAACCCACAT
TTGCCGAGAC GTAAACTACG GATGATTAAT CCGCTATGCA CACGCTAACG GAGCATCTAT
ATTCTTCATC TTCTTATATT TTCACATTGG ACGAGGAATT TACTATGGGT CTTATACCTT
CATAGAAACA TGAAATATTG GCGTACTACT ATTGTTTGCA GTAATAGCCA CTGCCTTCAT
AGGATACGTT CTCCCTTGAG GACAGATATC ATTCTGAGGT GCAACAGTCA TTACAAACCT
ACTCTCAGCT ATTCCATATA TTGGCCCTAT ACTAGTAGAA TGAATCTGAG GAGGATTCTC
AGTAGATAAA GCCACCTTAA CACGATTTTT CGCCTTTCAC TTTATTCTAC CATTCATTAT
CACAGCTATA GTAATAATTC ACTTATTATT TCTACATGAA ACAGGATCTA ACAACCCATC
AGGCCTCAAT TCAGATTCCG ACAAAATTCC ATTCCACCCC TACTATACAA TCAAAGACAT
CCTAGGCCTC ATAATAATAA TTTTAACCTT ATGCATACTA ATTCTATTCT CACCCGACCT
TTTAGGAGAC CCAGACAATT ATACTCCAGC CAACCCACTA AGCACACCTC CCCATATCAA
ACCAGAATGA TATTTTTTAT TTGCCTACGC AATCCTACGA TCCATCCCCA ACAAATTAGG
AGGAGTTCTG GCACTAGCAC TCTCAATTCT AATCCTAGCC ATATTCCCCA TTTTACACGT
ATCTAAACAA CGTAGCATGA TATTCCGCCC TGCCAGCCAG TGCCTACTAT GAATCCTAGT
AGCTAATCTA ATCATTCTTA CATGAATTGG AGGTCAACCA GTAGAATACC CTTTCATTAT
TATCGGACAG CTAGCATCAA TTTCCTACTT CTCCATTATC CTAATCCTCA TACCTACAAC
AAGTTTAATA GAAAATAAAC TACTTAAATG AGAAGCCTCA GTAGTATATT ACATTGGTCT
TGTAAACCAA ATATGCTCCC TGAGACTCAA GAAAGAGGCA GCCACGCCAT CAGTACCCAA
AACTGAAATT CTAACTAAAC TATTTCTTGT ATGTACATCG TGCATTAATG CATGTCCCCA
TTAGTACATA GACCATACTA TGTTTAATCA ACATTAAACC TCCGCCCCAT GCATATAAGC
ATGTACATTC TAGGCAGTGC ATAATACATA AACCCAAATC AACACGAATA TGATCCTTGC
CAATACGTCT ATTACCGTCC ATTAGAATCT ATTAATACCA TCCTCCGAGA AACCATCAAC
CCGCCAAGCA GGTGTCCCCC TCCTCGCTCC GGGCCCATTA CGTGGGGGTA GCTAGAGTGA
AACTTTAACA GACATCTGGT TCTTTCTTCA GGCCATGCAC CGTACTTCCT GCCAAACCCC
AAAAACAAAA ATTTAACCCT CATGTCAGTA CAATATGTGC C
>UF_322947_Geocapromys_ingrahami_Eleuthera_enrichment
GTTAATGTAG CTTAAAAAGC AAAGCACTGA AAATGCTTAG ATGAGTTTAC TCCATAGACA
TAAAGGTTTG GTCCTGACCT TTTTATTAGT TGTTAGCAAA ATTATACATG CAAGACTCAT
CATTCCAGTG AGAATGCCCT CCATGTCAAG AGGAGCGGGT ATCAAGGTAG CTCATCACAC
CTTGCTAAGC CAYACCCCCA CGGGATACAG CAGTAATTAA AATTAAGCAA TAAACGAAAG
TTTGACTAAG TTATGCAAGG GTTGGTAAAT TTCGTGCCAG CCACCGCGGT CATACGATTA
ACCCTAACTA ATAAACCTCG GCGTAAAGAG TGTTAAAAAA ATAAGATTAA ATTTTATCTA
AGTCGTAAAA AACAACAGAT ATAAACGAAA GTAATCTTAA TAAATCACAC TAAAGCTAAG
ACCCAAACTG GGATTAGATA CCCCACTATG CTTAGCCGTA AACATAGATA ATAACAAAAA
TTTTCGCCAG AGTACTACTA GCAACAGCTT AAAACTCAAA GGACTTGGCG GTGCTTTAAA
CCCACCTAGA GGAGCCTGTT CTATAATCGA TAAACCCCGA TATACCTTAC CACTTCTTGC
TAATCAGTCT ATATACCGCC ATCTCCAGCA AACCCCAACA GGGATTAAAA GTAAGCACAA
CTATCTCGTA AAGACGTTAG GTCAAGGTGT AACTAATGAA GTGGAAAGTA ATGGGCTACA
TTTTCACAGT AATCTTTATG AAATTAAGGA GGATTTAGTA GTAAATTAAG AATAGAGAGC
TTAATTGAAT TAGGCAATAA AGCACGCACA CACCGCCCGT CACCCTCCTC AAGTAATATG
AGAAGAGGCA AGTCGTAACA AGGTAAGCAT ACTGGAAAGT GTGCTTGGAC AAAGTGTAGC
TTAAAAGCCC CCGGCTTACA CCCGGAAGAT TTCAAACTGA CCACTTTGAA CCAAATCTAG
AAAACAAAAC ATTTATACTT AGTATAGGAG ATAGAAATTT ATTAAGCGCT ATAGGGATAG
TACCGTAAGG GAAAGAAAAG TACATAATAG CATAGATTAT ACCTAGTACC TTTTGCATAA
TGAATTAACT AGAATTGACA AAAAGCAAAG CCAAATCCCC CGAAACCAAA CGAGCTACCT
TTAGACAGCT AGAGCAAACT CGTCTATGTG GCAAAATAGT GAGAAGATCT GAAGGTAGRG
GTGAAARGCC AATCRAGCTT GGAGATAGCT GGTTCTCCMM RAAASRATTT AGTTCAACTT
TAAATTTAAT GAAAGTTTAT ATGTTAACTT AAGGGGGGAC AGCCCCTTAA GCAAGGATAC
ATCCTTCAAT AGAGGGTAAA TAATATAATT ACCATAGTAG GCCCAGAAGC AGCCATCAAT
TAAGAAAGCG TTAAAGCTCA ACATATCCCT AAAATAAATC AACCCCTAAT TGGATTAATC
TATATTTATA TAGAAGAGAT AATRTTAATA TTAGTAACAA GAATTCTCCT TGCACAAGTT
TAAGCAATTA ACAATTTTAT AAAAAATAAT TGTTAACCCA ACTCAGGAGT GCAAAAGACC
AAAATAAACA AAAGGAACTC GGCAAAATAA ACCCCGCCTG TTTACCAAAA ACATCACCTC
TAGCATAACA AGTATTAGAG GCAATGCCTG CCCAGTGGTT CAACGGCCGC GGTATCCTGA
CCGTGCAAAG GTAGCATAAT CACTTGTTCC TTAAATGGGG ACTAGTATGA AAGGCTTGAC
GAGGGTTTAA CTGTCTCTTG TTTATAGTCA GTGAAATTGA CCTTTCCGTG AAGAGGCGGA
AATAATACAA TAARACGAGA AGACCCTATG GAGCTTAAAT TTTCCGTGAG CTAACAATTT
TGGTTGGGGT GACCTCGGAG CAAAACCAAA CCTCCGAATG ATATTAACCT AGACACAAGT
CAAAGTTTCA TCATTAATTG ACCCAGTCTG ATCAACGGAC CAAGTTACCC TAGGGATAAC
AGCGCAATCC TATTTTAGAG TCCATATCGA CAATAGGGCT TACGACCTCG ATGTTGGATC
AGGACCCCCA AATGGTGCAR CCGCTATTAA AGGTTCGTTT GTTCAACGAT TAAAGTCCTA
CGTGATCTGA GTTCAGACCG GAGCAATCCA GGTCGGTTTC TATCTATTAA AAATTTCTCC
CAGTACGAAA GGACAAGAGA AATGAGGCTA ATAATCCAAT CATGCCTTAA TAGTGAAAGA
ATGATATAAT ATTAATTCCC TAGCTATTTG TTARGGTGGC AGAGCCCGGT AATTGCATAA
AACTTAAAAC TTTACTATCA GAGGTTCAAC TCCTCTCCTT AACATATGTA CATTATTAAC
TTTCTGTTAT TCACCATTCC TATTCTTCTG GCCATAGCCT TTCTAACCCT AATAGAACGA
AAACTACTAG GCTATATACA ATTGCGAAAA GGTCCAAACA TTGTTGGCCC TTACGGGCTT
TTACAACCAA TAGCAGATGC ATTAAAACTA TTCATTAAAG AGCCCTTGTA CCCTTCAACA
TCTTCAATTC TACTATTCAC AGTTGCCCCT ACTTTAGCCC TTACATTAGC CCTATCCATA
TGAATTCCCT TGCCTATACC ACATCCTCTT ATTAACATAA ATTTAGGGGC ACTATTCATT
CTAGCCACCT CGAGCCTAGC TGTATATTCT ATCCTGTGAT CAGGATGGGC ATCAAATTCT
AAATATGCAT TATTCGGTGC CTTACGAGCT GTAGCCCAAA CCATCTCTTA TGAAGTTACC
CTAGCTATCA TCCTATTATC TGTATTAATC CTTAATGGCT CATACACACT ATCAGCCCTA
ATGATTACTC AAAAAAACAT CTGACTAATT TTACCAACTT GACCTCTAGC TATAATATGA
TTTGTCTCTA CTCTAGCAGA AACAAATCGA GCGCCCTTCG ACCTGACTGA AGGTGAATCA
GAACTAGTCT CTGGTTTTAA CGTTGAATAT GCCGCAGGAC CATTCGCACT GTTTTTTATA
GCCGAGTATA TAAACATTTT ATTAATAAAT GCCCTTACTA CAACCATTTT CCTAAACTCT
ATAACAACAT TTATACATCC AGAAATCCAC TCAATAAATT TTATAATTAA AACACTAATC
CTTACTGCCC TATTTCTATG AATCCGAGCT TCATATCCAC GATTCCGCTA TGATCAACTC
ATACATTTAT TATGAAAAAA TTTTCTCCCC TTAACTCTGG CTATATGCAT ATGACATGTT
TCAATACCTA TCTCTCTATG CAGCATTCCC CCTCAATCAA TCTAGAAATA TGTCTGAGAG
TTACTTTGAT AGAGTAAATC ATAGAGGTTA AACCCTCTTA TTTCTAGAAA AATAGGAATT
GAACCTAATC TAAAGAATTC AAAATTCTCC GTGCTACCCT TACACTATAT TCTAGTAAGG
TAAGCTAAAT AAGCTATCGG GCCCATACCC CGAAAATGTT GGCCCTTCCC GTACTGGCTA
AAATGATTTC CACAACAGTC ATTTACACCA CTCTAATCCT GGGTACACTA ATTACTCTAA
TTAGTTCTCA CTGATTTCTT ATATGGATGG GCCTAGAAAT AAGTATACTA TCTATTATTC
CCATTCTAAC AAGCAAATCC AACCCACGAT CGACAGAAGC TGCTACAAAA TATTTTCTTA
CCCAAGCCAC AGCATCAATA ATCTTTCTTC TGTCCATCGT TATAACAATG ATATACTCCG
GGYAGTGATC AATTCTTCAT ACCAACAACC AAATTGTCTC ATTAATTTTA ACTTTAGCCT
TAATTATAAA ATTAGGCCTA GCTCCATTCC ACTTCTGAGT TCCAGAAGTC ACACAAGGAT
CATCATTAAT TGCTGGAATA ATCCTATTAA CATGACAAAA AATTGCTCCC CTATCAATCC
TAACCCAGAT TTCCCCAGTA ATTAATCAAA CCATAATTAT CTCCTCAGCA TTACTATCCA
CACTATTAGG AGGATGAGGG GGACTAAACC AAACACAACT TCGAAAAATC TTAGCATACT
CATCAATCGC CCATATAGGC TGAATACTAG TAGTAATAAA TTTCAACCCA TCCATTTCTT
TATTCAACCT AATAATTTAT ATTATCATAA CCATTTCATT ATTTGCTACT CTCCATATAA
ACAACAACCT CTCCACACTA TCACTATCTA ACGTATGAAG CACCGCTCCC CCAACTATTA
TCATCATTTT ACTAACCTTA CTATCTATAG GAGGCCTCTC ACCTCTAACA GGTTTCTCCC
CCAAATGAAT TATTATTCAA GAACTCGTAA AAAACAATAA CATTGTTATT CCCACCCTAA
TAACAATCAT AGCCTTACTT AACCTTTATT TTTACGTACG ACTAACTTAC TCAACTACTC
TAACCCTATT TCCCTCAACA AACAACACAA AAATCAAATG ATATTTTAAT AGTAAAAAAA
TAATTATTAT TCCACCCCTA ATAACACTAT CCATTATATC CCTACCCTTA ACACCACTTT
TCATTAGCTT AAGTTAGGAA ATTAGGTTAA CAAGACCAAG AGCCTTCAAA GCCCTAAGTA
AATAATACTA TTTATTTCCT GTAAGGGTTG TAACATCGCC TGAATGCAAA ACAGACACTT
TTTAAGCTAA ACCCCTAGGC CGGTGGGACA TTAACCCACG AAAATTTAGT TAACAGCTAA
ATACCCTAAA CAACTGGCTT CAACCTACTC TCCCGCCCTA AGGAGGGCGG GAGAAGCCCC
GGCAGGTTTG AAGCTGCTCC TTTGAATTTG CAATTCAACA TGAATATCAC CTCAAGATGG
TAGAAAAGTA ACCTTATCTT TAGATTTACA GTCTAATGCT ATGTTAATCA ACCGGTGATT
ATTTTCTACA AATCACAAAG ATATTGGTAC TTTATACTTA TTATTTGGTG CTTGAGCTGG
AATAGTGGGG ACTGCCCTAA GCCTATTAAT CCGAGCAGAA TTAGGACAAC CGGGTGCACT
ATTAGGGGAT GATCAGATTT ACAATGTCGT AGTGACAGCC CATGCATTTG TAATAATTTT
CTTTATGGTT ATACCAATTA TAATTGGAGG CTTCGGAAAC TGACTCGTTC CTCTGATAAT
TGGAGCTCCT GATATAGCCT TTCCACGAAT AAATAATATA AGTTTCTGAT TACTACCCCC
ATCATTTCTT CTCCTTCTTG CCTCCTCTAT GGTAGAAGCC GGAGCTGGAA CAGGCTGAAC
AGTATACCCC CCACTAGCTG GAAATCTAGC TCATGCGGGC CCTTCTGTAG ATTTAACAAT
TTTTTCCCTA CACCTGGCCG GTGTTTCTTC AATTTTAGGC GCTATTAATT TTATTACCAC
TATTATTAAT ATAAAACCCC CCGCTATAAC ACAATACCAA ACTCCTTTAT TTGTATGATC
TGTATTAATT ACAGCTGTAT TATTACTCCT ATCGCTACCC GTACTAGCTG CAGGCATTAC
AATATTATTA ACGGACCGTA ATTTAAATAC TACTTTCTTT GATCCTGCTG GAGGAGGTGA
TCCTATCCTA TATCAACACT TATTTTGGTT CTTTGGCCAC CCCGAAGTTT ATATTCTCAT
TCTCCCTGGG TTTGGTATAA TTTCACATAT CGTAACATAC TATTCAGGAA AAAAAGAGCC
CTTCGGGTAT ATAGGAATAG TTTGAGCTAT AATATCAATT GGTTTTCTAG GTTTTATTGT
GTGAGCACAT CACATGTTTA CAGTTGGGAT AGATGTAGAC ACACGAGCAT ATTTTACATC
TGCTACAATA ATTATTGCTA TTCCAACTGG TGTAAAAGTA TTTAGCTGAC TAGCAACTTT
ACATGGGGGA AATATCAAAT GATCTCCTGC TATGTTATGA GCATTAGGTT TCATTTTCCT
ATTTACTGTA GGTGGTTTAA CAGGCATTGT ATTGGCTAAT TCTTCATTAG ATATCGTTCT
TCATGATACA TATTATGTCG TTGCTCACTT TCACTATGTC TTGTCTATAG GAGCTGTTTT
CGCTATTATA GGRGGTTTTR TCCACTGATT TCCCCTATTT TCAGGATATA CTTTAGATAT
AACTTGAGCT AAAATTCATT TCTTTACTAT ATTTGCAGGA GTTAATATTA CTTTCTTCCC
CCAACACTTC CTAGGTTTAT CTGGAATGCC ACGACGATAT TCAGATTATC CCGATGCATA
TACATTTTGA AATACGGTCT CTTCAATAGG CTCATTTATT TCTCTAACCG CAGTGATAAT
AATAGTATTC ATAGTATGAG AAGCATTTGC TTCTAAACGA GAGGTTATGA CAACTGAATT
AACCTCTGTT AATTTAGAGT GACTATACGG ATGTCCACCA CCTTACCACA CATTTGAAGA
ACCAACATAT ATTAAAACCC CATCAAGAAA GGAAGGAATC GAACCCTCAA AAACTAGTTT
CAAGCCAGCC CCATAACCTA TATTAGTAAA ATATTACATA ACTTTGTCGA AGTTAAATTA
CTGGTTTAAC CTGTATATCA TGGCTTATCC TTATGAACTA GGTTTTCAAG ATGCAACCTC
TCCCGTTATA GAAGAATTGC TTCACTTTCA TGATCACACA TTAATAATTG TATTTTCAAT
TAGCACATTA GTATTATATC TTATTTCACT AATACTAACT ACAAATTTAA CACACACAAG
CACTATAGAC GCCCAAGAGG TTGAAACTAT TTGAACAATC CTACCTGCAA TTATCCTAAT
TATAATCGCA CTACCATCGC TACGAATTTT ATACTTAATA GACGAAGTMA ATAATCCTAT
ACTAACAGTA AAAACCATAG GCCACCAATG ATACTGAAGC TATGAATATA CAGATTATGA
AGAGTTAAAT TTTGACTCAT ACATAACCCC AACAACAGAA TTAAAACCAG GTGAACTTCG
ACTCCTTGAA GTAGACAACC GAGTTGTACT TCCAATAGAA ACACCAGTAC GCATGCTAAT
CTCGTCAGAA GACGTTTTAC ACTCATGAGC TGTACCATCC CTGGGCTTAA AAACAGATGC
CGTTCCAGGC CGATTAAACC AAACAATTAT AATATCATCC CGACCTGGTT TGTTCTATGG
ACAGTGCTCA GAGATCTGCG GCTCTAATCA TAGCTTTATA CCTATTGTCA TCGAAATAGT
AACCTTAAAA ACATTCGAAA ATTGATGCTC CTCTTTAGTA TAAGTCATTA TGAAGCTAAG
CGTTAACCTT TTAAGTTAAA GACTAGGTCC TCATAATGAA TGCCCCAACT AGACACATCC
ACATGATTAA TTAATATTTT ATCAATATTA TTCACATTAT TAGTAATTTT TCAACTGAAA
ACCTTAACAC ACCAATATCC CTATAACCCC YAATTAACTT CCTTAAAACA AAAAAAGCAA
AAAACCCCTT GAGAAATAAA ATGAACGAAA ACTTATTTGC CTCTTTCGTA ACTCCCACAA
TGCTAGGCCT CCCTATTGTT GTAGCTATTA TTATATTCCC GACCCTTCTA TTTCCTACCC
CTAAACGACT AATTGATAAT CGTATTATCA CCATACAACA ATGATTAATC AAACTAATCC
TAAAACAAAT AATACTAATT CACAGCAACA AAGGGCGGAC ATGATCCTTA ATACTGATCA
CACTAATTCT ATTTATTGGC ACAACCAATC TATTAGGTCT TCTCCCCTAT TCTTTTACCC
CTACAACTCA ACTATCAATA AATCTAGCGA TAGCTATCCY CCTATGAGCT GGAGCGGTTT
TTCTAGGATT TCGTTACAAA ACAAAAACAT CTTTAGCCCA CTTCCTCCCT CAAGGAACAC
CTATTCCACT CATTCCTATA CTAGTGATTA TCGAAACAAT CAGCCTATTT ATTCAACCAA
TGGCCTTAGC AGTCCGATTA ACTGCCAACA TCACTGCAGG GCACTTACTC ATACACCTAA
TTGGAGGAGC GACTTCAGTC TTAATTTCCA TTAGCCCTCC CGTTGCATTA ACAACATTTA
TCATTCTTCT ATTACTTACA ATGCTTGAAT TTGCCGTAGC ATTAATTCAA GCATATGTAT
TTACACTCTT AGTCAGCCTA TACTTACATG ATAATACCTA ATGACCCATC AAACACATGC
CTATCACATA GTTAACCCTA GCCCTTGGCC TCTAACAGGA GCTCTATCAG CCCTATTATT
AACCTCAGGC CTTATCATAT GGTTTCACTT TAACTCTAAT ACACTTTTAA CCTTAAGCAT
ACTAACCAAC ATACTAACTA TATACCAATG ATGACGAGAT GTAGTACGAG AAGGTACCTA
TCAAGGACAC CACACATCAG CTGTACAAAA AGGCCTTCGT TACGGAATAA TCTTATTTAT
TATTTCAGAA GTATTCTTCT TTTCAGGATT TTTCTGAGCC TTCTATCATT CTAGCCTAGC
ACCCACCCCC GAACTAGGCG GGCACTGACC ACCCACAGGA ATTAACCCCC TTGACCCACT
AGAAGTTCCA TTATTAAATA CATCCGTATT GCTAGCTTCA GGTGTATCAA TTACTTGAGC
TCACCATAGC CTGATAGAAG GAAATCGTAA GCAAATAACT CAAGCCCTGA CAATTACTAT
CATACTAGGC ATTTACTTTA CACTACTTCA GGCATCAGAA TACTTTGAGG CCTCTTTCGC
TATCTCTGAC GGCATTTACG GCTCAACATT TTTTGTTGCT ACAGGGTTCC ATGGATTACA
CGTAATCATT GGATCAACAT TCCTCCTGGT CTGCTTATTA CGCCAATTTT ACTTTCATTT
TACCTCTAAG CACCACTTTG GTTTTGAAGC GGCGGCCTGG TACTGACACT TCGTAGATGT
AGTTTGACTT TTCCTATATG TATCAATTTA TTGATGAGGA TCTTACTTTT TTATATAGTT
AGTATTACTG ACTTCCAATC AGTAGGCTCC GAGCGGGAAA AAGTAATAAA TATTATTATA
TCAATTACCA TTAACTACTT ACTAACCAYA ATCCTTATTA CTATTGCATT CTGACTACYC
CAACTTAACA CTTACACCGA AAAAGCCAGC CCTTACGAAT GTGGATTTGA CCCAACAGAA
ATTACACGCC TCCCATTTTC CATAAAATTT TTCTTAATTG CCATCACATT CTTACTATTT
GACCTAGAAA TTGCTCTACT TCTCCCTCTC CCCTGAGCCC TTCAGACTAC AAACCTTAAC
GTGACAATAT GAATCTCTAT TGCACTAATT ATGATTTTAT CATTAGGACT TATCTATGAA
TGACTACAAA AAGGATTAGA ATGAACTGAA TATAACAGTT AGTTTAAAAA CAAATGATTT
CGACTCATTA AATTATGTAT TACATAACTG TTAAATGTCT TCAATTCTAC TTAATACAAT
CATAGCTTTC ATTGTATCCT TCATAGGAAT TATAATTTAT CGGTCACATA TAATGTCATC
TCTGCTATGT TTAGAAGGAA TAATACTATC TATATTTGTA TTAGGAACTA TCATCACACT
AAACTTCCAT TATACTCTTT TCCTCTCTCT ACCTATTATA CTACTAGTAT TCGCTGCTTG
TGAAGCAGCA GTAGGATTAG CCCTACTAGT AATGATTTCA AATACATACG GAATAGATTA
TGTTCAAAAC CTAAATCTGC TACAATGCTA AAAATTATTA TTCCTACAAT AATACTACTA
CCAACCGTCT GATTATCTAA AAACACAACA ATATGGATTA ATTCAACTTC CCATAGTTTA
ATAATTGCAC TAATTAGCTT TACCTACTTA AATAAACTCG ATATTACCAA TATAAATTAT
TCTCTAAACT TTTCCTCAGA CTCCCTATCA TCCCCCTTAT TAATTTTAAC AAYATGACTG
CTACCCTTAA TAATTATCGC AAGCCAAAAT CATCTAAAAA ATGAAACCGA AACACGAAAA
AAATTATACG TAACCCTTCT TGTACTCCTA CAAATATCTC TTATTCTTAC ATTTTCAGTT
ACAGAAATAA TTCTTTTCTA CATCCTATTT GAAACTACAT TAATCCCTAC TCTAATTATT
ATTACACGTT GAGGTAATCA AACAGAACGA ATAAAAGCAG GCCTATATTT TTTATTTTAT
ACATTAATTG GCTCTCTTCC CCTACTAATT TCCTTAATTT ACTTACAAAC CCAACTAGGG
TCATTAAACT TTCTACTATT TAATTACTAT AAACTTTCAA TTTACCCCAA TTGATCTAAT
AAACTAATAT GACTTGCATG TATTATAGCA TTTATAATTA AACTACCACT GTACGGTTTA
CACTTATGAC TACCAAAAGC ACACGTAGAG GCTCCCATCG CAGGATCCAT AGTACTTGCA
GCTATTCTCC TAAAATTAGG AGGCTATGGC ATAATACGAG TATGCCAACT TTTAGAACCC
CTAACAAGTT ATATAGCATA TCCTTTTATT CTATTATCCC TGTGGGGAAT AATCATAACT
AGTTCTATAT GCCTACGTCA AACAGACCTA AAAGCTTTAA TTGCTTACTC TTCTGTCAGC
CACATAGCAC TTGTAATTAT CGCAATTTTA ATCCAAACCC CATGAAGTTT TATAGGAGCC
ACCTCCTTAA TAATCGCTCA TGGCCTTACT TCATCATTAC TCTTCTGCCT AGCTAACTCC
AACTATGAAC GTACTCACAG CCGGACCATA CTGTTAACTC GAGGCCTACA AATATTATTT
CCTCTCATAG GAATATGATG AATCATTGCG AGCCTAACCA ACCTAGCACT GCCTCCTACC
ATTAACCTAA TTGGAGAATT ATTAATTATT ATATCAACTT TCTCCTGAAA CCACTTTACG
ATTATCCTTA CAGGACTGAA CGTTCTAATC ACAGCTCTAT ACTCCCTTTA TATATTAATC
TCTACACAAC GAGGAAAACC CCCTTACCAC ATTCACAATA TAYCCCCAAC ATTTACACGA
GAAAATACCC TAATAACTCT TCACATCATC CCCTTATTAT TAAAACATTA GATTGTGAAT
CTAATAATAG AAGACTAAAA CTTCTTATTT AGAAAGAACG CTGGAACTGC TAATTCCATC
CACGACTAAT ACGTGGCTTT CTTACTTTTA TAGGATAGAA GTATTCCATT GGTCTTAGGA
GCCAAAAATT TGGTGCAACT CCAAATAAAA GTAATTAATA TATTCATTTC TACATTCACC
ATAACCTTAA TACTCCTAAC ATTACCCATC GTAACACCTA TAACAAATTT ACACATAAAG
TTGYCTTACT CCAATTACGT AAAGACTATA ATTTCATTAT CATTTTTCCT CAGCTTAATC
CCAACCCTCT CATTATTCCA TTGTAATCAA GAAGCCATGA CAACAAACTG AAACTGATTA
GTTATTCAAA CTCTTCACCT GAATATTAGT ATTAAACTAG ATTACTTTTC TATTCTATTT
ACATCAGTTG CCCTATTTGT TACATGATCT ATCATAGAAT TTTCCCTCTG ATATATACAC
TCCGACCCAT ACATAAACAA ATTCTTCAAG TATCTACTAT TATTTTTAAT TACTATAATA
ATCTTAACTT CCGCAAACAA TTTATTTCAA CTCTTTGTAG GATGAGAAGG AGTAGGAATT
ATATCCTTTT TACTAATTGG CTGATGACAT GGACGATCCG ATGCTAACAC TGCAGCAATA
CAAGCGGTAT TATATAATCG AATTRGGGAT ATTGGCTTTA TTTTATCTAT AACATGATTC
CTTATCAACT CCAACTCATG AGACTTACAA CAAATTTTCA TTACTCAAGA CAAAGACTAT
CTCTTACCTC TAATAGGTCT ACTATTAGCA GCCACTGGAA AATCAGCTCA ATTTGGACTT
CACCCATGAC TCCCTTCCGC TATAGAAGGC CCCACACCAG TATCCGCATT ACTTCATTCC
AGTACAATAG TAGTAGCAGG TATTTTCCTA CTAATCCGCT TCTACYYTTT AACACAAAAC
AATCAAATTG CACAAACAAT ATGTTTATGC CTAGGAGCCT TAACAACACT ATTCACAGCC
ATCTGTGCCT TAACTCAAAA TGACATTAAA AAAATTGTAG CATTCTCCAC CTCAAGCCAA
TTAGGATTAA TAATAGTAAC TATCGGAATT AACCAACCGC ACCTAGCATT TCTTCACATC
TGCACCCACG CCTTTTTCAA GGCTATATTA TTCCTTTGCT CTGGCTCAAT TATTCACAAC
CTAAACGATG AGCAAGATAT TCGAAAAATA GGAGGTTTAC ACAAAATATT ACCCATTACT
TCCTCTTCAT TAATAATCGG AAGCATAGCT CTAACAGGAA TTCCTTTTCT TACAGGATTC
TACTCTAAAG ACCTAATCAT CGAATCTGCA ACTACGTCGT ATACAAACGC CTGAGCCCTA
ACCATTACCC TCATTGCCAC ACTAATAACC GCCGTTTACA GCACACGAAT TATCTTTTTC
GCCCTTATAA ATAACCCACG ATTCCCCTTT AATATTAACA TAAACGAAAA TGACCCCTCA
ATAGTTAATC CCATTAAACG ATTAACAGTA GGCAGCATCC TAGCGGGATT CCTAATTTCT
CAAAATATTC CTATCACAAA TATTCCCCAG CTAACTATAC CCCTTAATAT AAAATTTATA
GCAATCACTA TTACTTTACT ATCGCTATAG AAATTAATAT AATAACTAAA AACCTAAAAR
CTAATTATCC ATCTAAATAC TTTAACTTTT CTAATATACT AGGCTATTAT CCCATACTAA
TACACCGAGC CCTGCCTGAC ATTAACCTCT CAATAAGCCA AAACCTAGCA TCATCAATAA
TAGATCTTAT CTGACTCGAA AAAACAATTC CCAAATTCAC CTCTAATATT CAAATAAAAG
CATCTATAAT TACCTCTACT CAAAAAGGCC TATTAAAATT TTACTTCCTA TCTTTCCTCA
CCTCTACTTT TCTAGCTATT ATAATCCTTT TTTAATTGCA CGCGTAATCT CTAAAACAAT
AAAAATACAA GTAAATAAAG ATCACCCCGC CACAAACACT AGCCAGTAAT TATAACTATA
AATAGCAGCA ACTCCAGCAG GATCTTCACT AAAAAACCCA ACACTCYCCC CTTCAGCATC
ATAAATTACC CATTCTCCTA TACTATAATA ATCAACTAAA ACCTCAACAT GTTCATATTT
AGCTCATCAA TACAACACTA CTAACTCAGA TATAATCCTT AAAAACAAAG AAAATCAAAT
AACAATACTA GATCCTCATG TCTCAGGATA CTGGTCTATA GCTATAGAAG TAGTATAAGC
AAAAACAACT ATTATTCCCC CTAAATAAAC TAAAAATACT ACCAATCCTA AAAACGACCC
ACCACAGCTT AAAACAATTC CACACCCAAC AGCCCCACTA ACAACCAATG CTAGTCCCCC
ATAAATAGGA GAAGGTTTAA CAGAAAGTCC AATAAAACCT AAAACAAATA TAATACTAAA
AATATAAATA ATGTTTAAAG TCATAATTCC TACATGGATT TAACCATGAC TAATGATATG
AAAAACCATT GTTGTAATTC AACTATAAGA ACTAATGACC AACACACGAA AATCCCACCC
ATTAATCAAA ATTATTAATC ACTCTTTTAT TGATCTACCA GCACCATCAA ATATCTCATC
ATGATGGAAT TTCGGTTCTT TATTGGGTGT ATGTCTTGGA ATCCAAATTA TTACAGGCCT
CTTTTTAGCC ATACATTATA CTGCAGACAC ATCAACAGCT TTTTCCTCTG TAACCCACAT
TTGCCGAGAC GTAAACTACG GATGATTAAT CCGCTATGCA CACGCTAACG GAGCATCTAT
ATTCTTCATC TTCTTATATT TTCACATTGG ACGAGGAATT TACTATGGGT CTTATACCTT
CATAGAAACA TGAAATATTG GCGTACTACT ATTGTTTGCA GTAATAGCCA CTGCCTTCAT
AGGATACGTT CTCCCTTGAG GACAGATATC ATTCTGAGGT GCAACAGTCA TTACAAACCT
ACTCTCAGCT ATTCCATATA TTGGCCCTAT ACTAGTAGAA TGAATCTGAG GAGGATTCTC
AGTAGATAAA GCCACCTTAA CACGATTTTT CGCCTTCCAC TTTATTCTAC CATTCATTAT
CACAGCTATA GTAATTATTC ACTTATTATT TCTACATGAA ACAGGATCTA ACAACCCATC
AGGCCTCAAT TCAGATTCCG ACAAAATTCC ATTCCACCCC TACTATACAA TCAAAGACAT
CCTAGGCCTC ATAATAATAA TTTTAACCTT ATGCATACTA ATTCTATTCT CACCCGACCT
TTTAGGAGAC CCAGATAATT ATACTCCAGC CAACCCATTA AGCACACCTC CCCATATCAA
ACCAGAATGA TATTTTTTAT TTGCCTACGC AATCCTACGA TCCATCCCCA ACAAATTAGG
AGGAGTTCTG GCACTAGCAC TCTCAATTCT AATCCTAGCC ATATTCCCCA TTTTACACGT
ATCTAAACAA CGTAGCATGA TATTCCGCCC TGCCAGCCAG TGCCTACTAT GAATCCTAGT
AGCTAATCTA ATCATTCTTA CATGAATTGG AGGTCAACCA GTAGAATACC CTTTCATTAT
TATCGGACAG CTAGCATCAA TTTCCTACTT CTCCATTATC CTAATCCTCA TACCTACAAC
AAGTTTAATA GAAAATAAAC TACTTAAATG AGAAGCCTCA GTAGTATATT ACATTGGTCT
TGTAAACCAA ATATGCTCCC TGAGACTCAA GAAAGAGGCA GCCACGCCAT CAGTACCCAA
AACTGAAATT CTAACTAAAC TATTTCTTGT ATGTACATCG TGCATTAATG CATGTCCCCA
TTAGTACATA GACCATACTA TGTTTAATCA ACATTAAACC TCCGCCCCAT GCATATAAGC
ATGTACATTC TAGGCAGTGC ATAATACATA AACCCAAACC AACACGAATA TGATCCTTGT
CAATACGTCT ATTACTGTCC ATTAGAATCT ATTAATACCA TCCTCCGAGA AACCATCAAC
CCGCCAAGCA GGTGTCCCCC TCCTCGCTCC GGGCCCATTA CGTGGGGGTA GCTAGAGTGA
AACTTTAACA GACATCTGGT TCTTTCTTCA GGSYATGCAC CGTACTTCCT GCCAAACCCC
AAAAACAAAA ATTTAACCCT CATGTCAGTA CAATATGTGC C
>UF_322960_Geocapromys_ingrahami_Crooked_Island_shotgun 
GTTAATGTAG CTTAAAAAGC AAAGCACTGA AAATGCTTAG ATGAGTCTAC TCCATAGACA
TAAAGGTTTG GTCCTGGCCT TTTTATTAGT TGTTAGCAAA ATTATACATG CAAGACTCAT
CATTCCAGTG AGAATGCCCT CCATGTCAAG AGGAGCGGGT ATCAAGGTAG CTCATCACAC
CTTGCTAAGC CACACCCCCA CGGGATACAG CAGTAATTAA AATTAAGCAA TAAACGAAAG
TTTGACTAAG TTATGCAAGG GTTGGTAAAT TTCGTGCCAG CCACCGCGGT CATACGATTA
ACCCTAACTA ATAAACCTCG GCGTAAAGAG TGTTAAAAAA ATAAGATTAA ATTTTATCTA
AGTCGTAAAA AACAACAGAT ATAAACGAAA GCAATCTTAA TAAATCACAC TAAAGCTAAG
ACCCAAACTG GGATTAGATA CCCCACTATG CTTAGCCGTA AACATAGATA ATAACAAGAA
TTTTCGCCAG AGTACTACTA GCAACAGCTT AAAACTCAAA GGACTTGGCG GTGCTTTAAA
CCCACCTAGA GGAGCCTGTT CTATAATCGA TAAACCCCGA TATACCTTAC CACTTCTTGC
TAATCAGTCT ATATACCGCC ATCTCCAGCA AACCCCAACA GGGATTAAAA GTAAGCACAA
CTATCTCGTA AAGACGTTAG GTCAAGGTGT AACTAATGAA GTGGAAAGTA ATGGGCTACA
TTTTCACAGT AATCTTTATG AAATTAAGGA GGATTTAGTA GTAAATTAAG AATAGAGAGC
TTAATTGAAT TAGGCAATAA AGCACGCACA CACCGCCCGT CACCCTCCTC AAGTAATATG
AGAGGAGATA AGTCGTAACA AGGTAAGCAT ACTGGAAAGT GTGCTTGGAC AAAGTGTAGC
TTAAAAGCCC CCGGCTTACA CCCGGAAGAT TTCAAACTGA CCACTTTGAA CCAAATCTAG
AAAACAAAAC ATTTATACTT AGTATAGGAG ATAGAAATTT ATTAAGCGCT ATAGAGATAG
TACCGTAAGG GAAAGAAAAG TACATAATAG CATAGATTAC ACCTAGTACC TTTTGCATAA
TGAATTAACT AGAATTGACA AAAAGCAAAG CCAAATCCCC CGAAACCAAA CGAGCTACCT
TTAGACAGCT AGAGCAAACT CGTCTATGTG GCAAAATAGT GAGAAGATCT GAAGGTAGAG
GTGAAAAGCC AATCGAGTTT GGAGATAGCT GGTTATCCAA ATAAGAATTT AGTTCAACTT
TAAATTTAAT GAAAGTTTAT ATGTTAACTT AAGGGGGGAC AGCCCCTTAA GCAAGGATAC
ATCCTTCAAT AGAGGGTAAA TAATATAATT ACCATAGTAG GCCCAGAAGC AGCCATCAAT
TAAGAAAGCG TTAAAGCTCA ACATATCCCT AAAATAAATC AACCCCTAAT TGGATAAATC
TATATTTATA TAGAAGAGAT AATGTTAATA TTAGTAACAA GAATTCTCCT TGCACAAGTT
TAAGCAATTA ACAATTTTAT AAAAAATAAT TGTTAACCCA ACTCAGGAGT GCAAAAGACC
AAAATAAACA AAAGGAACTC GGCAAAATAA ACCCCGCCTG TTTACCAAAA ACATCACCTC
TAGCATAACA AGTATTAGAG GCAATGCCTG CCCAGTGGTT CAACGGCCGC GGTATCCTGA
CCGTGCAAAG GTAGCATAAT CACTTGTTCC TTAAATGGGG ACTAGTATGA AAGGCTTGAC
GAGGGTTTAA CTGTCTCTTG TTTATAGTCA GTGAAATTGA CCTTTCCGTG AAGAGGCGGA
AATAATACAA TAAGACGAGA AGACCCTATG GAGCTTAAAT TTTCCATGAG TTAACAATTT
TGGTTGGGGT GACCTCGGAG CAAAACCAAA CCTCCGAATG ATATTAACCT AGACACAAGT
CAAAGTTTCA TCATTAATTG ACCCAGTCTG ATCAACGGAC CAAGTTACCC TAGGGATAAC
AGCGCAATCC TATTTTAGAG TCCATATCGA CAATAGGGCT TACGACCTCG ATGTTGGATC
AGGACCCCCA AATGGTGCAA CCGCTATTAA AGGTTCGTTT GTTCAACGAT TAAAGTCCTA
CGTGATCTGA GTTCAGACCG GAGCAATCCA GGTCGGTTTC TATCTATTAA AAATTTCTCC
CAGTACGAAA GGACAAGAGA AATGAGGCTA ATAATCCAAT CACGCCTTAA TAGTGAAAGA
ATGATATAAT ATTAATTCCC TAACTATTTG TTAAGGTGGC AGAGCCCGGT AATTGCATAA
AACTTAAAAC TTTACTATCA GAGGTTCAAC TCCTCTCCTT AACATATGTA CATTATTAAC
TTTCTATTAT TCATCATTCC TATTCTATTA GCCATAGCTT TTCTAACCCT AATAGAACGA
AAACTACTAG GCTACATACA ATTGCGAAAA GGACCAAACA TTGTTGGCCC TTACGGGCTT
TTACAGCCAA TAGCAGATGC ATTAAAATTA TTCATTAAAG AGCCCTTGTA CCCTTCAACA
TCTTCAATTC TACTATTCAC AGTTGCCCCT ACTTTAGCCC TTACATTAGC CCTATCCATA
TGAATTCCCT TGCCTATACC GCATCCTCTT ATCAACATAA ATTTAGGGGC ACTATTCATT
CTAGCCACCT CAAGCCTAGC TGTATATTCT ATCCTGTGAT CAGGATGAGC ATCAAATTCT
AAATATGCAT TATTTGGTGC CTTACGAGCT GTAGCCCAGA CCATCTCTTA TGAAGTTACC
CTAGCTATCA TCCTATTATC TGTATTAATC CTTAATGGCT CATACACACT ATCAGCTCTG
ATGATTACTC AAAAAAACAT CTGATTAATT TTACCAACCT GGCCTCTAGC TATAATATGA
TTTGTCTCTA CTCTAGCAGA AACAAATCGA GCGCCCTTCG ACCTGACTGA AGGTGAATCA
GAACTAGTCT CTGGTTTTAA CGTTGAATAT GCCGCAGGAC CATTCGCACT ATTTTTTATA
GCCGAGTATA TAAACATTTT ATTAATAAAT GCCCTTACTA CAACCATTTT CCTAAACTCC
ATAACAACAT TTATACATCC AGAAATCCAC TCAGTAAATT TTATAATTAA AACACTAACC
CTTACTGCCC TATTCCTATG AATCCGAGCT TCATATCCAC GATTCCGCTA TGATCAACTC
ATACATTTAT TATGAAAAAA TTTTCTCCCC TTAACTCTGG CCATATGCAT ATGACATGTT
TCAATACCTA TCTCTCTATG CAGCATTCCC CCTCAATCAA TCTAGAAATA TGTCTGAGAG
TTACTTTGAT AGAGTAAACC ATAGAGGTTA AACCCTCTTA TTTCTAGAAA AATAGGAATT
GAACCTAATC TAAAGAATTC AAAATTCTCC GTGCTACCCT TACACTATAT TCTAGTAAGG
TAAGCTAACT AAGCTATCGG GCCCATACCC CGAAAATGTT GGCCCTTCCC GTACTGGCTA
AAATGACCCC CACAACAGTC ATTTACACCA CTCTAATCTT GGGTACACTA ATTACTCTAA
TTAGTTCTCA CTGATTACTT ATATGGATGG GCCTAGAAAT AAGTATACTA TCTATTATTC
CCATTCTAAT AAGCAAGTCC AACCCACGAT CGACAGAAGC TGCTACAAAA TATTTTCTTA
CCCAAGCCAC AGCATCAATA ATCTTTCTTC TATCCATCAT TATAACAATG ATACACTCCG
GACAGTGATC AATTCTTCAT ACCAACAACC AAATTGTCTC ATTAATTTTA ACTTTAGCCT
TAATTATAAA ATTAGGCCTA GCTCCATTCC ACTTCTGAGT TCCAGAAGTC ACACAAGGAT
CATCACTAAT TGCTGGAATA ATCTTACTAA CATGACAAAA AATTGCTCCC CTATCAATCC
TAATCCAGAT GTCC?????? ???????AAA TCATAATTAT CTCCTCAGCA TTACTATCCA
CACTATTAGG AGGATGAGGA GGACTAAACC AAACACAACT TCGAAAAATC TTAGCATATT
CATCAATCAC CCATATAGGC TGAATACTAG TAGTAATAAA TTTCAACCCA TCCATTTCTT
TATTCAACCT AATAATTTAT ATTATCATAA CCATTTCATT ATTTGCTACT CTCCATATAA
ATAACAACCT CTCCACACTA TCACTATCTA ACGTATGAAG CACCGCTCCC CCAACCATTA
TCATCATCTT ACTAACCTTA CTATCTATAG GAGGCCTCCC ACCCCTAACA GGTTTCTCCC
CCAAATGAAT TATTATTCAA GAACTCGTAA AAAACAATAA CATTGTTATT CCCACCCTAA
TAACAATTAT AGCCTTACTT AATCTTTATT TTTACGTACG ACTAACTTAC TCAACTACTC
TAACCCTATT TCCCTCAACA AACAACACAA AAATCAAATG ATATTTTAAT AGTAAAAAAA
TAATTATCAT TCCACCCCTA GTAACACTAT CCATTATATC CCTACCTTTA ACACCACTTT
TCATTAGCCT AAGTTAGGAA ATTAGGTTAA CAAGACCAAG AGCCTTCAAA GCCCTAAGTA
AATAATACTA TTTATTTCCT GTAAGGGTTG TAACATCGCC TGAATGCAAA ACAGACACTT
TTTAAGCTAA ACCCCTAGGC CGGTGGGACA TTAACCCACG AAAATTTAGT TAACAGCTAA
ATACCCTAAA CAACTGGCTT CAACCTACTC TCCCGCCCTA AGGAGGGCGG GAGAAGCCCC
GGCAGGTTTG AAGCTGCTCC TTTGAATTTG CAATTCAACA TGAATATCAC CTCAGGATGG
TAGAAAAGTA ACCTTATCTT TAGATTTACA GTCTAATGCT ATGTTAATCA ACCGGTGATT
ATTTTCTACA AATCACAAAG ATATTGGTAC TTTATACTTA TTATTTGGTG CTTGAGCTGG
AATAGTAGGG ACTGCCCTAA GCCTATTAAT CCGAGCAGAA TTAGGACAAC CAGGTGCACT
ATTAGGGGAT GATCAAATTT ACAATGTCGT AGTGACAGCC CATGCATTTG TAATAATTTT
CTTTATGGTC ATACCAATTA TAATTGGAGG CTTCGGAAAC TGACTCGTTC CTCTGATAAT
TGGGGCTCCT GATATAGCCT TTCCACGAAT AAATAATATA AGTTTCTGAT TACTACCCCC
ATCATTTCTT CTCCTTCTTG CCTCCTCTAT AGTAGAAGCC GGAGCTGGAA CAGGCTGAAC
AGTCTACCCC CCACTAGCTG GAAATCTAGC TCATGCAGGC CCTTCTGTAG ATTTAACAAT
TTTTTCCCTA CACCTGGCTG GTGTTTCTTC AATTTTAGGC GCTATTAATT TTATTACCAC
TATTATTAAT ATAAAACCCC CCGCTATAAC ACAATATCAA ACTCCTTTAT TTGTATGATC
TGTATTAATT ACAGCTGTAT TGTTACTCCT ATCACTACCC GTACTAGCTG CAGGTATTAC
AATATTATTA ACGGACCGTA ATTTA????? ?????????? ?????????? ??????????
?TCCATCCTA TATCAACACT TATTTTGATT CTTTGGCCAC CCCGAAGTTT ATATTCTCAT
TCTCCCTGGG TTTGGTATAA TTTCACATAT CGTAACATAC TATTCGGGGA AAAAAGAGCC
CTTCGGGTAT ATAGGAATAG TTTGAGCTAT AATATCAATT GGTTTTCTAG GTTTTATTGT
GTGAGCACAT CACATGTTTA CAGTTGGGAT AGATGTAGAC ACACGAGCAT ATTTTACATC
TGCTACAATA ATTATTGCTA TTCCAACTGG TGTAAAAGTA TTTAGCTGAC TAGCAACTTT
ACATGGAGGA AATATCAAAT GATCTCCTGC TATGTTATGA GCATTAGGTT TCATTTTCCT
ATTTACTGTA GGTGGTTTAA CAGGCATTGT ATTAGCTAAC TCTTCATTAG ATATTGTTCT
TCATGATACA TATTATGTCG TTGCTCACTT TCACTATGTC TTGTCTATAG GAGCTGTTTT
CGCTATTATA GGGGGTTTTG TCCACTGGTT TCCCCTATTT TCAGGATACA CTTTAGATAT
AACTTGAGCC AAAATTCATT TCTTCACTAT ATTTGCAGGA GTTAATATTA CTTTCTTCCC
TCAACACTTC CTAGGCTTAT CTGGAATGCC ACGACGATAT TCAGATTATC CCGATGCATA
TACATTTTGA AATACGGTCT CTTCAATAGG CTCATTTATT TCTCTAACCG CAGTAATAAT
AATAGTATTC ATAGTATGAG AAGCATTTGC TTCTAAACGA GAGGTTATAA CAACTGAATT
AACCTCTGTT AATTTAGAGT GACTATACGG ATGTCCACCA CCTTACCACA CATTTGAAGA
GCCAACATAT ATTAAAACTC CATCAAGAAA GGAAGGAATC GAACCCTCAA AAACTAGTTT
CAAGCCAGTC CCATAACCTA TATTAGTAAA ATATTACATA ACTTTGTCGA AGTTAAATTA
CTGGTTTAAC CTGTATATCA TGGCTTATCC TTATGAACTA GGTTTTCAAG ATGCAACCTC
TCCCATTATA GAAGAGTTGC TTCACTTTCA TGATCACACA TTAATAATTG TATTTTTAAT
TAGCACATTA GTATTATATC TTATTTCACT AATACTAACT ACAAAATTAA CACACACAAG
CACTATAGAC GCTCAAGAGG TTGAAACTAT TTGAACAATC CTACCTGCAA TTATCCTAAT
TATAATCGCT CTACCATCAC TACGAATTTT ATACTTAATA GACGAAGTCA ATAATCCTAT
ACTAACAGTA AAAACCATAG GCCACCAATG ATACTGAAGC TATGAATATA CAGATTATGA
AGAGTTAAAT TTTGACTCAT ACATAATCCC AACAACAGAA TTAAAACCAG GTGAACTTCG
ACTCCTTGAA GTAGACAACC GAGTTGTACT TCCAATAGAA ACACCAGTAC GCATACTAAT
CTCGTCAGAA GACGTTTTAC ACTCATGAGC TGTACCATCC CTGGGCTTAA AAACAGATGC
CGTCCCAGGC CGATTAAACC AAACAATTCT AATATCATCC CGACCTGGTT TGTTCTATGG
GCAATGCTCA GAAATCTGCG GCTCTAATCA TAGCTTTATG CCTATTGTTA TCGAAATAGT
AACCTTAAAA ACATTCGAAA ATTGATGTTC CTCTTTAGTA TAAGTCATTA TGAAGCTAAG
CGTTAACCTT TTAAGTTAAA GACTAGGTCC TCATAATGAA TGCCCCAACT AGATACATCC
ACATGATTAA TTAACATTTT ATCAATATTA TTTACATTAT TAGTAATTTT TCAACTGAAA
ACCTTAACAC ACCAATATCC CTATAACCCC CAATTAATTT CCTTAAAACA AAAAAAGCAA
AAAACCCCTT GAGAAATAAA ATGAACGAAA ACTTATTTGC CTCTTTCGTA ACTCCCACAA
TGCTAGGCCT CCCTATCGTT GTAGCTATTA TTATATTCCC GACCCTTCTA TTTCCTATCC
CTAAGCGACT AATTGATAAT CGTATTATCA CCATACAACA ATGATTAATT AAACTAATCC
TAAAACAAAT AATACTAATT CACAGCAACA AAGGGCGGAC ATGATCCTTA ATACTGATCA
CACTAATTCT ATTTATTGGC ACAACCAACC TATTAGGTCT TCTCCCCTAT TCTTTTACCC
CTACAACTCA ACTATCAATA AATCTAGCGA TAGCTATCCC CCTATGAGCT GGAGCGGTTT
TTCTAGGATT TCGCTACAAA ACAAAAATAT CTTTAGCCCA CTTCCTCCCT CAAGGAACAC
CTATTCCACT CATTCCTATA CTAGTAATTA TCGAAACAAT CAGCCTATTT ATTCAACCAA
TGGCCTTAGC AGTCCGATTA ACTGCCAACA TCACTGCGGG GCACTTACTT ATGCACCTAA
TTGGAGGAGC AACTTCAGTC TTAATTTCCA TTAGCCCTCC TGCTGCATTG ACAACATTTA
TTATTCTTCT ATTACTTACA ATGCTTGAAT TTGCCGTAGC ATTAATTCAA GCATATGTAT
TTACACTCTT AATTAGCCTA TACTTACATG ACAATACCTA ATGACCCATC AAACACATGC
CTATCACATA GTTAACCCTA GCCCTTGACC TCTAACAGGA GCTCTATCAG CCCTATTATT
AACCTCAGGT CTTATCATAT GGTTTCACTT TAACTCTAAT ACACTTTTAA CCTTAAGCAT
ACTAACCAAC ATACTAACTA TATACCAATG ATGACGAGAT GTAGTACGAG AGGGTACCTA
TCAAGGACAC CACACATCAA CTGTACAAAA AGGCCTTCGT TACGGAATAA TCTTATTTAT
TATTTCAGAA GTATTTTTCT TTTCAGGATT TTTCTGAGCC TTCTATCACT CTAGCCTAGC
ACCCACCCCC GAACTAGGCG GGCACTGACC ACCCACAGGA ATTAACCCCC TTGACCCACT
AGAAGTCCCA TTATTAAATA CATCCGTATT GCTAGCTTCA GGTGTATCAA TTACTTGAGC
TCACCATAGC CTGATAGAAG GAAATCGTAA GCAAATAACT CAAGCCCTGA TAATTACTAT
CATTCTAGGT ATTTACTTTA CACTACTTCA AGCATCAGAA TACTTTGAGG CCTCTTTCGC
TATCTCTGAC GGCATTTACG GCTCAACATT TTTTGTTGCT ACAGGGTTTC ATGGATTACA
CGTAATCATT GGATCAACAT TCCTCCTGGT CTGCTTATTA CGCCAATTCT ACTTTCATTT
TACCTCTAAG CATCACTTTG GTTTTGAAGC GGCGGCCTGG TACTGACACT TCGTAGATGT
AGTTTGACTT TTCCTATATG TATCAATTTA TTGATGAGGA TCTTACTTTT TTATACAATT
AGTATTACTG ACTTCCAATC AGTAGGCTCC GAGCGGGAAA AAGTAATAAA TATCATTATA
TCAATTACCA TTAACTACTT ACTAACCACA ATCCTTATTA CCATTGCATT CTGATTACCC
CAACTTAACA CTTACACCGA AAAAGCCAGC CCTTATGAAT GTGGATTTGA CCCAACAGAA
ATTACACGCC TCCCATTTTC CATAAAATTT TTCTTAATTG CCATCACATT CTTACTATTT
GACCTAGAAA TTGCCCTACT TCTTCCTCTC CCCTGAGCCC TTCAGACTAC AAACCTAAAC
GTGACAATAT GAATTTCTAT TGCACTAATT ATGATTTTAT CATTAGGACT TATCTATGAA
TGACTACAAA AAGGATTAGA GTGAACTGAA TATAACAGTT AGTTTAAAAA CAAATGATTT
CGACTCATTA AATTATGTAT TACATAACTG TTAAATGTCT TCAATCCTAC TTAATACAAT
CATAGCTTTC ATTGTATCCT TCATAGGAAT TATAATTTAT CGATCACATA TAATGTCATC
TCTGCTATGT TTAGAAGGAA TAATACTATC TATATTTGTA TTAGGAACTA TCATCACACT
AAACTTCCAC TATACTCTTT TCCTCTCCCT ACCTATTATA CTACTAGTGT TCGCTGCTTG
TGAAGCAGCA GTAGGGCTAG CCCTACTAGT AATGATTTCA AATACATACG GAATAGATTA
TGTTCAAAAC CTAAATCTGC TACAATGCTA AAAATTATTA TTCCTACAAT AATACTACTA
CCAACCGTCT GATTATCTAA AAACACAACA ATATGAATTA ATTCAACTTC CCATAGTTTA
ATAATTGCAC TAATTAGCCT TACCTACTTA AATAAACTCG ATATTACCAG TATAAATTAT
TCTCTAAACT TTTCCTCAGA CTCCCTATCA TCCCCCTTAT TAATCTTAAC AACATGACTG
CTACCCTTAA TAATTATCGC AAGCCAAAAT CATCTAAAAA ATGAAACCGA AACACGAAAA
AAATTATACG TAACCCTTCT TGTACTCCTA CAAATATTTC TTATTCTTAC ATTTTCAGTT
ACAGAAATAA TTCTTTTCTA CATCCTATTT GAAACTACAT TAATCCCTAC TCTAATTATT
ATTACACGTT GAGGTAATCA AACAGAACGA ATAAAAGCAG GCTTATATTT TTTATTTTAT
ACATTAATTG GCTCTCTTCC CCTACTAATT TCCTTAATTT ATCTACAAAC CCAACTAGGG
TCATTAAACT TTCTACTATT TAATTACTAT AAGCTTTCAA TTTACCCCAA TTGATCTAAT
AAACTAATAT GACTTGCATG TATTATAGCA TTTATAATTA AACTACCACT GTACGGCTTA
CACTTATGAC TACCAAAAGC ACACGTAGAA GCTCCCATCG CAGGATCCAT AGTACTTGCA
GCTATTCTCC TAAAATTAGG AGGCTATGGT ATAATACGAG TATGTCAACT TTTAGAACCC
CTAACAAGTT ATATAGCATA TCCTTTTATT CTACTATCCC TGTGGGGAAT AATCATAACT
AGTTCTATAT GCCTACGTCA AACAGACCTA AAAGCTTTAA TTGCTTACTC CTCTGTCAGC
CACATAGCAC TTGTAATTAT CGCAATTTTA ATCCAAACCC CATGAAGTTT TATAGGGGCC
ACCTCCTTAA TAATCGCTCA CGGCCTTACT TCATCATTAC TCTTCTGCCT AGCTAACTCC
AACTATGAAC GTACCCACAG CCGGACCATA CTGTTAACTC GAGGCCTACA AATATTATTT
CCTCTTATAG GAACATGATG AATCATTGCG AGCCTAACCA ATCTAGCACT GCCTCCTACC
ATTAACCTAA TTGGAGAATT ATTAATTATT ATATCAACTT TCTCCTGAAA CCACTTTACG
ATTATCCTTA CAGGACTAAA CGTTCTAATC ACAGCTCTAT ATTCCCTTTA TATATTAATC
TCTACACAAC GAGGAAAACC CCCTTACCAC ATTCACAATA TACCCCCAAC ATTTACACGA
GAAAATACCC TAATAACTCT TCACATCATC CCCTTATTAT TAAAACATTA GATTGTGAGT
CTAATAATAG AAGACTAAAA CTTCTTACTT AGAAAGAACG CTGGAACTGC TAATTCCATC
CACGACTAAT ACGTGGCTTT CTTACTTTTA TAGGATAGAA GTATTCCATT GGTCTTAGGA
GCCAAAAACT TGGTGCAACT CCAAATAAAA GTAATTAATA TATTCATTTC TACATTCACC
ATAACCTTAG TACTCCTAAC ATTACCCATC ATAACACCTA TAACAAATTT ATACATAAAG
TTGTCTTACT CCAATTACGT AAAGACTATA ATTTCATTAT CATTTTTCCT CAGCTTAATC
CCAACCCTCT CAATATTCCA TTGTAATCAA GAAGCCATAA CAACAAACTG AAACTGATTA
ATTATTCAAA CCCTTCACCT GAATATTAGT ATCAAACTAG ATTACTTTTC CATTCTATTT
ACATCAGTTG CCCTATTTGT TACATGATCT ATCATAGAAT TTTCCCTCTG ATATATACAC
TCCGACCCAT ACATAAACAA ATTCTTCAAG TATCTACTAT TATTTTTAAT TACTATAATA
ATCTTAACTT CCGCAAACAA TTTATTTCAA CTCTTTGTAG GATGAGAAGG AGTAGGAATT
ATATCCTTTT TACTAATTGG CTGATGACAT GGACGATCCG ATGCTAACAC TGCAGCAATA
CAAGCGGTAT TATATAATCG AATTGGGGAT ATTGGCTTTA TTTTATCTAT AACATGATTC
CTTATCAACT CCAACTCATG AGACTTACAA CAAATTTTCA TTACTCAAGA CAAAGACTAT
CTCTTACCTT TAATAGGTCT ACTATTAGCA GCCACTGGAA AATCAGCTCA ATTTGGACTT
CACCCATGAC TCCCTTCCGC TATAGAAGGC CCCACACCAG TATCCGCATT ACTTCATTCC
AGTACAATAG TAGTAGCAGG TATCTTCCTA CTAATCCGCT TCTACCCTTT AACACAAAAC
AATCAAATTG CACAAACAAT ATGCTTATGC CTAGGAGCTT TAACAACACT ATTCACAGCC
ATCTGTGCCT TAACTCAAAA TGACATTAAA AAAATTGTAG CATTCTCCAC CTCAAGCCAA
TTAGGACTAA TAATGGTAAC TATCGGAATC AACCAACCGC ACCTAGCATT TCTTCACATT
TGCACCCACG CCTTTTTCAA GGCTATATTA TTCCTTTGCT CTGGCTCAAT TATTCACAAC
CTAAACGATG AGCAGGATAT TCGAAAAATA GGAGGCTTAC ACAAAATATT ACCCATTACT
TCCTCTTCAT TAATAATTGG AAGCATAGCT CTAACAGGAA TTCCATTTCT TACAGGATTC
TACTCTAAAG ACCTAATCAT CGAATCTGCA ACTACGTCGT ATACAAACGC CTGAGCCCTA
ACCATTACCC TCATTGCCAC ACTAATAACT GCCGTTTACA GCACACGAAT TATCTTTTTC
GCCCTTATAA ATAACCCACG ATTCCCCTTT AATATTAACA TAAACGAAAA TGACCCCTCA
ATAGTTAACC CCATTAAACG ATTAGCAGTA GGCAGCATCC TAGCGGGCTT CCTAATTTCT
CAAAATATCC CTATCACAAA TATTCCCCAG CTAACTATAC CCCTTAATAT AAAATTTATA
GCAATCACCA TTAC?????? ?????????? ?????????? ?????????? ??CCTAAAGA
TTAGTTATTC ATCTAAATAC TTTAACTTTT CTAATATACT AGGCTATTAT CCTATACTAA
TACACCGAGC CCTACCTGAC ATTAACCTCT CAATAAGCCA AAACCTAGCA TCATCAATAA
TAGATCTTAT CTGACTCGAA AAAACAATTC CCAAATTCAC CTCTAATATT CAAATAAAAG
CATCTATAAT CACCTCAACT CAAAAAGGCC TATTAAAATT TTACTTCCTA TCTTTCCTCA
CCTCTACCCT CCTAGCTATT ATAATCCTTT TTTAATTGCA CGCGTAATCT CTAAAACAAT
AAAAATACAA GTAAACAAAG ATCACCCCGC CACAAACACT AGCCAGTAAT TATAACTATA
AATAGCAGCA ACTCCAGCAG GATCTTCACT AAAAAACCCA ACACTCCCCC CTTCAGCATC
ATAAATTACC CATTCTCCTA TACCATAATA ATCAACTAAA ACCTCAATAT GTTCATATTT
AGCTCATCAA TACAACACTA CTAACTCAGA TATAACCCCT AAAAATAAAG AAAATCAAAT
AACAATACTA GATCCCCATG TCTCAGGATA CTGGTCTATA GCTATAGAGG TAGTATAAGC
AAAAACAACT ATTATTCCCC CTAAATAAAC TAAAAATACT ACCAATCCCA AAAACGACCC
ACCACAGCTT AAAACAATTC CACACCCAAC AGCCCCACTA ACAACCAATG CTAGTCCTCC
ATAAATAGGA GAAGGTTTAA CAGAAAATCC AATAAAACCT AAAACAAACA TAATACTAAA
AATATAAATA ATGTTTAAAG TCATAATTCC TACATGGATT TAACCATGAC TAATGATATG
AAAAACCATT GTTGTAATTC AACTATAAGA ACTAATGACC AACACACGAA AATCTCACCC
ATTAATCAAA ATTATTAATC ACTCTTTTAT TGATCTACCA GCACCATCAA ATATCTCATC
ATGATGGAAT TTCGGTTCTT TATTGGGTGT ATGTCTTGGA GTCCAAATTA TTACAGGCCT
CTTTTTAGCC ATACATTATA CTGCAGACAC ATCAACAGCT TTTTCCTCTG TAACCCACAT
TTGCCGAGAC GTAAACTACG GATGATTAAT CCGCTATGCA CATGCTAACG GAGCATCTAT
ATTTTTCATC TTCTTATATT TTCACATTGG ACGAGGGGTT TACTATGGAT CTTATACCTT
CATAGAAACA TGAAATATTG GGGTACTACT ATTGTTTGCA GTAATAGCCA CTGCCTTCAT
AGGATACGTT CTCCCTTGAG GACAGATATC ATTCTGAGGC GCAACAGTCA TTACAAACCT
ACTCTCAGCT ATCCCATATA TTGGCCCCAT ACTAGTAGAA TGAATCTGAG GAGGATTCTC
AGTAGATAAA GCCACCTTAA CACGATTCTT CGCCTTTCAC TTTATCCTAC CATTCATTAT
CACAGCTATA GTAATAATTC ACTTATTATT TCTACATGAA ACAGGATCCA ACAACCCATC
AGGCCTCAAT TCAGATTCCG ACAAAATTCC ATTCCACCCC TACTATACAA TCAAAGACAT
CTTAGGCCTC ATAATAATAA TCTTAACCCT ATGCATATTA ATTCTATTCT CACCCGACCT
TTTAGGAGAC CCAGATAATT ATACTCCAGC TAACCCATTA AGCACACCTC CCCATATCAA
ACCAGAATGA TATTTTTTAT TTGCCTACGC AATCCTACGA TCCATCCCCA ACAAATTAGG
GGGAGTTCTA GCACTAGCAC TCTCAATTCT AATCCTAGCC ATATTCCCCA TTTTACACGT
ATCTAAACAA CGCAGCATGA CATTCCGCCC TGCCAGCCAG TGCCTACTAT GAATCCTAGT
AGCTAATCTA ATCATTCTTA CATGAATCGG AGGCCAACCA GTAGAATACC CTTTCATTAT
TATCGGACAG CTAGCATCAA TTTCCTACTT CTCCATTATC CTAATCCTCA TGCCTACAAC
AAGTTTAATA GAAAATAAAC TACTTAAATG AGAAGCCTCA GTAGTATATT ACACTGGTCT
TGTAAACCAA ATATGCTCCC TGAGACTCAA GAAAGAGGCA GCCACGCCAT CAGTACCCAA
AACTGAAATT CTAACTAAAC TATTTCTTGT ATGTACATCG TGCATTAATG CATGTCCCCA
TTAGTACATA GACCATACTA TGTTTAATCA ACATTAAATC CCTGCCCCAT GCATATAAGC
ATGTACATTC TAGGCAGTAC ATAATACATA AACCCAAGCC AATACGAATA TGATTCTTAT
CAATACGTCT ATTACCGTCC ATTAGAATCT ATTAATACCA TCCTCCGAGA AACCATCAAC
CCGCCAAGCA GGTGTCCCCC TCCTCGCTCC GGGCCCATTA CGTGGGGGTA GCTAGAGTGA
AACTTTAACA GACATCTGGT TCTTTCTTCA GGCCATGCAC CGTACTTCCT GCCAAACCCC
AAAAACAAAA ATTTAACCCT CATGTCAGTA CAATATGTGC C
>UF_322948_Geocapromys_ingrahami_Eleuthera_shotgun 
GTTAATGTAG CTTAAAAAGC AAAGCACTGA AAATGCTTAG ATGAGTTTAC TCCATAGACA
TAAAGGTTTG GTCCTGACCT TTTTATTAGT TGTTAGCAAA ATTATACATG CAAGACTCAT
CATTCCAGTG AGAATGCCCT CCATGTCAAG AGGAGCGGGT ATCAAGGTAG CTCATCACAC
CTTGCTAAGC CACACCCCCA CGGGATACAG CAGTAATTAA AATTAAGCAA TAAACGAAAG
TTTGACTAAG TTATGCAAGG GTTGGTAAAT TTCGTGCCAG CCACCGCGGT CATACGATTA
ACCCTAACTA ATAAACCTCG GCGTAAAGAG TGTTAAAAAA ATAAGATTAA ATTTTATCTA
AGTCGTAAAA AACAACAGAT ATAAACGAAA GTAATCTTAA TAAATCACAC TAAAGCTAAG
GCCCAAACTG GGATTAGATA CCCCACTATG CTTAGCCGTA AACATAGATA ATAACAAAAA
TTTTCGCCAG AGTACTACTA GCAACAGCTT AAAACTCAAA GGACTTGGCG GTGCTTTAAA
CCCACCTAGA GGAGCCTGTT CTATAATCGA TAAACCCCGA TATACCTTAC CACTTCTTGC
TAATCAGTCT ATATACCGCC ATCTCCAGCA AACCCCAACA GGGATTAAAA GTAAGCACAA
CTATCTCGTA AAGACGTTAG GTCAAGGTGT AACTAATGAA GTGGAAAGTA ATGGGCTACA
TTTTCACAGT AATCTTTATG AAATTAAGGA GGATTTAGTA GTAAATTAAG AATAGAGAGC
TTAATTGAAT TAGGCAATAA AGCACGCACA CACCGCCCGT CACCCTCCTC AAGTAATATG
AGAAGAGGCA AGTCGTAACA AGGTAAGCAT ACTGGAAAGT GTGCTTGGAC AAAGTGTAGC
TTAAAAGCCC CCGGCTTACA CCCGGAAGAT TTCAAACTGA CCACTTTGAA CCAAATCTAG
AAAACAAAAC ATTTATACTT AGTATAGGAG ATAGAAATTT ATTAAGCGCT ATAGGGATAG
TACCGTAAGG GAAAGAAAAG TACATAATAG CATAGATTAC ACCTAGTACC TTTTGCATAA
TGAATTAACT AGAATTGACA AAAAGCAAAG CCAAATCCCC CGAAACCAAA CGAGCTACCT
TTAGACAGCT AGAGCAAACT CGTCTATGTG GCAAAATAGT GAGAAGATCT GAAGGTAGAG
GTGAAAAGCC AATCGAGTTT GGAGATAGCT GGTTATCCAA ATAAGAATTT AGTTCAACTT
TAAATTTAAT GAAAGTTTAT ATGTTAACTT AAGGGGGGAC AGCCCCTTAA GCAAGGATAC
ATCCTTCAAT AGAGGGTAAA TAATATAATT ACCATAGTAG GCCCAGAAGC AGCCATCAAT
TAAGAAAGCG TTAAAGCTCA ACATATCCCT AAAATAAATC AACCCCTAAT TGGATTAATC
TATATTTATA TAGAAGAGAT AATGTTAATA TTAGTAACAA GAATTCTCCT TGCACAAGTT
TAAGCAATTA ACAATTTTAT AAAAAATAAT TGTTAACCCA ACTCAGGAGT GCAAAAGACC
AAAATAAACA AAAGGAACTC GGCAAAATAA ACCCCGCCTG TTTACCAAAA ACATCACCTC
TAGCATAACA AGTATTAGAG GCAATGCCTG CCCAGTGGTT CAACGGCCGC GGTATCCTGA
CCGTGCAAAG GTAGCATAAT CACTTGTTCC TTAAATGGGG ACTAGTATGA AAGGCTTGAC
GAGGGTTTAA CTGTCTCTTG TTTATAGTCA GTGAAATTGA CCTTTCCGTG AAGAGGCGGA
AATAATACAA TAAGACGAGA AGACCCTATG GAGCTTAAAT TTTCCGTGAG CTAACAATTT
TGGTTGGGGT GACCTCGGAG CAAAACCAAA CCTCCGAATG ATATTAACCT AGACACAAGT
CAAAGTTTCA TCATTAATTG ACCCAGTCTG ATCAACGGAC CAAGTTAYCC TAGGGATAAC
AGCGCAATCC TATTTTAGAG TCCATATCGA CAATAGGGCT TACGACCTCG ATGTTGGATC
AGGACCCCCA AATGGTGCAA CCGCTATTAA AGGTTCGTTT GTTCAACGAT TAAAGTCCTA
CGTGATCTGA GTTCAGACCG GAGCAATCCA GGTCGGTTTC TATCTATTAA AAATTTCTCC
CAGTACGAAA GGACAAGAGA AATGAGGCTA ATAATCCAAT CATGCCTTAA TAGTGAAAGA
ATGATATAAT ATTAATTCCC TAGCTATTTG TTAGGGTGGC AGAGCCCGGT AATTGCATAA
AACTTAAAAC TTTACTATCA GAGGTTCAAC TCCTCTCCTT AACATATGTA CATTATTAAC
TTTCTATTAT TCACCATTCC TATTCTACTG GCCATAGCCT TTCTAACCCT AATAGAACGA
AAACTACTAG GCTATATACA ATTACGAAAA GGTCCAAACA TTGTTGGCCC TTACGGGCTT
TTACAACCAA TAGCAGATGC ATTAAAACTA TTCATTAAAG AGCCCTTGTA CCCTTCAACA
TCTTCAATTC TACTATTCAC AGTTGCCCCT ACTTTAGCCC TTACATTAGC CCTATCCATA
TGAATTCCCT TGCCTATACC ACATCCTCTT ATTAACATAA ATTTAGGGGC ACTATTCATT
CTAGCCACCT CAAGCCTAGC TGTATATTCT ATCCTGTGAT CAGGATGGGC ATCAAATTCT
AAATATGCAT TATTCGGTGC CTTACGAGCT GTAGCCCAAA CCATCTCTTA TGAAGTTACC
CTAGCTATCA TCCTATTATC TGTATTAATC CTTAATGGCT CATACACACT ATCAGCCCTA
ATGATTACTC AAAAAAACAT CTGACTAATT TTACCAACTT GACCTCTAGC TATAATATGA
TTTGTCTCTA CTCTAGCAGA AACAAATCGA GCGCCCTTCG ACCTGACTGA AGGTGAATCA
GAACTAGTCT CTGGTTTTAA CGTTGAATAT GCCGCAGGAC CATTCGCACT GTTTTTTATA
GCCGAGTATA TAAACATTTT ATTAATAAAT GCCCTTACTA CAACCATTTT CCTAAACTCT
ATAACAACAT TTATACATCC AGAAATCCAC TCAATAAATT TTATAATTAA AACACTAATC
CTTACTGCCC TATTTCTATG AATCCGAGCT TCATATCCAC GATTCCGCTA TGATCAACTC
ATACATTTAT TATGAAAAAA TTTTCTCCCC TTAACTCTGG CTATATGCAT ATGACATGTT
TCAATACCTA TCTCTCTATG CAGCATTCCC CCTCAATCAA TCTAGAAATA TGTCTGAGAG
TTACTTTGAT AGAGTAAATC ATAGAGGTTA AACCCTCTTA TTTCTAGAAA AATAGGAATT
GAACCTAATC TAAAGAAYTC AAAATTCCCC GTGCTACCCT TACACTATAT TCTAGTAAGG
TAAGCTAAAT AAGCTATCGG GCCCATACCC CGAAAATGTT GGCCCTTCCC GTACTGGCTA
AAATGATTTC CACAACAGTC ATTTACACCA CTCTAATCCT GGGTACACTA ATTACTCTAA
TTAGTTCTCA CTGATTTCTT ATATGGATGG GCCTAGAAAT AAGTATACTA TCTATTATTC
CCATTCTAAC AAGCAAATCC AACCCACGAT CGACAGAAGC TGCTACAAAA TATTTTCTTA
CCCAAGCCAC AGCATCAATA ATCTTTCTTC TGTCCATCGT TATAACAATG ATATACTCCG
GGCAGTGATC AATTCTTCAT ACCAACAACC AAATTGTCTC ATCAATTTTA ACTTTAGCCT
TAATTATAAA ATTAGGCCTA GCTCCATTCC ACTTCTGAGT TCCAGAAGTC ACACAAGGAT
CATCATTAAT TGCTGGAATA ATCCTATTAA CATGACAAAA AATTGCTCCC CTATCAATCC
TAACCCAGAT TTCC?????? ?????????? ?????????? ????TCAGCA TTACTATCCA
CACTATTAGG AGGATGAGGG GGACTAAACC AAACACAACT TCGAAAAATC TTAGCATACT
CATCAATCGC CCATATAGGC TGAATACTAG TAGTAATAAA TTTCAACCCA TCCATTTCTT
TATTCAACCT AATAATTTAT ATTATCATAA CCATTTCATT ATTTGCTACT CTCCATATAA
ACAACAACCT CTCCACACTA TCACTATCTA ACGTATGAAG CACCGCTCCC CCAGCTATTA
TCATCATTTT ACTAACCTTA CTATCTATAG GAGGCCTCCC ACCTCTAACA GGTTTCTCCC
CCAAATGAAT TATTATCCAA GAACTCGTAA AAAACAATAA CATTGTTATT CCCACCCTAA
TAACAATCAC AGCCTTACTT AACCTTTATT TTTACGTACG ACTAACTTAC TCAACTACTC
TAACCCTATT TCCCTCAACA AACAACACAA AAATCAAATG ATATTTTAAT AGTAAAAAAA
TAATTATTAT TCCACCCCTA ATAACACTAT CCATTATATC CCTACCCTTA ACACCACTTT
TCATTAGCTT AAGTTAGGAA ATTAGGTTAA CAAGACCAAG AGCCTTCAAA GCCCTAAGTA
AATAATACTA TTTATTTCCT GTAAGGGTTG TAACATCGCC TGAATGCAAA ACAGACACTT
TTTAAGCTAA ACCCCTAGGC CGGTGGGACA TTAACCCACG AAAATTTAGT TAACAGCTAA
ATACCCTAAA CAACTGGCTT CAACCTACTC TCCCGCCCTA AGGAGGGCGG GAGAAGCCCC
GGCAGGTTTG AAGCTGCTCC TTTGAATTTG CAATTCAACA TGAATATCAC CTCAAGATGG
TAGAAAAGTA ACCTTATCTT TAGATTTACA GTCTAATGCT ATGTTAATCA ACCGGTGATT
ATTTTCTACA AATCACAAAG ATATTGGTAC TTTATACTTA TTATTTGGTG CTTGAGCTGG
AATAGTGGGG ACTGCCCTAA GCCTATTAAT CCGAGCAGAA TTAGGACAAC CGGGTGCACT
ATTAGGGGAT GATCAGATTT ACAATGTCGT AGTGACAGCC CATGCATTTG TAATAATTTT
CTTTATGGTT ATACCAATTA TAATTGGAGG CTTCGGAAAC TGACTCGTTC CTCTGATAAT
TGGAGCTCCT GATATAGCCT TTCCACGAAT AAATAATATA AGTTTCTGAT TACTACCCCC
ATCATTTCTT CTCCTTCTTG CCTCCTCTAT GGTAGAAGCC GGAGCTGGAA CAGGCTGAAC
AGTATACCCC CCACTAGCTG GAAATCTAGC TCATGCGGGC CCTTCTGTAG ATTTAACAAT
TTTTTCCCTA CACCTGGCCG GTGTTTCTTC AATTTTAGGC GCTATTAATT TTATTACCAC
TATTATTAAT ATAAAACCCC CCGCTATAAC ACAATACCAA ACTCCTTTAT TTGTATGATC
TGTATTAATT ACAGCTGTAT TATTACTCCT ATCGCTACCC GTACTAGCTG CAGGCATTAC
AATATTATTA ACGGACCGTA ATTT?????? ?????????? ?????????? ????????GA
TCCTATCCTA TATCAACACT TATTTTGGTT CTTTGGCCAC CCCGAAGTTT ATATTCTCAT
TCTCCCTKGG TTTGGTATAA TTTCACATAT CGTAACATAC TATTCAGGAA AAAAAGAGCC
CTTCGGGTAT ATAGGAATAG TTTGAGCTAT AATATCAATT GGTTTTCTAG GTTTTATTGT
GTGAGCACAT CACATGTTTA CAGTTGGGAT AGATGTAGAC ACACGAGCAT ATTTTACATC
TGCTACAATA ATTATTGCTA TTCCAACTGG TGTAAAAGTA TTTAGCTGAC TAGCAACTTT
ACATGGGGGA AATATCAAAT GATCTCCTGC TATGTTATGA GCATTAGGTT TCATTTTCCT
ATTTACTGTA GGTGGTTTAA CAGGCATTGT ATTGGCTAAT TCTTCATTAG ATATCGTTCT
TCATGATACA TATTATGTCG TTGCTCACTT TCACTATGTC TTGTCTATAG GAGCTGTTTT
CGCTATTATA GGGGGTTTTG TCCACTGATT TCCCCTATTT TCAGGATATA CTTTAGATAT
AACTTGAGCT AAAATTCATT TCTTTACTAT ATTTGCAGGA GTTAATATTA CTTTCTTCCC
CCAACACTTC CTAGGTTTAT CTGGAATGCC ACGACGATAT TCAGATTATC CCGATGCATA
TACATTTTGA AATACGGTCT CTTCAATAGG CTCATTTATT TCTCTAACCG CAGTGATAAT
AATAGTATTC ATAGTATGAG AAGCATTTGC TTCTAAACGA GAGGTTATGA CAACTGAATT
AACCTCTGTT AATTTAGAGT GACTATACGG ATGTCCACCA CCTTACCACA CATTTGAAGA
ACCAACATAT ATTAAAACTC CATCAAGAAA GGAAGGAATC GAACCCTCAA AAACTAGTTT
CAAGCCAGCC CCATAACCTA TATTAGTAAA ATATTACATA ACTTTGTCGA AGTTAAATTA
CTGGTTTAAC CTGTATATCA TGGCTTATCC TTATGAACTA GGTTTTCAAG ATGCAACCTM
TCCCATTATA GAAGAATTGC TTCACTTTCA TGATCACACA TTAATAATTG TATTTTCAAT
TAGCACATTA GTATTATATC TTATTTCACT AATACTAACT ACAAATTTAA CACACACAAG
CACTATAGAC GCCCAAGAGA TTGAAACTAT TTGAACAATC CTACCTGCAA TTATCCTAAT
TATAATCGCA CTACCATCGC TACGAATTTT ATACTTAATA GACGAAGTCA ATAATCCTAT
ACTAACAGTA AAAACCATAG GCCACCAATG ATACTGAAGC TATGAATATA CAGATTATGA
AGAGTTAAAT TTTGACTCAT ACATAATCCC AACAACAGAA TTAAAACCAG GTGAACTTCG
ACTCCTTGAA GTAGACAACC GAGTTGTACT TCCAATAGAA ACACCAGTAC GCATGCTAAT
CTCGTCAGAA GACGTTTTAC ACTCGTGAGC TGTACCATCC CTGGGCTTAA AAACAGATGC
CGTTCCAGGC CGATTAAACC AAACAATTAT AATATCATCC CGACCTGGTT TGTTCTATGG
ACAGTGCTCA GAGATCTGCG GCTCTAATCA TAGCTTTATA CCTATTGTCA TCGAAATAGT
AACCTTAAAA ACATTCGAAA ATTGATGCTC CTCTTTAGTA TAAGTCATTA TGAAGCTAAG
CGTTAACCTT TTAAGTTAAA GACTAGGTCC TCATAATGAA TGCCCCAACT AGACACATCC
ACATGATTAA TTAATATTTT ATCAATATTA TTCACATTAT TAGTAATTTT TCAACTGAAA
ACCTTAACAC ACCAATATCC CTATAACCCC CAATTAACTT CCTTAAAACA AAAAAAGCAA
AAAACCCCTT GAGAAATAAA ATGAACGAAA ACTTATTTGC CTCTTTCGTA ACTCCCACAA
TGCTAGGCCT CCCTATTGTT GTAGCTATTA TTATATTCCC GACCCTTCTA TTTCCTACCC
CTAAACGACT AATTGATAAT CGTATTATCA CCATACAACA ATGATTAATC AAACTAATCC
TAAAACAAAT AATACTAATT CACAGCAACA AAGGGCGGAC ATGATCCTTA ATACTGATCA
CACTAATTCT ATTTATTGGC ACAACCAATC TATTAGGTCT TCTCCCCTAT TCTTTTACCC
CTACAACTCA ACTATCAATA AATCTAGCGA TAGCTATCCC CCTATGAGCT GGAGCGGTTT
TTCTAGGATT TCGTTACAAA ACAAAAACAT CTTTAGCCCA CTTCCTCCCT CAAGGAACAC
CTATTCCACT CATTCCTATA CTAGTGATTA TCGAAACAAT CAGCCTATTT ATTCAACCAA
TGGCCTTAGC AGTCCGATTA ACTGCCAACA TCACTGCAGG GCACTTACTC ATACACCTAA
TTGGAGGAGC GACTTCAGTC TTAATTTCCA TTAGCCCTCC CGTTGCATTA ACAACATTTA
TCATTCTTCT ATTACTTACA ATGCTTGAAT TTGCCGTAGC ATTAATTCAA GCATATGTAT
TTACACTCTT AGTCAGCCTA TACTTACATG ATAATACCTA ATGACCCATC AAACACATGC
CTATCACATA GTTAACCCTA GCCCTTGGCC TCTAACAGGA GCTCTATCAG CCCTATTATT
AACCTCAGGC CTTATCATAT GGTTTCACTT TAACTCTAAT ACACTTTTAA CCTTAAGCAT
ACTAACCAAC ATACTAACTA TATACCAATG ATGACGAGAT GTAGTACGAG AAGGTACCTA
TCAAGGACAC CACACATCAG CTGTACAAAA AGGCCTTCGT TACGGAATAA TCTTATTTAT
TATTTCAGAA GTATTCTTCT TTTCAGGATT TTTCTGAGCC TTCTATCATT CTAGCCTAGC
ACCCACCCCC GAACTAGGCG GGCACTGACC ACCCACAGGG ATTAACCCCC TTGACCCACT
AGAAGTTCCA TTATTAAATA CATCCGTATT GCTAGCTTCA GGTGTATCAA TTACTTGAGC
TCATCATAGC CTGATAGAAG GAAATCGTAA GCAAATAACT CAAGCCCTGA CAATTACTAT
CATACTAGGC ATTTACTTTA CACTACTTCA GGCATCAGAA TACTTTGAGG CCTCTTTCGC
TATCTCTGAC GGCATTTACG GCTCAACATT TTTTGTTGCT ACAGGGTTCC ATGGATTACA
CGTAATCATT GGATCAACAT TCCTCCTGGT CTGCTTATTA CGCCAATTCT ACTTTCATTT
TACCTCTAAG CACCACTTTG GTTTTGAAGC GGCGGCCTGG TACTGACACT TCGTAGATGT
AGTTTGACTT TTCCTATATG TATCAATTTA TTGATGAGGA TCTTACTTTT TTATATAGTT
AGTATTACTG ACTTCCAATC AGTAGGCTCC GAGCGGGAAA AAGTAATAAA TATTATTATA
TCAATTACCA TTAACTACTT ACTAACCACA ATCCTTATTA CTATTGCATT CTGACTACCC
CAACTTAACA CTTACACCGA AAAAGCCAGC CCTTACGAAT GTGGATTTGA CCCAACAGAA
ATTACACGCC TCCCATTTTC CATAAAATTT TTCTTAATTG CCATCACATT CTTACTATTT
GACCTAGAAA TTGCTCTACT TCTTCCTCTC CCCTGAGCCC TTCAGACTAC AAACCTTAAC
GTGACAATAT GAATCTCTAT TGCACTAATT ATGATTTTAT CATTAGGACT TATCTATGAA
TGACTACAAA AAGGATTAGA ATGAACTGAA TATAACAGTT AGTTTAAAAA CAAATGATTT
CGACTCATTA AATTATGTAT TACATAACTG TTAAATGTCT TCAATTCTAC TTAATACAAT
CATAGCTTTC ATTGTATGCT TCATAGGAAT TATAATTTAT CGGTCACATA TAATGTCATC
TCTGCTATGT TTAGAAGGAA TAATACTATC TATATTTGTA TTAGGAACTA TCATCACACT
AAACTTCCAT TATACTCTTT TCCTCTCTCT ACCTATTATA CTACTAGTAT TCGCTGCTTG
TGAAGCAGCA GTAGGATTAG CCCTACTAGT AATGATTTCA AATACATACG GAATAGATTA
TGTTCAAAAC CTAAATCTGC TACAATGCTA AAAATTATTA TTCCTACAAT AATACTACTA
CCAACCGTCT GATTATCTAA AAACACAACA ATATGGATTA ATTCAACTTC CCATAGTTTA
ATAATTGCAC TAATTAGCTT TACCTACTTA AATAAACTCG ATATTACCAA TATAAATTAT
TCTCTAAACT TTTCCTCAGA CTCCCTATCA TCCCCCTTAT TAATTTTAAC AACATGACTG
CTACCCTTAA TAATTATCGC AAGCCAAAAT CATCTAAAAA ATGAAACCGA AACACGAAAA
AAATTATACG TAACCCTTCT TGTACTCCTA CAAATATCTC TTATTCTTAC ATTTTCAGTT
ACAGAAATAA TTCTTTTCTA CATCCTATTT GAAACTACAT TAATCCCTAC TCTAATTATT
ATTACACGTT GAGGTAATCA AACAGAACGA ATAAAAGCAG GCCTATATTT TTTATTTTAT
ACATTAATTG GCTCCCTTCC CCTACTAATT TCCTTAATTT ATTTACAAAC CCAACTAGGG
TCATTAAACT TTCTACTATT TAATTACTAT AAACTTTCAA TTTACCCCAA TTGATCTAAT
AAACTAATAT GACTTGCATG TATTATAGCA TTTATAATTA AACTACCACT GTACGGTTTA
CACTTATGAC TACCAAAAGC ACACGTAGAG GCTCCCATCG CAGGATCCAT AGTACTTGCA
GCTATTCTCC TAAAATTAGG AGGCTATGGT ATAATACGAG TATGCCAACT TTTAGAACCC
CTAACAAGTT ATATAGCATA TCCTTTTATT CTATTATCCC TGTGGGGAAT AATCATAACT
AGTTCTATAT GCCTACGTCA AACAGACCTA AAAGCTTTAA TTGCTTACTC TTCTGTCAGC
CACATAGCAC TTGTAATTAT CGCAATCTTA ATCCAAACCC CATGAAGTTT TATAGGAGCC
ACCTCCTTAA TAATCGCTCA TGGCCTTACT TCATCATTAC TCTTCTGCCT AGCTAACTCC
AACTATGAAC GTACTCACAG CCGGACCATA CTGTTAACTC GAGGCCTACA AATATTATTT
CCTCTCATAG GAATATGATG AATCATTGCG AGCCTAACCA ACCTAGCACT GCCTCCTACC
ATTAACCTAA TTGGAGAATT ATTAATTATT ATATCAACTT TCTCCTGAAA CCACTTTACG
ATTATCCTTA CAGGACTGAA CGTTCTAATC ACAGCTCTAT ACTCCCTTTA TATATTAATC
TCTACACAAC GAGGAAAACC CCCTTACCAC ATTCACAATA TACCCCCAAC ATTTACACGA
GAAAATACCC TAATAACTCT TCACATCATC CCCTTATTAT TAAAACATTA GATTGTGAGT
CTAATAATAG AAGACTAAAA CTTCTTATTT AGAAAGAACG CTGGAACTGC TAATTCCATC
CACGACTAAT ACGTGGCTTT CTTACTTTTA TAGGATAGAA GTATTCCATT GGTCTTAGGA
GCCAAAAATT TGGTGCAACT CCAAATAAAA GTAATTAATA TATTCATTTC TACATTCACC
ATAACCTTAA TACTCCTAAC ATTACCCATC GTAACACCTA TAACAAATTT ACACATAAAG
TTGCCTTACT CCAATTACGT AAAGACTATA ATTTCATTAT CATTTTTCCT CAGCTTAATC
CCAACCCTCT CATTATTCCA TTGTAATCAA GAAGCCATGA CAACAAACTG AAACTGATTA
GTTATTCAAA CTCTTCACCT GAATATTAGT ATTAAACTAG ATTACTTTTC TATTCTATTT
ACATCAGTTG CCCTATTTGT TACATGATCT ATCATAGAAT TTTCCCTCTG ATATATACAC
TCCGACCCAT ACATAAACAA ATTCTTCAAG TATCTACTAT TATTTTTAAT TACTATAATA
ATCTTAACTT CCGCAAACAA TTTATTTCAG CTCTTTGTAG GATGAGAAGG AGTAGGAATT
ATATCCTTTT TACTAATTGG CTGATGACAT GGACGATCCG ATGCTAACAC TGCAGCAATA
CAAGCGGTAT TATATAATCG AATTGGGGAT ATTGGCTTTA TTTTATCTAT AACATGATTC
CTTATCAACT CCAACTCATG AGACTTACAA CAAATTTTCA TTACTCAAGA CAAAGACTAT
CTCTTACCTC TAATAGGTCT ACTATTAGCA GCCACTGGAA AATCAGCTCA ATTTGGACTT
CACCCATGAC TCCCTTCCGC TATAGAAGGC CCCACACCAG TATCCGCATT ACTTCATTCC
AGTACAATAG TAGTAGCAGG TATTTTCCTA CTAATCCGCT TCTACCCTTT AACACAAAAC
AATCAAATTG CACAAACAAT ATGTTTATGC CTAGGAGCCT TAACAACACT ATTCACAGCC
ATCTGTGCCT TAACTCAAAA TGACATTAAA AAAATTGTAG CATTCTCCAC CTCAAGCCAA
TTAGGATTAA TAATAGTAAC TATCGGAATT AACCAACCGC ACCTAGCATT TCTTCACATC
TGCACCCACG CCTTTTTCAA GGCTATATTA TTCCTTTGCT CTGGCTCAAT TATTCACAAC
CTAAACGATG AGCAAGATAT TCGAAAAATA GGAGGTTTAC ACAAAATATT ACCCATTACT
TCCTCTTCAT TAATAATCGG AAGCATAGCT CTAACAGGAA TTCCTTTCCT TACAGGATTC
TACTCTAAAG ACCTAATCAT CGAATCTGCA ACTACGTCGT ATACAAACGC CTGAGCCCTA
ACCATTACCC TCATTGCCAC ACTAATAACC GCCGTTTACA GCACACGAAT TATCTTTTTC
ACCCTTATAA ATAACCCACG ATTCCCCTTT AATATTAACA TAAACGAAAA TGACCCCTCA
ATAGTTAATC CCATTAAACG ATTAACAGTA GGCAGCATCC TAGCGGGATT CCTAATTTCT
CAAAATATTC CTATCACAAA TATTCCCCAG CTAACTATAC CCCTTAATAT AAAATTTATA
GCAATCACCA TTACTTTAC? ?????????? ?????????? ?????????A AACCTAAAAA
CTAATTATCC ATCTAAATAC TTTAACTTTT CTAATATACT AGGCTATTAT CCCATACTAA
TACACCGAGC CCTGCCTGAC ATTAACCTCT CAATAAGCCA AAACCTAGCA TCATCAATAA
TAGATCTTAT CTGACTCGAA AAAACAATTC CCAAATTCAC CTCTAATATT CAAATAAAAG
CATCTATAAT TACCTCTACT CAAAAAGGCC TATTAAAATT TTACTTCCTA TCTTTCCTCA
CCTCTACTTT CCTAGCTATT ATAATCCTTT TTTAATTGCA CGCGTAATCT CTAAAACAAT
AAAAATACAA GTAAATAAAG ATCACCCCGC CACAAACACT AGCCAGTAAT TATAACTATA
AATAGCAGCA ACTCCAGCAG GATCTTCACT AAAAAACCCA ACACTCCCCC CTTCAGCATC
ATAAATTACC CATTCTCCTA TACCATAATA ATCAACTAAA ACCTCAACAT GTTCATATTT
AACTCATCAA TACAACACTA CTAACTCAGA TATAACCCCT AAAAACAAAG AAAATCAAAT
AACAATACTA GATCCTCATG TCTCAGGATA CTGGTCTATA GCTATAGAAG TAGTATAAGC
AAAAACAACT ATTATTCCCC CTAAATAAAC TAAAAATACT ACCAATCCTA AAAACGACCC
ACCACAGCTT AAAACAATTC CACACCCAAC AGCCCCACTA ACAACCAATG CTAGTCCCCC
ATAAATAGGA GAAGGTTTAA CAGAAAGTCC AATAAAACCT AAAACAAATA TAATACTAAA
AATATAAATA ATGTTTAAAG TCATAATTCC TACATGGATT TAACCATGAC TAATGATATG
AAAAACCATT GTTGTAATTC AACTATAAGA ACTAATGACC AACACACGAA AATCCCACCC
ATTAATCAAA ATTATTAATC ACTCTTTTAT TGATCTACCA GCACCATCAA ATATCTCATC
ATGATGGAAT TTTGGTTCTT TATTGGGTGT ATGTCTTGGA ATCCAAATTA TTACAGGCCT
CTTTTTAGCC ATACATTATA CTGCAGACAC ATCAACAGCT TTTTCCTCTG TAACCCACAT
TTGCCGAGAC GTAAACTACG GATGATTAAT CCGCTATGCA CACGCTAACG GAGCATCTAT
ATTCTTCATC TTCTTATATT TTCACATTGG ACGAGGAATT TACTATGGGT CTTATACCTT
CATAGAAACA TGAAATATTG GCGTACTACT ATTGTTTGCA GTAATAGCCA CTGCCTTCAT
AGGATACGTT CTCCCTTGAG GACAGATATC ATTCTGAGGT GCAACAGTCA TTACAAACCT
ACTCTCAGCT ATTCCATATA TTGGCCCTAT ACTAGTAGAA TGAATCTGAG GAGGATTCTC
AGTAGATAAA GCCACCTTAA CACGATTTTT CGCCTTTCAC TTTATTCTAC CATTCATTAT
CACAGCTATA GTAATAATTC ACTTATTATT TCTACATGAA ACAGGATCTA ACAACCCATC
AGGCCTCAAT TCAGATTCCG ACAAAATTCC ATTCCACCCC TACTATACAA TCAAAGACAT
CCTAGGCCTC ATAATAATAA TTTTAACCTT ATGCATACTA ATTCTATTCT CACCCGACCT
TTTAGGAGAC CCAGATAATT ATACTCCAGC CAACCCATTA AGCACACCTC CCCATATCAA
ACCAGAATGA TATTTTTTAT TTGCCTACGC AATCCTACGA TCCATCCCCA ACAAATTAGG
AGGAGTTCTG GCACTAGCAC TCTCAATTCT AATCCTAGCC ATATTCCCCA TTTTACACGT
ATCTAAACAA CGTAGCATGA TATTCCGCCC TGCCAGCCAG TGCCTACTAT GAATCCTAGT
AGCTAATCTA ATCATTCTTA CATGAATTGG AGGTCAACCA GTAGAATACC CTTTCATTAT
TATCGGACAG CTAGCATCAA TTTCCTACTT CTCCATTATC CTAATCCTCA TACCTACAAC
AAGTTTAATA GAAAATAAAC TACTTAAATG AGAAGCCTCA GTAGTATATT ACATTGGTCT
TGTAAACCAA ATATGCTCCC TGAGACTCAA GAAAGAGGCA GCCACGCCAT CAGTACCCAA
AACTGAAATT CTAACTAAAC TATTTCTTGT ATGTACATCG TGCATTAATG CATGTCCCCA
TTAGTACATA GACCATACTA TGTTTAATCA ACATTAAACC TCCGCCCCAT GCATATAAGC
ATGTACATTC TAGGCAGTGC ATAATACATA AACCCAAACC AACACGAATA TGATCCTTGC
CAATACGTCT ATTACCGTCC ATTAGAATCT ATTAATACCA TCCTCCGAGA AACCATCAAC
CCGCCAAGCA GGTGTCCCCC TCCTCGCTCC GGGCCCATTA CGTGGGGGTA GCTAGAGTGA
AACTTTAACA GACATCTGGT TCTTTCTTCA GGCCATGCAC CGTACTTCCT GCCAAACCCC
AAAAACAAAA ATTTAACCCT CATGTCAGTA CAATATGTGC C
>UF_322961_Geocapromys_ingrahami_Abaco_shotgun 
GTTAATGTAG CTTAAAAAGC AAAGCACTGA AAATGCTTAG ATGAGTTTAC TCCATAGACA
TAAAGGTTTG GTCCTGACCT TTTTATTAGT TGTTAGCAAA ATTATACATG CAAGACTCAT
CATTCCAGTG AGAATGCCCT CCATGTCAAG AGGAGCGGGT ATCAAGGTAG CTCATCACAC
CTTGCTAAGC CACACCCCCA CGGGATACAG CAGTAATTAA AATTAAGCAA TAAACGAAAG
TTTGACTAAG TTATGCAAGG GTTGGTAAAT TTCGTGCCAG CCACCGCGGT CATACGATTA
ACCCTAACTA ATAAACCTCG GCGTAAAGAG TGTTAAAAAA ATAAGATTAA ATTTTATCTA
AGTCGTAAAA AACAACAGAT ATAAACGAAA GTAATCTTAA TAAATCACAC TAAAGCTAAG
ACCCAAACTG GGATTAGATA CCCCACTATG CTTAGCCGTA AACATAGATA ATAACAAAAA
TTTTCGCCAG AGTACTACTA GCAACAGCTT AAAACTCAAA GGACTTGGCG GTGCTTTAAA
CCCACCTAGA GGAGCCTGTT CTATAATCGA TAAACCCCGA TATACCTTAC CACTTCTTGC
TAATCAGTCT ATATACCGCC ATCTCCAGCA AACCCCAACA GGGATTAAAA GTAAGCACAA
CTATCTCGTA AAGACGTTAG GTCAAGGTGT AACTAATGAA GTGGAAAGTA ATGGGCTACA
TTTTCACAGT AATCTTTATG AAATTAAGGA GGATTTAGTA GTAAATTAAG AATAGAGAGC
TTAATTGAAT TAGGCAATAA AGCACGCACA CACCGCCCGT CACCCTCCTC AAGTAATATG
AGAAGAGGCA AGTCGTAACA AGGTAAGCAT ACTGGAAAGT GTGCTTGGAC AAAGTGTAGC
TTAAAAGCCC CCGGCTTACA CCCGGAAGAT TTCAAACTGA CCACTTTGAA CCAAATCTAG
AAAACAAAAC ATTTATACTT AGTATAGGAG ATAGAAATTT ATTAAGCGCT ATAGGGATAG
TACCGTAAGG GAAAGAAAAG TACATAATAG CATAGATTAC ACCTAGTACC TTTTGCATAA
TGAATTAACT AGAATTGACA AAAAGCAAAG CCAAATCCCC CGAAACCAAA CGAGCTACCT
TTAGACAGCT AGAGCAAACT CGTCTATGTG GCAAAATAGT GAGAAGATCT GAAGGTAGAG
GTGAAAAGCC AATCGAGTTT GGAGATAGCT GGTTATCCAA ATAAGAATTT AGTTCAACTT
TAAATTTAAT GAAAGTTTAT ATGTTAACTT AAGGGGGGAC AGCCCCTTAA GCAAGGATAC
ATCCTTCAAT AGAGGGTAAA TAATATAATT ACCATAGTAG GCCCAGAAGC AGCCATCAAT
TAAGAAAGCG TTAAAGCTCG ACATATCCCT AAAATAAATC AACCCCTAAT TGGATTAATC
TATATTTATA TAGAAGAGAT AATGTTAATA TTAGTAACAA GAATTCTCCT TGCACAAGTT
TAAGCAATTA ACAATTTTAT AAAAAATAAT TGTTAACCCA ACTCAGGAGT GCAAAAGACC
AAAATAAACA AAAGGAACTC GGCAAAATAA ACCCCGCCTG TTTACCAAAA ACATCACCTC
TAGCATAACA AGTATTAGAG GCAATGCCTG CCCAGTGGTT CAACGGCCGC GGTATCCTGA
CCGTGCAAAG GTAGCATAAT CACTTGTTCC TTAAATGGGG ACTAGTATGA AAGGCTTGAC
GAGGGTTTAA CTGTCTCTTG TTTATAGTCA GTGAAATTGA CCTTTCCGTG AAGAGGCGGA
AATAATACAA TAAGACGAGA AGACCCTATG GAGCTTAAAT TTTCCGTGAG CTAACAATTT
TGGTTGGGGT GACCTCGGAG CAAAACCAAA CCTCCGAATG ATATTAACCT AGACACAAGT
CAAAGTTTCA TCATTAATTG ACCCAGTCTG ATCAACGGAC CAAGTTACCC TAGGGATAAC
AGCGCAATCC TATTTTAGAG TCCATATCGA CAATAGGGCT TACGACCTCG ATGTTGGATC
AGGACCCCCA AATGGTGCAA CCGCTATTAA AGGTTCGTTT GTTCAACGAT TAAAGTCCTA
CGTGATCTGA GTTCAGACCG GAGCAATCCA GGTCGGTTTC TATCTATTAA AAATTTCTCC
CAGTACGAAA GGACAAGAGA AATGAGGCTA ATAATCCAAT CATGCCTTAA TAGTGAAAGA
ATGATATAAT ATTAATTCCC TAGCTATTTG TTAGGGTGGC AGAGCCCGGT AATTGCATAA
AACTTAAAAC TTTACTATCA GAGGTTCAAC TCCTCTCCTT AACATATGTA CATTATTAAC
TTTCTGTTAT TCATCATTCC TATTCTACTG GCCATAGCCT TTCTAACCCT AATAGAACGA
AAACTACTAG GCTATATACA ATTGCGAAAA GGTCCAAACA TTGTTGGCCC TTACGGGCTT
TTACAACCAA TAGCAGATGC ATTAAAACTA TTCATTAAAG AGCCCTTGTA CCCTTCAACA
TCTTCAATTC TACTATTCAC AGTTGCCCCT ACTTTAGCCC TTACATTAGC CCTATCCATA
TGAATTCCCT TGCCTATACC ACATCCTCTT ATTAACATAA ATCTAGGGGC ACTATTCATT
CTAGCCACCT CAAGCCTAGC TGTATATTCT ATCCTATGAT CAGGATGGGC ATCAAATTCT
AAATATGCAT TATTCGGTGC CTTACGAGCT GTAGCCCAAA CCATCTCTTA TGAAGTTACC
CTAGCTATCA TCCTATTATC TGTATTAATC CTTAATGGCT CATACACACT ATCAGCCCTA
ATGATTACTC AAAAAAACAT CTGACTAATT TTACCAACTT GACCTCTAGC TATAATATGA
TTTGTCTCTA CTCTAGCAGA AACAAATCGA GCGCCCTTCG ACCTGACTGA AGGTGAATCA
GAACTAGTCT CTGGTTTTAA CGTTGAATAT GCCGCAGGAC CATTCGCACT GTTTTTTATA
GCCGAGTATA TAAACATTTT ATTAATAAAT GCCCTTACTA CAACCATTTT CCTAAACTCT
ATAACAACAT TTATACATCC AGAAATCCAC TCAATAAATT TTATAATTAA AACACTAATC
CTTACTGCCC TATTTCTATG AATCCGAGCT TCATATCCAC GATTCCGCTA TGATCAACTC
ATACATTTAT TATGAAAAAA TTTTCTCCCC TTAACTCTGG CTATATGCAT ATGACATGTT
TCAATACCTA TCTCTCTATG CAGCATTCCC CCTCAATCAA TCTAGAAATA TGTCTGAGAG
TTACTTTGAT AGAGTAAATC ATAGAGGTTA AACCCTCTTA TTTCTAGAAA AATAGGAATT
GAACCTAATC TAAAGAATTC AAAATTCCCC GTGCTACCCT TACACTATAT TCTAGTAAGG
TAAGCTAAAT AAGCTATCGG GCCCATACCC CGAAAATGTT GGCCCTTCCC GTACTGGCTA
AAATGATTTC CACAACAGTC ATTTACACCA CTCTAATCCT GGGTACACTA ATTACTCTAA
TTAGTTCTCA CTGATTTCTT ATATGGATGG GCCTAGAAAT AAGTATACTA TCTATTATTC
CCATTCTAAC AAGCAAATCC AACCCACGAT CGACAGAAGC TGCTACAAAA TATTTTCTTA
CCCAAGCCAC AGCATCAATA ATCTTTCTTC TGTCCATCGT TATAACAATG ATATACTCCG
GGCAGTGATC AATTCTTCAT ACCAACAACC AAATTGTCTC ATCAATTTTA ACTTTAGCCT
TAATTATAAA ATTAGGCCTA GCTCCATTCC ACTTCTGAGT TCCAGAAGTC ACACAAGGAT
CATCATTAAT TGCTGGAATA ATCCTATTAA CATGACAAAA AATTGCTCCC CTATCAATCC
TAACCCAGAT TTCCCCAGTA ATTAATCAAA CCATAATTAT CTCCTCAGCA TTACTATCCA
CACTATTAGG AGGATGAGGG GGACTAAACC AAACACAACT TCGAAAAATC TTAGCATACT
CATCAATCGC CCATATAGGC TGAATACTAG TAGTAATAAA TTTCAACCCA TCCATTTCTT
TATTCAACCT AATAATTTAT ATTATCATAA CCATTTCATT ATTTGCTACT CTCCATATAA
ACAACAACCT CTCCACACTA TCACTATCTA ACGTATGAAG CACCGCTCCC CCAGCTATTA
TCATCATTTT ACTAACCTTA CTATCTATAG GAGGCCTCCC ACCTCTAACA GGTTTCTCCC
CCAAATGAAT TATTATTCAA GAACTCGTAA AAAACAATAA CATTGTTATT CCCACCCTAA
TAACAATCAT AGCCTTACTT AACCTTTATT TTTACGTACG ACTAACTTAC TCAACTACTC
TAACCCTATT TCCCTCAACA AACAACACAA AAATCAAATG ATATTTTAAT AGTAAAAAAA
TAATTATTAT TCCACCCCTA ATAACACTAT CCATTATATC CCTACCCTTA ACACCACTTT
TCATTAGCTT AAGTTAGGAA ATTAGGTTAA CAAGACCAAG AGCCTTCAAA GCCCTAAGTA
AATAATACTA TTTATTTCCT GTAAGGGTTG TAACATCGCC TGAATGCAAA ACAGACACTT
TTTAAGCTAA ACCCCTAGGC CGGTGGGACA TTAACCCACG AAAATTTAGT TAACAGCTAA
ATACCCTAAA CAACTGGCTT CAACCTACTC TCCCGCCCTA AGGAGGGCGG GAGAAGCCCC
GGCAGGTTTG AAGCTGCTCC TTTGAATTTG CAATTCAACA TGAATATCAC CTCAAGATGG
TAGAAAAGTA ACCTTATCTT TAGATTTACA GTCTAATGCT ATGTTAATCA ACCGGTGATT
ATTTTCTACA AATCACAAAG ATATTGGTAC TTTATACTTA TTATTTGGTG CTTGAGCTGG
AATAGTGGGG ACTGCCCTAA GCCTATTAAT CCGAGCAGAA TTAGGACAAC CGGGTGCACT
ATTAGGGGAT GATCAGATTT ACAATGTCGT AGTGACAGCC CATGCATTTG TAATAATTTT
CTTTATGGTT ATACCAATTA TAATTGGAGG CTTCGGAAAC TGACTCGTTC CTCTGATAAT
TGGAGCTCCT GATATAGCCT TTCCACGAAT AAATAATATA AGTTTCTGAT TACTACCCCC
ATCATTTCTT CTCCTTCTTG CCTCCTCTAT GGTAGAAGCC GGAGCTGGAA CAGGCTGAAC
AGTATACCCC CCACTAGCTG GAAATCTAGC TCATGCGGGC CCTTCTGTAG ATTTAACAAT
TTTTTCCCTA CACCTGGCCG GTGTTTCTTC AATTTTAGGC GCTATTAATT TTATTACCAC
TATTATTAAT ATAAAACCCC CCGCTATAAC ACAATACCAA ACTCCTTTAT TTGTATGATC
TGTATTAATT ACAGCTGTAT TATTACTCCT ATCACTACCC GTACTAGCTG CAGGCATTAC
AATATTATTA ACGGACCGTA ATTTAAATAC TACTTTCTTT GATCCTGCTG GAGGAGGCGA
TCCTATCCTA TATCAACACT TATTTTGGTT CTTTGGCCAC CCCGAAGTTT ATATTCTCAT
TCTCCCTGGG TTTGGTATAA TTTCACATAT CGTAACATAC TATTCAGGAA AAAAAGAGCC
CTTCGGGTAT ATAGGAATAG TTTGAGCTAT AATATCAATT GGTTTTCTAG GTTTTATTGT
GTGAGCACAT CACATGTTTA CAGTTGGGAT AGATGTAGAC ACACGAGCAT ATTTTACATC
TGCTACAATA ATTATTGCTA TTCCAACTGG TGTAAAAGTA TTTAGCTGAC TAGCAACTTT
ACATGGGGGA AATATCAAAT GATCTCCTGC TATGTTATGA GCATTAGGTT TCATTTTCCT
ATTTACTGTA GGTGGTTTAA CAGGCATTGT ATTGGCTAAT TCTTCATTAG ATATCGTTCT
TCATGATACA TATTATGTCG TTGCTCACTT TCACTATGTC TTGTCTATAG GAGCTGTTTT
CGCTATTATA GGGGGTTTTG TCCACTGATT TCCCCTATTT TCAGGATATA CTTTAGATAT
AACTTGAGCT AAAATTCATT TCTTTACTAT ATTTGCAGGA GTTAATATTA CTTTCTTCCC
CCAACACTTC CTAGGTTTAT CTGGAATGCC ACGACGATAT TCAGATTATC CCGATGCATA
TACATTTTGA AATACGGTCT CTTCAATAGG CTCATTTATT TCTCTAACCG CAGTGATAAT
AATAGTATTC ATAGTATGAG AAGCATTTGC TTCTAAACGA GAGGTTATGA CAACTGAATT
AACCTCTGTT AATTTAGAGT GACTATACGG ATGTCCACCA CCTTACCACA CATTTGAAGA
ACCAACATAT ATTAAAACTC CATCAAGAAA GGAAGGAATC GAACCCTCAA AAACTAGTTT
CAAGCCAGCC CCATAACCTA TATTAGTAAA ATATTACATA ACTTTGTCGA AGTTAAATTA
CTGGTTTAAC CTGTATATCA TGGCTTATCC TTATGAACTA GGTTTTCAAG ATGCAACCTC
TCCCATTATA GAAGAATTGC TTCACTTTCA TGATCACACA TTAATAATTG TATTTTCAAT
TAGCACATTA GTATTATATC TTATTTCACT AATACTAACT ACAAATTTAA CACACACAAG
CACTATAGAC GCCCAAGAGA TTGAAACTAT TTGAACAATC CTACCTGCAA TTATCCTAAT
TATAATCGCA CTACCATCGC TACGAATTTT ATACTTAATA GACGAAGTCA ATAATCCTAT
ACTAACAGTA AAAACCATAG GCCACCAATG ATACTGAAGC TATGAATATA CAGATTATGA
AGAGTTAAAT TTTGACTCAT ACATAATCCC AACAACAGAA TTAAAACCAG GTGAACTTCG
ACTCCTTGAA GTAGACAACC GAGTTGTACT TCCAATAGAA ACACCAGTAC GCATGCTAAT
CTCGTCAGAA GACGTTTTAC ACTCGTGAGC TGTACCATCC CTGGGCTTAA AAACAGATGC
CGTTCCAGGC CGATTAAACC AAACAATTAT AATATCATCC CGACCTGGTT TGTTCTATGG
ACAGTGCTCA GAGATCTGCG GCTCTAATCA TAGCTTTATA CCTATTGTCA TCGAAATAGT
AACCTTAAAA ACATTCGAAA ATTGATGCTC CTCTTTAGTA TAAGTCATTA TGAAGCTAAG
CGTTAACCTT TTAAGTTAAA GACTAGGTCC TCATAATGAA TGCCCCAACT AGACACATCC
ACATGATTAA TTAATATTTT ATCAATATTA TTCACATTAT TAGTAATTTT TCAACTGAAA
ACCTTAACAC ACCAATATCC CTATAACCCC CAATTAACTT CCTTAAAACA AAAAAAGCAA
AAAACCCCTT GAGAAATAAA ATGAACGAAA ACTTATTTGC CTCTTTCGTA ACTCCCACAA
TGCTAGGCCT CCCTATTGTT GTAGCTATTA TTATATTCCC GACCCTTCTA TTTCCTACCC
CTAAACGACT AATTGATAAT CGTATTATCA CCATACAACA ATGATTAATC AAACTAATCC
TAAAACAAAT AATACTAATT CACAGCAACA AAGGGCGGAC ATGATCCTTA ATACTAATCA
CACTAATTCT ATTTATTGGC ACAACCAATC TATTAGGTCT TCTCCCCTAT TCTTTTACCC
CTACAACTCA ACTATCAATA AATCTAGCGA TAGCTATCCC CCTATGAGCT GGAGCGGTTT
TTCTAGGATT TCGTTACAAA ACAAAAACAT CTTTAGCCCA CTTCCTCCCT CAAGGAACAC
CTATTCCACT CATTCCTATA CTAGTGATTA TCGAAACAAT CAGCCTATTT ATTCAACCAA
TGGCCTTAGC AGTCCGATTA ACTGCCAACA TCACTGCAGG GCACTTACTC ATACACCTAA
TTGGAGGAGC GACTTCAGTC TTAATTTCCA TTAGCCCTCC CGTTGCATTA ACAACATTTA
TCATTCTTCT ATTACTTACA ATGCTTGAAT TTGCCGTAGC ATTAATTCAA GCATATGTAT
TTACACTCTT AGTCAGCCTA TACTTACATG ATAATACCTA ATGACCCATC AAACACATGC
CTATCACATA GTTAACCCTA GCCCTTGGCC TCTAACAGGA GCTCTATCAG CCCTATTATT
AACCTCAGGC CTTATCATAT GGTTTCACTT TAACTCTAAT ACACTTTTAA CCCTAAGCAT
ACTAACCAAC ATACTAACTA TATACCAATG ATGACGAGAT GTAGTACGAG AAGGTACCTA
TCAAGGACAC CACACATCAG CTGTACAAAA AGGCCTTCGT TACGGAATAA TCTTATTTAT
TATTTCAGAA GTATTCTTCT TTTCAGGATT TTTCTGAGCC TTCTATCATT CTAGCCTAGC
ACCCACCCCC GAACTAGGCG GGCACTGACC ACCCACAGGA ATTAACCCCC TTGACCCACT
AGAAGTTCCA TTATTAAATA CATCCGTACT GCTAGCTTCA GGTGTATCAA TTACTTGAGC
TCACCATAGC CTGATAGAAG GAAATCGTAA GCAAATAACT CAAGCCCTGA CAATTACTAT
CATACTAGGC ATTTACTTTA CACTACTTCA GGCATCAGAA TACTTTGAGG CCTCTTTCGC
TATCTCTGAC GGCATTTACG GCTCAACATT TTTTGTTGCT ACAGGGTTCC ATGGATTACA
CGTAATCATT GGATCAACAT TCCTCCTGGT CTGCTTATTA CGCCAATTCT ACTTTCATTT
TACCTCTAAG CACCACTTTG GTTTTGAAGC GGCGGCCTGG TACTGACACT TCGTAGATGT
AGTTTGACTT TTCCTATATG TATCAATTTA TTGATGAGGA TCTTACTTTT TTATATAGTT
AGTATTACTG ACTTCCAATC AGTAGGCTCC GAGCGGGAAA AAGTAATAAA TATTATTATA
TCAATTACCA TTAACTACTT ACTAACCACA ATCCTTATTA CTATTGCATT CTGACTACCC
CAACTTAACA CTTACACCGA AAAAGCCAGC CCTTACGAAT GTGGATTTGA CCCAACAGAA
ATTACACGCC TCCCATTTTC CATAAAATTT TTCTTAATTG CCATCACATT CTTACTATTT
GACCTAGAAA TTGCTCTACT TCTTCCTCTC CCCTGAGCCC TTCAAACTAC AAACCTTAAC
GTGACAATAT GAATCTCTAT TGCACTAATT ATGATTTTAT CATTAGGACT TATCTATGAA
TGACTACAAA AAGGATTAGA ATGAACTGAA TATAACAGTT AGTTTAAAAA CAAATGATTT
CGACTCATTA AATTATGTAT TACATAACTG TTAAATGTCT TCAATTCTAC TTAATACAAT
CATAGCTTTC ATTGTATCCT TCATAGGAAT TATAATTTAT CGGTCACATA TAATGTCATC
TCTGCTATGT TTAGAAGGAA TAATACTATC TATATTTGTA TTAGGAACTA TCATCACACT
AAACTTCCAT TATACTCTTT TCCTCTCTCT ACCTATTATA CTACTAGTAT TCGCTGCTTG
TGAAGCAGCA GTAGGATTAG CCCTACTAGT AATGATTTCA AATACATACG GAATAGATTA
TGTTCAAAAC CTAAATCTGC TACAATGCTA AAAATTATTA TTCCTACAAT AATACTACTA
CCAACCGTCT GATTATCTAA AAACACAACA ATATGGATTA ATTCAACTTC CCATAGTTTA
ATAATTGCAC TAATTAGCTT TACCTACTTA AATAAACTCG ATATTACCAA TATAAATTAT
TCTCTAAACT TTTCCTCAGA CTCCCTATCA TCCCCCTTAT TAATTTTAAC AACATGACTG
CTACCCTTAA TAATTATCGC AAGCCAAAAT CATCTAAAAA ATGAAACCGA AACACGAAAA
AAATTATACG TAACCCTTCT TGTACTCCTA CAAATATCTC TTATTCTTAC ATTTTCAGTT
ACAGAAATAA TTCTTTTCTA CATCCTATTT GAAACTACAT TAATCCCTAC TCTAATTATT
ATTACACGTT GAGGTAATCA AACAGAACGA ATAAAAGCAG GCCTATATTT TTTATTTTAT
ACATTAATTG GCTCCCTTCC CCTACTAATT TCCTTAATTT ATTTACAAAC CCAACTAGGG
TCATTAAACT TTCTACTATT TAATTACTAT AAACTTTCAA TTTACCCCAA TTGATCTAAC
AAACTAATAT GACTTGCATG TATTATAGCA TTTATAATTA AACTACCACT GTACGGTTTA
CACTTATGAC TACCAAAAGC ACACGTAGAG GCTCCCATCG CAGGATCCAT AGTACTTGCA
GCTATTCTCC TAAAATTAGG AGGCTATGGT ATAATACGAG TATGCCAACT TTTAGAACCC
CTAACAAGTT ATATAGCATA TCCTTTTATT CTATTATCCC TGTGGGGAAT AATCATAACT
AGTTCTATAT GCCTACGTCA AACAGACCTA AAAGCTTTAA TTGCTTACTC TTCTGTCAGC
CACATAGCAC TTGTAATTAT CGCAATTTTA ATCCAAACCC CATGAAGTTT TATAGGAGCC
ACCTCCTTAA TAATCGCCCA TGGCCTTACT TCATCATTAC TCTTCTGCCT AGCTAACTCC
AACTATGAAC GTACTCACAG CCGGACCATA CTGTTAACTC GAGGCCTACA AATATTATTT
CCTCTCATAG GAATATGATG AATCATTGCG AGCCTAACCA ACCTAGCACT GCCTCCTACC
ATTAACCTAA TTGGAGAATT ATTAATTATT ATATCAACTT TCTCCTGAAA CCACTTTACG
ATTATCCTTA CAGGACTGAA CGTTCTAATC ACAGCTCTAT ACTCCCTTTA TATATTAATC
TCTACACAAC GAGGAAAACC CCCTTACCAC ATTCACAATA TACCCCCAAC ATTTACACGA
GAAAATACCC TAATAACTCT TCACATCATC CCCTTATTAT TAAAACATTA GATTGTGAGT
CTAATAATAG AAGACTAAAA CTTCTTATTT AGAAAGAACG CTGGAACTGC TAATTCCATC
CACGACTAAT ACGTGGCTTT CTTACTTTTA TAGGATAGAA GTATTCCATT GGTCTTAGGA
GCCAAAAATT TGGTGCAACT CCAAATAAAA GTAATTAATA TATTCATTTC TACATTCACC
ATAACCTTAA TACTCCTAAC ATTACCCATC GTAACACCTA TAACAAATTT ACACATAAAG
TTGCCTTACT CCAATTACGT AAAGACTATA ATTTCATTAT CATTTTTCCT CAGCTTAATC
CCAACCCTCT CATTATTCCA TTGTAATCAA GAAGCCATGA CAACAAACTG AAACTGATTA
GTTATTCAAA CTCTTCACCT GAATATTAGT ATTAAACTAG ATTACTTTTC TATTCTATTT
ACATCAGTTG CCCTATTTGT TACATGATCT ATCATAGAAT TTTCCCTCTG ATATATACAC
TCCGACCCAT ACATAAACAA ATTCTTCAAG TATCTACTAT TATTTTTAAT TACTATAATA
ATCTTAACTT CCGCAAACAA TTTATTTCAA CTCTTTGTAG GATGAGAAGG AGTAGGAATC
ATATCCTTTT TACTAATTGG CTGATGACAT GGACGATCCG ATGCTAACAC TGCAGCAATA
CAAGCGGTAT TATATAATCG AATTGGGGAT ATTGGCTTTA TTTTATCTAT AACATGATTC
CTTATCAACT CCAACTCATG AGACTTACAA CAAATTTTCA TTACTCAAGA CAAAGACTAT
CTCTTACCTC TAATAGGTCT ACTATTAGCA GCCACTGGAA AATCAGCTCA ATTTGGACTT
CACCCATGAC TCCCTTCCGC TATAGAAGGC CCCACACCAG TATCCGCATT ACTTCATTCC
AGTACAATAG TAGTAGCAGG TATTTTCCTA CTAATCCGCT TCTACCCTTT AACACAAAAC
AATCAAATTG CACAAACAAT ATGTTTATGC CTAGGAGCCT TAACAACACT ATTCACAGCC
ATCTGTGCCT TAACTCAAAA TGACATTAAA AAAATTGTAG CATTCTCCAC CTCAAGCCAA
TTAGGATTAA TAATAGTAAC TATCGGAATT AACCAACCGC ACCTAGCATT TCTTCACATC
TGCACCCACG CCTTTTTCAA GGCTATATTA TTCCTTTGCT CTGGCTCAAT TATTCACAAC
CTAAACGATG AGCAAGATAT TCGAAAAATA GGAGGTTTAC ACAAAATATT ACCCATTACT
TCCTCTTCAT TAATAATCGG AAGCATAGCT CTAACAGGAA TTCCTTTTCT TACAGGATTC
TACTCTAAAG ACCTAATCAT CGAATCTGCA ACTACGTCGT ATACAAACGC CTGAGCCCTA
ACCATTACCC TCATTGCCAC ACTAATAACC GCCGTTTACA GCACACGAAT TATCTTTTTC
ATCCTTATAA ATAACCCACG ATTCCCCTTT AATATTAACA TAAACGAAAA TGACCCCTCA
ATAGTTAATC CCATTAAACG ATTAACAGTA GGCAGCATCC TAGCGGGATT CCTAATTTCT
CAAAATATTC CTATCACAAA TATTCCCCAG CTAACTATAC CCCTTAATAT AAAATTTATA
GCAATCACCA TTACTTTA?? ?????????G AAATTAATAT AATAACTAAA AACCTGAAAA
CTAATTATCC ATCTAAATAC TTTAACTTTT CTAATATACT AGGCTATTAT CCCATACTAA
TACACCGAGC CCTGCCTGAC ATTAACCTCT CAATAAGCCA AAACCTAGCA TCATCAATAA
TAGATCTTAT CTGACTCGAA AAAACAATTC CCAAATTCAC CTCTAATATT CAAATAAAAG
CATCTATAAT TACCTCTACT CAAAAAGGCC TATTAAAATT TTACTTCCTA TCTTTCCTCA
CCTCTACTTT CCTAGCTATT ATAATCCTTT TTTAATTGCA CGCGTAATCT CTAAAACAAT
AAAAATACAA GTAAATAAAG ATCACCCCGC CACAAACACT AGCCAGTAAT TATAACTATA
AATAGCAGCA ACTCCAGCAG GATCTTCACT AAAAAACCCA ACACTCCCCC CTTCAGCATC
ATAAATTACC CATTCTCCTA TACCATAATA ATCAACTAAA ACCTCAACAT GTTCATATTT
AACTCATCAA TACAACACTA CTAACTCAGA TATAACCCCT AAAAACAAAG AAAATCAAAT
AACAATACTA GATCCTCATG TCTCAGGATA CTGGTCTATA GCTATAGAAG TAGTATAAGC
AAAAACAACT ATTATTCCCC CTAAATAAAC TAAAAATACT ACCAATCCTA AAAACGACCC
ACCACAGCTT AAAACAATTC CACACCCAAC AGCCCCACTA ACAACCAATG CTAGTCCCCC
ATAAATAGGA GAAGGTTTAA CAGAAAGTCC AATAAAACCT AAAACAAATA TAATACTAAA
AATATAAATA ATGTTTAAAG TCATAATTCC TACATGGATT TAACCATGAC TAATGATATG
AAAAACCATT GTTGTAATTC AACTATAAGA ACTAATGACC AACACACGAA AATCCCACCC
ATTAATCAAA ATTATTAATC ACTCTTTTAT TGATCTACCA GCACCATCAA ATATCTCATC
ATGATGGAAT TTCGGTTCTT TATTGGGTGT ATGTCTTGGA ATCCAAATTA TTACAGGCCT
CTTTTTAGCC ATACATTATA CTGCAGACAC ATCAACAGCT TTTTCCTCTG TAACCCACAT
TTGCCGAGAC GTAAACTACG GATGATTAAT CCGCTATGCA CACGCTAACG GAGCATCTAT
ATTCTTCATC TTCTTATATT TTCACATTGG ACGAGGAATT TACTATGGGT CTTATACCTT
CATAGAAACA TGAAATATTG GCGTACTACT ATTGTTTGCA GTAATAGCCA CTGCCTTCAT
AGGATACGTT CTCCCTTGAG GACAGATATC ATTCTGAGGT GCAACAGTCA TTACAAACCT
ACTCTCAGCT ATTCCATATA TTGGCCCTAT ACTAGTAGAA TGAATCTGAG GAGGATTCTC
AGTAGATAAA GCCACCTTAA CACGATTTTT CGCCTTTCAC TTTATTCTAC CATTCATTAT
CACAGCTATA GTAATAATTC ACTTATTATT TCTACATGAA ACAGGATCTA ACAACCCATC
AGGCCTCAAT TCAGATTCCG ACAAAATTCC ATTCCACCCC TACTATACAA TCAAAGACAT
CCTAGGCCTC ATAATAATAA TTTTAACCTT ATGCATACTA ATTCTATTCT CACCCGACCT
TTTAGGAGAC CCAGACAATT ATACTCCAGC CAACCCACTA AGCACACCTC CCCATATCAA
ACCAGAATGA TATTTTTTAT TTGCCTACGC AATCCTACGA TCCATCCCCA ACAAATTAGG
AGGAGTTCTG GCACTAGCAC TCTCAATTCT AATCCTAGCC ATATTCCCCA TTTTACACGT
ATCTAAACAA CGTAGCATGA TATTCCGCCC TGCCAGCCAG TGCCTACTAT GAATCCTAGT
AGCTAATCTA ATCATTCTTA CATGAATTGG AGGTCAACCA GTAGAATACC CTTTCATTAT
TATCGGACAG CTAGCATCAA TTTCCTACTT CTCCATTATC CTAATCCTCA TACCTACAAC
AAGTTTAATA GAAAATAAAC TACTTAAATG AGAAGCCTCA GTAGTATATT ACATTGGTCT
TGTAAACCAA ATATGCTCCC TGAGACTCAA GAAAGAGGCA GCCACGCCAT CAGTACCCAA
AACTGAAATT CTAACTAAAC TATTTCTTGT ATGTACATCG TGCATTAATG CATGTCCCCA
TTAGTACATA GACCATACTA TGTTTAATCA ACATTAAACC TCCGCCCCAT GCATATAAGC
ATGTACATTC TAGGCAGTGC ATAATACATA AACCCAAATC AACACGAATA TGATCCTTGC
CAATACGTCT ATTACCGTCC ATTAGAATCT ATTAATACCA TCCTCCGAGA AACCATCAAC
CCGCCAAGCA GGTGTCCCCC TCCTCGCTCC GGGCCCATTA CGTGGGGGTA GCTAGAGTGA
AACTTTAACA GACATCTGGT TCTTTCTTCA GGCCATGCAC CGTACTTCCT GCCAAACCCC
AAAAACAAAA ATTTAACCCT CATGTCAGTA CAATATGTGC C
>KU892768.1_Geocapromys_ingrahami
GTTAATGTAG CTTAAAAAGC AAAGCACTGA AAATGCTTAG ATGAGTCTAC TCCATAGACA
TAAAGGTTTG GTCCTGGCCT TTTTATTAGT TGTTAGCAAA ATTATACATG CAAGACTCAT
CATTCCAGTG AGAATGCCCT CCATGTCAAG AGGAGCGGGT ATCAAGGTAG CTCATCACAC
CTTGCTAAGC CACACCCCCA CGGGATACAG CAGTAATTAA AATTAAGCAA TAAACGAAAG
TTTGACTAAG TTATGCAAGG GTTGGTAAAT TTCGTGCCAG CCACCGCGGT CATACGATTA
ACCCTAACTA ATAAACCTCG GCGTAAAGAG TGTTAAAAAA ATAAGATTAA ATTTTATCTA
AGTCGTAAAA AACAACAGAT ATAAACGAAA GCAATCTTAA TAAATCACAC TAAAGCTAAG
ACCCAAACTG GGATTAGATA CCCCACTATG CTTAGCCGTA AACATAGATA ATAACAAGAA
TTTTCGCCAG AGTACTACTA GCAACAGCTT AAAACTCAAA GGACTTGGCG GTGCTTTAAA
CCCACCTAGA GGAGCCTGTT CTATAATCGA TAAACCCCGA TATACCTTAC CACTTCTTGC
TAATCAGTCT ATATACCGCC ATCTCCAGCA AACCCCAACA GGGATTAAAA GTAAGCACAA
CTATCCCGTA AAGACGTTAG GTCAAGGTGT AACTAATGAA GTGGAAAGTA ATGGGCTACA
TTTTCACAGT AATCTTTATG AAATTAAGGA GGATTTAGTA GTAAATTAAG AATAGAGAGC
TTAATTGAAT TAGGCAATAA AGCACGCACA CACCGCCCGT CACCCTCCTC AAGTAATATG
AGAGGAGATA AGTCGTAACA AGGTAAGCAT ACTGGAAAGT GTGCTTGGAC AAAGTGTAGC
TTAAAAGCCC CCGGCTTACA CCCGGAAGAT TTCAAACTGA CCACTTTGAA CCAAATCTAG
AAAACAAAAC ATTTATACTT AGTATAGGAG ATAGAAATTT ATTAAGCGCT ATAGAGATAG
TACCGTAAGG GAAAGAAAAG TACATAATAG CATAGATTAC ACCTAGTACC TTTTGCATAA
TGAATTAACT AGAATTGACA AAAAGCAAAG CCAAATCCCC CGAAACCAAA CGAGCTACCT
TTAGACAGCT AGAGCAAACT CGTCTATGTG GCAAAATAGT GAGAAGATCT GAAGGTAGAG
GTGAAAAGCC AATCGAGTTT GGAGATAGCT GGTTATCCAA ATAAGAATTT AGTTCAACTT
TAAATTTAAT GAAAGTTTAT ATGTTAACTT AAGGGGGGAC AGCCCCTTAA GCAAGGATAC
ATCCTTCAAT AGAGGGTAAA TAATATAATT ACCATAGTAG GCCCAGAAGC AGCCATCAAT
TAAGAAAGCG TTAAAGCTCA ACATATCCCT AAAATAAATC AACCNNNNNN NNNNNNNNNN
NNNNNNNNNN NNNNNNNNNN NNNNNNNNNN NNNNNNNNNN NNNNNNNNNN NNNNNNNNNN
NNNNNNNNNN NNNNNNNNNN NNNNNNNNAT TGTTAACCCA ACTCAGGAGT GCAAAAGACC
AAAATAAACA AAAGGAACTC GGCAAAATAA ACCCCGCCTG TTTACCAAAA ACATCACCTC
TAGCATAACA AGTATTAGAG GCAATGCCTG CCCAGTGGTT CAACGGCCGC GGTATCCTGA
CCGTGCAAAG GTAGCATAAT CACTTGTTCC TTAAATGGGG ACTAGTATGA AAGGCTTGAC
GAGGGTTTAA CTGTCTCTTG TTTATAGTCA GTGAAATTGA CCTTTCCGTG AAGAGGCGGA
AATAATACAA TAAGACGAGA AGACCCTATG GAGCTTAAAT TTTCCATGAG TTAACAATTT
TGGTTGGGGT GACCTCGGAG CAAAACCAAA CCTCCGAATG ATATTAACCT AGACACAAGT
CAAAGTTTCA TCATTAATTG ACCCAGTCTG ATCAACGGAC CAAGTTACCC TAGGGATAAC
AGCGCAATCC TATTTTAGAG TCCATATCGA CAATAGGGCT TACGACCTCG ATGTTGGATC
AGGACCCCCA AATGGTGCAA CCGCTATTAA AGGTTCGTTT GTTCAACGAT TAAAGTCCTA
CGTGATCTGA GTTCAGACCG GAGCAATCCA GGTCGGTTTC TATCTATTAA AAATTTCTCC
CAGTACGAAA GGACAAGAGA AATGAGGCTA ATAATCCAAT CACGCCTTAA TAGTGAAAGA
ATGATATAAT ANNNNNNNNN TAGCTATTTG TTAAGGTGGC AGAGCCCGGT AATTGCATAA
AACTTAAAAC TTTACTATCA GAGGTTCAAC TCCTCTCCTT AACAYATGTA CATTATTAAC
TTTCTATTAT TCATCATTCC TATTCTATTG GCCATAGCTT TTCTAACCCT AATAGAACGA
AAACTACTAG GCTACATACA ATTGCGAAAA GGACCAAACA TTGTTGGCCC TTACGGGCTT
TTACAGCCAA TAGCAGATGC ATTAAAATTA TTCATTAAAG NNNCCTTGTA CCCTTCAACA
TCTTCAATTC TACTATTCAC AGTTGCCCCT ACTTTAGCCC TTACATTAGC CCTATCCATA
TGAATTCCCY TGCCTATACC ACATCCTCTT ATCAACATAA ATTTAGGGGC ACTATTCATT
CTAGCCACCT CAAGCCTAGC TGTATATTCT ATCCTGTGAT CAGGATGAGC ATCAAATTCT
AAATATGCAT TATTTGGTGC CTTACGAGCT GTAGCCCAGA CCATCTCTTA TGAAGTTACC
CTGGCTATCA TCCTATTATC TGTATTAATC CTTAATGGCT CATASACACT ATCAGCTCTG
ATAATTACTC AAAAAAACAT CTGATTAATT TTACCAACCT GGCCTCTAGC TATAATATGA
TTTGTCTCTA CTCTAGCAGA AACAAATCGA GCGCCCTTCG ACCTGACTGA AGGTGAATCA
GAACTAGTCT CTGGTTTTAA CGTTGAATAT GCCGCAGGAC CATTCGCACT ATTTTTTATA
GCCGAGTATA TANNNNNNNN NNNNNNNNNN NNNNNNNNNN NNNNNNNNNN NNNNNNNNNN
NNNNNNNNNN NNNNNNNNCC AGAAATCCAC TCAGTAAATT TTATAATTAA AACACTAACC
CTTACTGCCC TATTTCTATG AATCCGAGCT TCATATCCAC GATTCCGCTA TGATCAACTC
ATACATTTAT TNTGAAAAAA TTTTCTCCCC TTAACTCTGG CCATATGCAT ATGACATGTT
TCAATACCTA TCTCTCTATG CAGCATTCCC CCTCAATCAA TCTAGAAATA TGTCTGAGAG
TTACTTTGAT AGAGTAAATC ATAGAGGTTA AACCCTCTTA TTTCTAGAAA AATAGGAWTT
GAACCTAATC TAAAGAAYTC AAAATTCTCC GTGCTACCCK TACACTMTAT TCTAGTAAGG
TAAGCTAACT AAGCTATCGG GCCCATACCC CGAAAATGTT GGCCCTTCCC GTACTGGCTA
AAATGACCCC CACAACAGTC ATTTACACCA CTCTAATCTT GGGTACACTA ATTACTCTAA
TTAGTTCTCA CTGATTACTT ATATGGATGG GCCTAGAAAT AAGTATACTA TCTATTATTC
CCATTCTAAT AAGCAAGTCC AACCCACGAT CGACAGAAGC TGCTACAAAA TATTTTCTTA
CCCAAGCCAC AGCATCAATA ATCTTTNNNN NNNNNNNNNN NNNNNNNNNN NNNNNNNNNN
NNNNNNGATC AATTCTTCAT ACCAACAACC AAATTGTCTC ATTAATTTTA ACTTTAGCCT
TAATTATAAA ATTAGGCCTA GCTCCATTCC ACTTCTGAGT TCCAGAAGTC ACACAAGGAT
CATCACTAAT TGCTGGAATA ATCTTACTAA CATGACAAAA AATTGCTCCC CTATCAATCC
TAATCCAGAT TTCCCCAGTA ATTAATCAAA CCATAATTAT CTCCTCAGCA TTACTATCCA
CACTATTAGG AGGATGAGGG GGACTAAACC AAACACAACT TCGAAAAATC TTAGCATATT
CATCAATCGC CCATATAGGC TGAATACTAG TAGTAGTAAA TTTTAACCCA TCCATTTCTT
TATTCAACNN NNNNNNNNNN NNNNNNNNNN NCATTTCATT ATTTGCTACT CTCCATATAA
ATAACAACCT CTCCACACTA TCCCTATCTA ACGTATGAAG CACCGCTCCC CCAACCATTA
TCATCATCTT ACTAACCTTA CTATCTATAG GAGGCCTCCC ACCCCTAACA GGTTTCTCCC
CCAAATGAAT TATTATTCAA GARCTCGTAA AAAACANNNN NNNNNNNNNN NNNNNNNNNN
NNNNNNNNNN NNNNNNNNNN NNTCTTTATT TTTACGTACG ACTAACTTAC TCAACTACTC
TAACCCTATT TCCCTCAACA NNNNNNNNNN NNNNNNNNNN NNNNNNNNNN NNNNNNNNNN
NNNNNNNNNN NNNNNNNNNN NNNNNNNNNN NNNNNNNNNN NNTACCTTTA ACACCACTTT
TCATTAGCTT AAGTTAGGAA ATTAGGTTAA CAAGACCAAG AGCCTTCNNN NNNNNNNNNN
NNNNNNNNNN NNNNNNNNNN NNNNNNNNTG TAACATCGCC TGAATGYAAA ACAGACACTT
TTTAAGCTAA ACCCCTAGGC CGGTGGGACA TTAACCCACG AAAATTTAGT TAACAGCTAA
ATACCCTAAA CAACTGGCTT CAACCTACTC TCCCGCCCTA AGGAGGGCGG GAGAAGCCCC
GGCAGGTTTG AAGCTGCTCC TTTGAATTTG CAATTCAACA TGAATATCAC CTCAGGATGG
TAGAAAAGTA ACCTTATCTT TAGATTTACA GTCTAATGCT ATGTTAATCA ACCGGTGATT
ATTNNNNNNN NNNNNNNNNN NNNNNGGTAC TTTATAYTTA TTATTTGGTG CTTGAGCTGG
AATAGTAGGG ACTGCCCTAA GCCTATTAAT CCGAGCAGAA TTAGGACAAC CAGGTGCACT
ATTAGGGGAT GATCAAATTT ACAATGTCGT AGTGACAGCC CATGCATTTG TAATAATTTT
CTTTATGGTC ATACCAATTA TAATTGGAGG CTTCGGAAAC TGACTCGTTC CTCTGATAAT
TGGGGCTCCT GATATAGCCT TTCCACGAAT AAATAATATA AGTTTCTGAT TACTACCCCC
ATCATTTCTT CTCCTTCTTG CTTCCTCTAT AGTAGAAGCC GGAGCTGGAA CAGGCTGAAC
AGTCTACCCC CCACTAGCTG GAAATCTAGC TCATGCAGGC CCTTCTGTAG ATTTAACAAT
TTTTTCCCTA CACCTGGCTG GTGTTTCTTC AATTTTAGGC GCTATTAATT TTATTACCAC
CATTATTAAT ATAAAACCCC CCGCTATAAC ACAATATCAA ACTCCTTTAT TTGTATGATC
TGTATTAATT ACAGCTGTAT TGTTACTCCT ATCACTACCC GTACTAGCTG CAGGTATTAC
AATATTATTA ACGGACCGTA ATTTAAATAC TACTTTCTTT GATCCTGCTG GAGGAGGTGA
TCCCATCCTA TATCAACACT TATTTTGATT CTTTGGCCAC CCCGAAGTTT ATATTCTCAT
TCTCCCTGGG TTTGGTATAA TTTCACATAT CGTAACATAC TATTCGGGAA AAAAAGAGCC
CTTCGGGTAT ATGGGAATAG TTTGAGCTAT AATATCAATT GGTTTTCTAG GTTTTATTGT
GTGAGCACAT CACATGTTTA CAGTTGGGAT AGATGTAGAC ACACGAGCAT ATTTNNNNNN
NNCTACAATA ATTATTGCTA TTCCAACTGR TGTAAAAGTA TTTAGCTGAC TAGCAACTTT
ACATGGAGGA AATATTAAAT GATCTCCTGC TATGTTATGA GCATTAGGTT TCATTTTCCT
GTTTACTGTA GGTGGTTTAA CAGGCATTGT ATTAGCTAAC TCTTCATTAN NTATTGTTCT
TCATGATACA TATTATGTCG TTGCTCACTT TCACTATGTC TTGTCTATAG GAGCTGTTTT
CGCTATTATA GGGGGTTTTG TCCACTGGTT TCCCCTATTT TCAGGATACA CTTTARATAT
AACTTGAGCT AAAATTCATT TCTTCACGAT ATTTGCAGGA GTTAATATTA CTTTCTTCCC
TCAACACTTC CTAGGTTTAT CTGGAATGCC ACGACGATAT TCAGATTATC CCGATGCATA
TACATTTTGA AACACGGTCT CTTCAATAGG CTCATTTATT TCTCTAACCG CAGTAATAAT
AATAGTATTC ATAGTATGAG AAGCATTTGC TTCTAAACGA GAAGTTATAA CAACTGAATT
AACCTCTGTT AATTTAGAGT GACTATACGG ATGTCCACCA CCTTACCACA CATTTGAAGA
GCCAACATAT ATTAAAACTC CATCAAGAAA GGAAGGAATC GAACCCTCAA AAACTAGTTT
CAAGCCAGTC CCATAACCTA TATTAGTAAA ATATTACATA ACNNNNNNNN NNNNNNNNNN
NNNNTTTAAC CTGTATATCA TGGCTTAYCC TTATGARCTA GGTTTTCAAG ATGCAACCTC
TCCCATTATA GAAGAGTTGC TTCACTTTCA TGATCANNNN NNNNNNNNNN NNNNNNNNNN
NNNNNNNNNN NNNNNNNNNN NTATTTCACT AATACTAACT ACAAAATTAA CACACACAAG
CACTATAGAC GCTCAAGAAG TTGAAACTAT TTGAACAATC CTACCTGCAA TTATTCTTAT
TATAATTGCA CTACCATCTT TACGAATCTT ATATTTAATA GATGAAGTTA ACAACCCCTT
ACTAACAGNN NNNNNNNNNN NNNNNNNNNN NNNNNNNNNN NNNNNNNNNN NNNNNNNNNN
NGAGCTAAAC TTTGACTCAT ACATAATTCC AACAACAGAG CTAAAACCAG GTGAGCTTCG
ACTCCTTGAA GTAGATAACC GAGTTGTACT TCCAATAGAA ACACCAGTAC GCATACTAAT
CTCGTCAGAA GACGTTTTAC ACTCATGAGC TGTACCATCC CTGGGCTTAA AAACAGATGC
CGTCCCAGGC CGATTAAACC AAACAATTCT AATATCATCC CGACCTGGTT TGTTCTATGG
GCAATGCTCA GAAATCTGCG GCTCTAATCA TAGCTTTATA CCTATTGTTA TCGAAATAGT
AACCTTAAAA ACATTCGAAA ATTGATGTTC CTCTTTAGTA TAAGTCATTA TGAAGCTAAG
CGTTAACCTT TTAAGTTAAA GACTAGGTCC TCATAATGAA TGCCTCAACT AGATACATCC
ACATGATTAA TTAANNNNNN NNNNNNNNNN NNNNNNNNNN NNNNNNNNNN NNNNNNNNNN
NNNNNNNNNN NNNNNNNNNN NNNNNNNNNN NNNNNNNNNN NNNNNNNNNN NNNNNNNNNN
NNNNNNNNNN GAGAAATAAA ATGAACGAAA ACTTATTTGC CTCTTTCGTA ACTCCCACAA
TGCTAGGCCT CCCTATCGTT GTAGCTATTA TTATATTCCC GACCCTTCTA TTTCCTATCC
CTAAACGACT AATCGATAAT CGTATTATCA CCNNNNNNNN NNNNNNNNNN NNNNNNNNNN
NNNNNNNNNN NNNNNNAATT CACAGCAACA AAGGGCGGAC ATGATCCTTA ATACTGATCA
CGCTAATTCT ATTTATTGGC ACAACCAATC TATTAGGCCT TCTCCCCTAT TCTTTTACCC
CTACAACTCA ACTATCAATA AATCTAGCGA TAGCTATCCC CCTATGAGCT GGAGCGGTTT
TTCTAGGATT TCGCTACAAA ACAAAAATAT CTTTAGCCCA CTTCCTTCCT CAAGGAACAC
CTATTCCACT CATTCCTATA CTAGTAATTA TCGAAACAAT CAGCCTATTT ATTCAACCAA
TGGCCTTAGC AGTCCGATTA ACTGCCAACA TCACTGCGGG GCACTTACTT ATGCACCTAA
TTGGAGGAGC AACTTCAGTC TTAATTTTCA TTAGCCCTCC TGCTGCATTG ACAACATTTA
TTATTCTTCT ATTATTTACA ATGCTTGAAT TTGCCGTAGC ATTAATTCAA GCATATGTAT
TTACACTCTT AGTTAGCCTA TACTTACATG ACAATACCTA ATGACCCATC AAACACATGC
CTATCACATA GTTAACCCTA GCCCTTGACC TCTAACAGGA GCTCTATCAG CCCTATTATT
AACCTCAGGT CTTATCATAT GGTTTCACTT TAACTCCAAT ACACTTTTAA CCTTAAGCAT
ACTAACCAAC ATACTAACCA TATACCAATG ATGACGAGAT GTAGTACGAG AGGGTACCTA
TCAAGGACAC CACACATCAA CTGTACAAAA AGGCCTTCGT TACGGAATAA TCTTATTTAT
TATTTCAGAA GTATTTTTCT TTTCAGGATT TTTCTGAGCC TTCTATCACT CTAGCCTAGC
ACCCACCCCC GAACTAGGCG GGCACTGACC ACCCACAGGA ATTAACCCCC TTGACCCACT
AGAAGTCCCA TTATTAAATA CATCCGTATT GCTAGCTTCA GGTGTATCAA TTACTTGAGC
TCACCATAGC CTGATAGAAG GAAATCGTAA GCAAATAACT CAAGCCCTNN NNNNTACTAT
CATTCTAGGC ATTTACTTTA CACTACTTCA AGCATCAGAG TACTTTGAGG CCTCTTTCGC
TATCTCTGAC GGCATTTACG GCTCAACATT TTTTGTTGCT ACAGGATTTC ATGGATTACA
CGTAATCATT GGATCAACAT TCCTCCTGGT CTGCTTATTA CGCCAATTCT ACTTTCATTT
TACCTCTAAG CATCACTTTG GTTTTGAAGC CGCGGCCTGG TACTGACACT TCGTAGATGT
AGTTTGACTT TTCCTATATG TWTCAATTTA TTGATGAGGA TCTTACTTTT TNATACAATT
AGTATTACTG ACTTCCAATC AGCAGGCTCC GNNNNNNNNN NNNNNNNNNN NNNNNNNNNN
NNNATTACCA TTAACTACTT ACTAACCACA ATCCTTATTA CCATTGCATT CTGATTACCC
CAACTTAACA CTTATACCGA AAAAGCCAGC CCTTATGAAT GTGGATTTGA CCCAACAGAA
ATTACACGCC TCCCATTTTC CATAAAATTT TTCTTAATTG CCATCACATT CTTACTATTT
GACCTAGAAA TTGCCCTACT TCTTCCTCTC CCCTGAGCCC TTCAGACTAC AAACCTAAAC
GTGACAATAT GAATTTCTAT TGCACTAATT ATGATTTTAT CATTAGGACT TATCTATGAA
TGACTACAAA AAGGATTAGA ATGAACTGAA TATAACAGTT AGTTTAAAAA CAAATGATTT
CGACTCATTA AATTATGTAT TACATAACTG TTAAATGTCT TCAATCCTAA TTAACACAAT
TATAGNNNNN NNNNNNNNNN NNNNNNNNNN NNNNNNNNNN NNNNNNNNNN NNNNNNNNNN
NNNNNNNNNN NNNNNNNNNN NNNNNNNNNN NNNNNNNNNN NNNNNNNNNN NNNNNNNACT
AAACTTCCAC TATACTCTTT TCCTCTCCCT ACCTATTATA CTACTAGTGT TCGCTGCTTG
TGAAGCAGCA GTAGGGCTAG CCCTACTAGT AATGATTTCA AATACATACG GAATAGATTA
TGTTCAAAAC CTAAATCTGC TACAATGCTA AAAATTATTA TTCCTACAAT AATACTACTA
YCAACCGTCT GATTATCTAA AAACACAACA ATATGAATTA ATTCAACTTC TCATAGCTTA
ATAATNNNNN NNNNNNNNNN NNNNNNNNNN NNNNNNNNNN NNNNNNNNNN NNNNNNNNNN
NCTCTAAACT TTTCCTCAGA CTCCCTATCA TCCCCCTTAT TAATCTTAAC AACATGACTG
CTACCCTTAA TAATTATCGC AAGCCAAAAT CATCTAAAAA ATGAAACCGA AACACGAAAA
AAATTATACG TAACCCTTCT TGTACTCCTA CAAATATTTC TTATTCTTAC ATTTTCAGTT
ACAGAAATAA TTCTTTTCTA CATCCTATTT GAAACTACAT TAATCCCTAY TCTAATTATT
ATTACACGTT GAGGTAATCA AACAGAACGA ATAAAAGCAG GCTTATATTT TTTATTTTAT
ACATTAATTG GCTCTCTCCC CCNNNNNNNN NNNNNNNNNN NNNNNNNNNN NNNNNNNNNN
NNNNNNNNNN NNNNNNNNNN NNNNNNNNNN NNNNNNNNNN NNNNNNNNAA TTGATCTAAT
AAACTAATAT GACTTGCATG TATTATAGCA TTTATAATTA AACTACCACT GTACGGCTTA
CACTTATGAC TACCAAAAGC ACACGTAGAA GCTCCCATCG CAGGATCCAT AGTACTTGCA
GCTATTCTCC TAAAATTAGG AGGCTATGGT ATAATACGAG TATGTCAACT TTTAGAACCC
CTAACAAGTT ATATAGCATA TCCTTTTATT CTACTATCCC TGTGGGGAAT AATCATAACT
AGTTCTATAT GCCTACGTCA AACAGACCTA AAAGCTTTAA TTGCTTACTC CTCTGTCAGC
CACATAGCAC TTGTAATTAT CGCAATTTTA ATCCAAACCC CATGAAGTTT TATAGGGGCC
ACCTCCTTAA TAATCGCTCA CGGCCTTACT TCATCATTAC TCTTCTGCCT AGCTAACTCC
AACTATGAAC GTACCCACAG CCGGACCATA CTGTTAACTC GAGGCCTACA AATATTATTT
CCTCTTATAG GAACATGATG AATCATTGCG AGCCTAACCA ATCTAGCACT GCCTCCTACC
ATTAACCTAA TTGGAGAATT ATTAATTATT ATATCAACTT TCTCCTGAAA CCACTTTACA
ATTATCCTTA CAGGACTAAA CGTTCTAATC ACAGCTCTAT ATTCCCTTTA TATATTAATC
TCTAYACAAC GAGGAAAACC CCCTTACCAC ATTCACAATA TACCCCNNNN NNNNNNNNNN
NNNNNNNNNN NNNNNNNNNN NNNNNNNNNN NNNNNNNNNN NNNNNNNNNN NNNNNNNAGT
CTAATAATAG AAGACTAAAA CTTCTTACTT AGAAAGAACG CTGGAACTGC TAATTCCATC
CACGACTAAT ACGTGGCTTT CTTACTTTTA TAGGATAGAA GTATTCCATT GGTCTTAGGA
ACCAAAAACT TGGTGCAACT CCAAATAAAA GTAATTAATA TATTCATTTC TACATTNNNN
NNNNNNNNNN NNNNNNNNNN NNNNNNNNNN NNNNNNNNNN NNNNNNNNNN NNNNNNNNNN
NNNNNNNNNN NNNNNNNNNN NNNNNNNNTA ATTTCATTAT CATTCTTCCK CAGCTTAATC
CCAACCCTCT CAATATTCCA TNNNNNNNNN NNNNNNNNNN NNNNNNNNNN NNNNNNNNNN
NNNNNNNNNN NNNNNNNNNN NNNNNNNNNN NNNNNNNNNN NNNNNNNNNN NNNNNNNNNT
ACATCAGTTG CCCTATTTGT TACATGATCT ATCATAGAAT TTTCCCTCTG ATATATACAC
TCCGACCCAT ANNNNNNNNN NNNNNNNNNN NNNNNNNNNN NNNNNNNNNN NNNNNNNATA
ATCCTAACCT CCGCAAACAA TTTATTCCAG CTCTTCGTAG GATGAGAGGG GGTAGGAATT
ATATCCTTTT TACTAATTGG CTGATGACAT GGACGATCCG ATGCTAACAC TGCAGCAATA
CAAGCGGTAT TATATAATCG AATTGGCGAT ATTGGCTTTA TTTTATCTAT AACATGATTC
CTTATCAACT CCAACTCATG AGACTTACAA CAAATTTTCA TTACTCAAGA CAAAGACTAT
CTCTTACCTT TAATAGGTCT ACTATTAGCA GCCACTGGAA AATCAGCTCA ATTTGGACTT
CACCCATGAC TCCCTTCCGC TATAGAAGGC CCCACACCAG TATCCGCATT ACTTCATTCC
AGTACAATAG TAGTAGCAGG TATCTTCCTA CTAATCCGCT TCTACCCTTT AACACAAAAC
AATCAAATTG CACAAACAAT ATGCTTATGC CTAGGAGCTT TAACAACACT ATTCACAGCC
ATCTGTGCCT TAACCCAAAA TGACATTAAA AAAATTGTAG CATTCTCCAC CTCAAGTCAA
TTAGGACTAA TAATGGTAAC TATCGGAATC AACCAACCGC ACCTAGCATT TCTTCACATT
TGCACCCACG CCTTTTTCAA GGCTATATTA TTCCTTTGCT CTGGCTCAAT TATTCACAAC
CTAAACGATG AGCAGGATAT TCGAAAAATA GGAGGCTTAC ACAAAATATT ACCCATCACT
TCCTCTTCAT TAATAATTGG AAGCATAGCT CTAACAGGAA TTCCATTTCT TACAGGATTC
TACTCTAAAG ACCTAATCAT CGAATCTGCA ACTACGTCGT ATACAAACGC CTGAGCCCTA
ACCATTACCC TCATTGCCAC ACTAATAACT GCCGTTTACA GCACACGAAT CATCTTTTTT
GCCCTTATAA ATAACCCACG ATTCCCCTTT AATATTAACA TAAACGAAAA TGACCCCTCA
ATAGTTAACC CCATTAAACG ATTAACAGTA GGCAGCATCC TAGCGGGCTT CCTAATTTCT
CAAAATATCC CTATCACAAA TATTCCNNNN NNNNNNNNNN NNNNNNNNNN NNNNNNNNNN
NNNNNNNNNN NNNNNNNNNN NNNNNNNNNN NNNNNNNNNN NNNNNNNNNN NNNNNNNNNN
NNNNNNNNNN NNNNNNNNNN NNNNNNNNNN NNAATATACT AGGCTATTAT CCTATACTAA
TACACCGAGC CCTACCTGAC ATTAACCTCT CAATAAGCCA AAACCTAGCA TCATCAACAA
TAGACCTCAT CTGACTCGAA AAAACAATTC CCAAATTCAC CTCTAATATT CAAATAAAAG
CGTCTATAAT CACCTCAACT CAAAAAGGCC TATTAAAATT TTACTTCCTA TCTTTCCTCA
CCTCTACCCT CCTAGCTATT ATAATNNNNN NNNNNNNNNN NNNNNNATCT CCAAGACAAT
AAAAATACAA GTAAACAAAG ATCACCCCGC CACAAACACT AGCCAGTAAT TATAACTATA
AATAGCAGCA ACTCCAGCAG GATCTTCACT AAAAAACCCA ACACTCCCCC CTTCAGCATC
ATAAATTACC CATTCTCCTA TACCATAATA ATCAACTAAA ACCTCAATAT GTTCATATTT
AGCTCATCAA TANNNNNNNN NNNNNNNNNN NNNNNCCCCT AAAAATAAAG AAAATCAAAT
AACAATACTA GATCCCCATG TCTCAGGGTA CTGGTCCATA GCTATAGAGG TAGTATAAGC
AAAAACAACT ATTATTCCCC CTAAATAAAC TAAAAATACT ACCAATCCCA AAAACGACCC
ACCACAGCTT AAAACAATTC CACACCCAAC AGCCCCACTA ACAACCAATG CTAGTCCCCC
ATAAATAGGA GAAGGTTTAA CAGAAAATCC AATAAAACCT AAAACANNNN NNNNNNNNNN
NNNNNNNNNA ATATTTAAAG TCATAATTCT CACACGGATT TAACCATGAC TAATGATATG
AAAAACCATT GTTGTAATTC AACTATAAGA ACTAATGACC AACATACGAA AATCYCACCC
MTTAATYAAA ATTATTAMYC ACTCTTTTAT TGATCTACCA GCACCATCAA ATATCTCATC
ATGATGGAAT TTCGGTTCTT TATTGGGTGT ATGTCTTGGA GTCCAAATTA TTACAGGCCT
CTTTTTAGCC ATACATTATA CTGCAGACAC ATCAACAGCT TTTTCCTCTG TAACCCACAT
TTGCCGAGAC GTAAACTACG GATGATTAAT CCGCTATGCA CATGCTAACG GAGCATCTAT
ATTTTTCATC TTCTTATATT TTCACATTGG ACGAGGGGTT TACTATGGGT CTTATACCTT
CATAGAAACA TGAAATATTG GGGTACTACT ATTGTTTGCA GTAATAGCCA CTGCCTTCAT
AGGATACGTT CTCCCTTGAG GACAGATATC ATTCTGAGGC GCAACAGTCA TTACAAACCT
ACTCTCAGCT ATCCCATATA TTGGCCCCAT ACTAGTAGAA TGAATCTGAG GAGGATTCTC
AGTAGATAAA GCCACCTTAA CACGATTCTT CGCCTTTCAC TTTATTCTAC CATTCATTAT
CACAGCTATA GTAATAATTC ACTTATTATT TCTACATGAA ACAGGATCCA ACAACCCATC
AGGCCTCAAT TCAGATTCCG ACAAAATTCC ATTCCACCCC TACTATACAA TCAAAGACAT
CTTAGGCCTC ATAATAATAA TCTTAACCCT ATGCATATTA ATTCTATTCT CACCCGACCT
TTTAGGAGAC CCAGATAATT ATACTCCAGC TAACCCATTA AGCACACCTC CCCATATCAA
ACCAGAATGA TATTTTTTAT TTGCCTACGC AATCCTACGA TCCATCCCCA ACAAATTAGG
GGGAGTTCTA GCACTAGCAC TCTCAATTCT AATCCTAGCC ATATTCCCCA TTTTACACGT
ATCTAAACAA CGCAGCATGA CATTCCGCCC TGCCAGCCAG TGCCTACTAT GAATCCTAGT
AGCTAATCTA ATCATTCTTA CATGAATCGG AGGCCAACCA GTAGAATACC CTTTCATTAT
TATCGGACAG CTAGCATCAA TTTCCTACTT CTCCATTATC CTAATCCTCA TGCCTACAAC
AAGTTTAATA GAAAATAAAC TACTTAAATG AGAAGCCTCA GTAGTATATT ACACTGGTCT
TGTAAACCAA ATATGCTCCC TGAGACTCAA GAAAGAGGCA GCCACGCCAT CAGTACCCAA
AACTGAAATT CTAACTAAAC TATTTCTTGT ATGTACATCG TGCATTAATG CATGTCCCCA
TTAGTACATA GACCATACTA TGTTTAATCA ACATTAAATC CCTGCCCCAT GCATATAAGC
ATGTACATTC TAGGCAGTAC ATAACACATA AACCCCAAGC NNNNNNNNNN NNATTCTTAT
CAATACGTCT ATTACCGTCC ATTAGAATCT ATTAATACCA TCCTCCGAGA AACCATCAAC
CCGCCAAGCA GGTGTCCCCC TCCTCGCTCC GGGCCCATTA CGTGGGGGTA GCTAGAGTGA
AACTTTAACA GACATCTGGT TCTTTCTTCA GGCCATGCAC CGTACTTCCT GCCAAACCCC
AAAAACAAAA ATTTAACCCT CATGTCAGTA CAATATGTGC C
>KU892767.1_Geocapromys_brownii
GTTAATGTAG CTTAAAAAGC AAAGCACTGA AAATGCTTAG ATGAGTTTAC TCCGTAAACA
TAAAGGTTTG GTCCTAGTCT TTTTATTAGT TGTTAGCAAA ATTATACATG CAAGACTCAT
CACTCCAGTG AGAATGCCCT CCATGTCAAG AGGAGCGGGT ATCAAGGTAG CTCATCACAC
CTTGCTAAGC CACACCCCCA CGGGATACAG CAGTAATTAA AATTAAGCAA TAAACGAAAG
TTTGACTAAG TTATGCAAGG GTTGGTAAAT TTCGTGCCAG CCACCGCGGT CATACGATTA
ACCCTAACTA ATAAACCTCG GCGTAAAGAG TGTTAAAAAA ATAAGATTAA ATTTTATCTA
AGTCGTAAAA AACAACAGAT ATTAACGAAA GTAATCTTAA TAAATCACAC TAAAGCTAAG
ACCCAAACTG GGATTAGATA CCCCACTATG CTTAGCCGTA AACATAGATA ATAACAAGAA
TTTTCGCCAG AGTACTACTA GCAACAGCTT AAAACTCAAA GGACTTGGCG GTGCTTTAAA
CCCACCTAGA GGAGCCTGTT CTATAATCGA TAAACCCCGA TATACCTTAC CACTTCTTGC
TAATCAGTCT ATATACCGCC ATCTCCAGCA AACCCCAACA GGGATTAAAA GTAAGCACAA
CTATCTCATA AAGACGTTAG GTCAAGGTGT AACTAATGAA GTGGAAAGTA ATGGGCTACA
TTTTCACAGT AATCTTTATG AAATTAAGGA GGATTTAGTA GTAAATTAAG AATAGAGAGC
TTAATTGAAT TAGGCAATAA AGCACGCACA CACCGCCCGT CACCCTCCTC AAGTAATATA
AGAGGAGATA AGTCGTAACA AGGTAAGCAT ACTGGAAAGT GTGCTTGGAC AAAGTGTAGC
TTAAAAGCCC CCGGCTTACA CCCGGAAGAT TTCAAACTGA CCACTTTGAA CCAAATCTAG
AAAACAAAAC ATTTATACTT AGTATAGGAG ATAGAAATTT ATTAAGCGCT ATAGAGATAG
TACCGTAAGG GAAAGAAAAG TACATAATAG CATAGATTAC ACCTAGTACC TTTTGCATAA
TGAGTTAACT AGAATTGACA AAAAGCAAAG CCAAATCCCC CGAAACCAAA CGAGCTACCC
TCAGACAGCT AGAGCAAACT CGTCTATGTG GCAAAATAGT GAGAAGATCT GAAGGTAGAG
GTGAAAAGCC AATCGAGTTT GGAGATAGCT GGTTATCCAA ATAAGAATTT AGTTCAACTT
TAAATTTAAT GAAAATTTAT ATGTTAACTT AAGGGGGGAC AGCCCCTTAA GCAAGGATAC
ATCCTTCAAT AGAGGGTAAA TAATATTATT ACCATAGTAG GCCCAGAAGC AGCCATCAAT
TAAGAAAGCG TTAAAGCTCA ACATATCCCT AAAATAAATC AACCCCTAAT TGGATTAATC
TATATTTATA TAGAAGAGAT AATGTTAATA TCAGTAACAA GAATTCTCCT TGCACAAGTT
TAAGCAATTA ACAATCTTAT AAAAAATAAT TGTTAACCCA ACTCAGGAGT GCAAAAGACC
AAAATAAACA AAAGGAACTC GGCAAAATAA ACCCCGCCTG TTTACCAAAA ACATCACCTC
TAGCATAACA AGTATTAGAG GCAATGCCTG CCCAGTGGTT CAACGGCCGC GGTATCCTGA
CCGTGCAAAG GTAGCATAAT CACTTGTTCC TTAAATGGGG ACTGGTATGA AAGGCTTGAC
GAGGGTTTAA CTGTCTCTTG TTTATAGTCA GTGAAATTGA CCTTTCCGTG AAGAGGCGGA
AATAATACAA TAAGACGAGA AGACCCTATG GAGCTTAAAT TTTCCATGAG TTAACAATTT
TGGTTGGGGT GACCTCGGAG CAAAACCAAA CCTCCGAATG ATATTAACCT AGACACAAGT
CAAAGTTTCA TCATTAATTG ACCCAGTCTG ATCAACGGAC CAAGTTACCC TAGGGATAAC
AGCGCAATCC TATTTTAGAG TTCATATCGA CAATAGGGTT TACGACCTCG ATGTTGGATC
AGGACCCCCA AATGGTGCAG CCGCTATTAA AGGTTCGTTT GTTCGACGAT TAAAGTCCNN
CGTGATCTGA GTTCAGACCG GAGCAATCCA GGTCGGTTTC TATCTATTAA AAATTTCTCC
CAGTACGAAA GGACAAGAGA AATGAGGCTA ATGATCCAAT CACGCCTTAA TAGTAAAAGA
ATGATATAAT ATTAATTCCC TAGCTATTTG TTAAGGTGGC AGAGCCCGGT AATTGCATAA
AACTTAAAAC TTTACTATCA GAGGTTCAAC TCCTCTCCTT AACACATGTA CATTATTAAC
TTTCTATTAT TCATTATTCC TATTCTATTA GCCATAGCTN NNNNNNNNNN NATAGAACGA
AAACTACTAG GTTATATACA ATTACGAAAA GGGCCAAACA TTGTTGGCCC TTACGGGCTT
TTACAACCAA TAGCAGACGC GTTAAAATTA TTCATTAAAG AACCCTTATA CCCTTCAACA
TCTTCAGTTT TACTATTCAC AGTTGCCCCT ACTCTAGCCC TTACATTAGC CCTATCCATA
TGAATTCCCT TACCTATACC ACACCCTCTT ATTAACATAA ATTTAGGAGC ACTATTCATT
CTAACCACCT CAAGCCTAGC TGTATACTCT ATCCTGTGAT CAGGATGAGC ATCAAATTCT
AAATATGCAT TATTCGGTGC CTTACGAGCT GTAGCCCAGA CCATCTCTTA TGAAGTTACC
CTAGCTATCA TCCTATTGTC TGTATTAATC CTTAATGGCT CATACACACT ATCAACCCTA
ATCACCACTC AAAAAAACAT CTGATTAATT TTACCAACCT GACCTCTAGC TATAATATGA
TTTGTCTCTA CCCTAGCAGA AACAAACCGA GCACCCTTCG ACCTAACTGA AGGTGAATCA
GAACTAGTCT CTGGCTTTAA CGTTGAATAT GCCGCAGGGC CATTCGCACT GTTTTTCATA
GCTGAATATA TAAACATTTT ATTAATAAAT GCCCTTACTA CAACCATTTT CCTAAACTCT
ATAACAACAT TTATATACCC GGAAATCCAC TCAATAAGTT TTATAATTAA AACACTAATC
CTTACTGCCC TATTTCTATG AATCCGAGCT TCATATCCCC GATTCCGCTA TGATCAACTC
ATACATTTAT TATGAAAAAA CTTTCTCCCC TTAACCCTGG CCATATGCAT ATGACATGTT
TCAATGCCTA TCTCTCTATG CAGCATTCCC CCTCAATCAA TCTAGAAATA TGTCTGAGAG
TTACTTTGAT AGAGTAAATC ATAGAGGTTA AACCCTCTTA TTTCTAGAAA AATAGGAATT
GAACCTAATC TAAAGAACTC AAAATTCTCC GTGCTACCCT TACACTATAT TCTAGTAAGG
TCAGCTAACT AAGCTATCGG GCCCATACCC CGAAAATGTT GGTCCTTCCC GTACTGGCTA
AAATGACCCT CACATTAGTC ATTTACACCA CTCTAATCAT GGGCACACTA ATTACTCTAA
TTAGTTCTCA CTGATTACTT ATATGAATGG GCCTAGAAAT AAGTATACTA TCTATTATTC
CCATTCTAAT AAACAAATCT AGCCCACGGT CGACAGAAGC TGCTACGAAA TATTTTCTTA
CCCAAGCCAC AGCATCAATA GTCCTTCTTT TATCCATCAT TATAACAATA ATATACTCCG
GACAATGATC TATTCTCTAT ACCAATAACC AAATCGTCTC ATTAATTTTA ACTTTAGCGT
TAATTATAAA ATTAGGCCTA GCTCCATTCC ACTTCTGAGT CCCAGAAGTC ACACAAGGAT
CATCACTAAT TGCCGGTATA ATCTTGCTAA CATGACAAAA AATTGCCCCC CTATCAATCC
TAANNNNNNN NNNNNNNNNN NNNNNNNNAC CCATAATTAT CTCCTCAGTA TTACTATCCA
CACTATTAGG AGGATGAGGA GGACTAAACC AAACACAACT TCGAAAAATC TTAGCATATT
CATCAATCGC CCATATAGGC TGAATACTAG TAGTAATAAA TTTCAACCCA TCCATTTCTT
TATTCAACCT AATAATTTAT ATTATCATAA CCATTTCATT ATTTATTACT CTCCATATAA
ACAACAACCT CTCCACACTA TCACTATCTA ACGTATGAAG CACCGCTCCC CCAACCATTA
TCATCATTTT ATTAACTCTA CTATCTATAG GAGGCCTCCC GCCTCTAACA GGTTTCTCCC
CCAAATGAAT CATTATTCAA GAACTCGTAA AAAATAATAA CATTGTTATT CCCACCCTAA
TAACAATTAT AGCCCTACTT AATCTTTATT TTTACGTACG ACTAGCTTAC TCAACTACTC
TAACCCTATT TCCCTCAACA AACAACACAA AAATCAAATG ATACTTTAAT AGCAAAAAAA
TAGTTATTAT TCCACCCCTA GTAACACTAT CCATTATATC CCTCCCTTTA ACACCACTTT
TCATTAATTT AAGTTAGGAA ATTAGGTTAA CAAGACCAAG AGCCTTCAAA GCTCTAAGTA
AATAATACTA TTTATTTCCT GTAAGGATTG TAACATCGCC TGAATGCAAA ACAGACACTT
TTTAAGCTAA ACCCCTAGGC CGGTGGGACA TTAACCCACG AAAATTTAGT TAACAGCTAA
ATACCCTAAA CAACTGGCTT CAACCTACTC TCCCGCCCTA AGGAGGGCGG GAGAAGCCCC
GGCAGGTTTG AAGCTGCTCC TTTGAATTTG CAATTCAACA TGAGTATCAC CTCAGGATGG
TAGAAAAGTA ACCTTATCTT TAGATTTACA GTCTAATGCT ATGTTAATCA ACCGGTGGTT
ATTTTCTACA AATCACAAAG ATATTGGTAC TTTATACTTA TTATTTGGTG CTTGAGCTGG
AATAGTAGGG ACTGCCCTAA GCCTATTAAT CCGAGCAGAA TTAGGACAAC CAGGTACACT
ATTAGGGGAT GATCAAATTT ACAATGTCGT AGTAACAGCC CATGCATTTG TAATAATTTT
CTTTATGGTT ATACCAATTA TAATTGGAGG GTTCGGAAAC TGACTCGTTC CTCTGATAAT
TGGAGCTCCT GATATAGCCT TTCCACGAAT AAATAATATA AGTTTCTGAT TACTGCCCCC
ATCATTTCTT CTTCTCCTTG CCTCCTCTAT AGTAGAAGCC GGAGCTGGAA CAGGCTGAAC
AGTCTACCCC CCACTAGCTG GGAATCTAGC TCATGCAGGC CCTTCTGTAG ATTTAACAAT
TTTTTCCCTA CACTTGGCCG GTGTTTCTTC AATTCTAGGC GCTATTAATT TTATTACCAC
TATTATTAAT ATAAAACCTC CCGCTATAAC ACAATATCAA ACTCCCTTAT TTGTATGATC
TGTGTTAATT ACAGCTGTAT TATTACTCCT CTCACTACCC GTACTAGCTG CGGGCATTAC
AATATTATTA ACGGACCGTA ATTTAAATAC TACTTTCTTT GACCNNNNNN NNNNNNNNNN
NNNNNTYCTA TATCAACACT TATTTTGATT CTTTGGCCAC CCCGAAGTTT ATATTCTTAT
TCTCCCCGGG TTTGGTATAA TTTCACATAT CGTAACATAT TATTCAGGAA AGAAGGAGCC
CTTTGGATAT ATAGGTATAG TTTGAGCTAT AATATCAATT GGCTTCCTAG GTTTTATTGT
ATGGGCACAC CACATGTTTA CAGTTGGAAT AGATGTAGAC ACACGAGCAT ATTTTACATC
TGCTACAATA ATTATTGCTA TTCCAACTGG TGTAAAAGTA TTTAGCTGAC TAGCAACTCT
ACACGGGGGA AACATCAAAT GATCCCCCGC TATATTATGA GCATTAGGTT TTATTTTCTT
ATTTACTGTA GGCGGCTTAA CAGGCATTGT ATTAGCCAAC TCTTCATTAG ATATTGYTTT
ACATGACACA TATTATGTCG TTGCTCACTT TCACTATGTA TTATCTATAG GAGCTGTTTT
CGCTATTATA GGGGGCTTTG TCCACTGATT TCCTCTATTT TCAGGATACA CTTTAGATGT
GACTTGAGCT AAAATCCACT TCTTTACTAT ATTTGTAGGA GTCAATATTA CTTTCTTCCC
TCAACACTTC CTAGGTTTAT CTGGAATACC ACGACGATAT TCAGATTACC CCGATGCATA
TACATTTTGA AATACAGTCT CTTCAACAGG CTCATTTATT TCTCTAACCG CAGTGATAAT
AATAGTATTC ATGGTATGAG AAGCATTTGC TTCTAAACGA GAAGTTATAA CAACTGAGTT
AACATTTGTT AATTTAGAGT GACTATACGG ATGTCCACCA CCTTACCACA CATTTGAAGA
ACCAACATAT ATTAAAACTC TATCAAGAAA GGAAGGAATT GAACCCTCAA AAACTAGTTT
CAAGCCAGCC CCATAACCTA TATTAGTAAA ACATTACATA ACTTTGTCAA AGTTAAATTA
CTGGTTTAAC CTGTGTATCA TGGCTTATCC TTACGAACTA GGTTTTCAAG ATGCAGCCTC
CCCCATTATA GAAGAATTGC TTCACTTTCA TGATCACACA TTAATAATTG TATTTTTAAT
TAGCACATTA GTATTATATC TTATTTCACT AATATTAACT ACAAAATTAA CACATACAAG
TACTATAGAC GCCCAAGAAG TTGAAACTAT TTGAACAATC CTACCTGCAG TTATCCTAAT
TATAATTGCA CTACCATCTC TACGAATTTT ATATTTAATA GACGAAGTCA ATAATCCTGT
ACTAACAGTA AAAACCATAG GCCACCAATG ATACTGAAGC TATGAATATA CAGATTATGA
AGAATTAAAT TTTGACTCAT ACATAACCCC AACAACAGAA TTAAAACCAG GTGAACTTCG
ACTCCTTGAA GTAGACAACC GAGTTGTACT TCCAATAGAA ACACCAGTAC GCATACTAAT
CTCATCAGAA GACGTTTTAC ACTCATGAGC CGTGCCATCC CTGGGCTTAA AAACAGATGC
CATTCCAGGT CGACTAAATC AAACAATTCT AATATCATCC CGACCTGGTT TATTTTATGG
ACAATGCTCA GAAATCTGCG GCTCTAATCA TAGCTTTATG CCCATTGTTA TCGAAATAGT
AACTTTAAAG ACATTCGAAA ATTGATGCTC CTCTATAGTA TAAGTCATTA TGAAGCTAAG
CGTTAACCTT TTAAGTTAAA GACTAGGTCC TCATAATGAA TGCCCCAACT AGACACATCC
ACATGATTAA TTAATATTTT ATCAATATTA TTTACATTAT TAGTAATTTT TCAACTGAAA
ACCTTAGCAC ACCAATATCC CTATAACCTC CAATTAACTT CCTTAAAACA AAAAAAGCAA
AAAACCCCTT GAGAAATAAA ATGAACGAAA ACTTATTTGC CTCTTTCATA ACCCCCACAA
TACTAGGCCT CCCTATTGTT GTAGCTATTA TTATATTCCC AACACTTCTA TTTCCTACCC
CTAAACGACT AGTCAATAAT CGTATCATTA CCACACAACA ATGATTAATT AAACTAACCC
TAAAACAAAT AATATTAATT CACAGCAACA AAGGGCGGAC ATGATCCTTG ATACTAATTA
CACTGATTCT ATTTATTAGT ACAACCAATC TACTAGGCCT TCTCCCCTAT TCTTTTACCC
CTACAACTCA ACTATCAATA AACCTAGCAA TAGCTATTCC CTTATGAGCC GGGGCAGTTT
TTCTAGGATT TCGTTACAAA ACAAAAATAT CTTTAGCCCA TTTCCTCCCT CAAGGAACAC
CTATCCCACT CATTCCAATA CTAGTCATTA TCGAAACAAT TAGCCTATTT ATTCAACCAG
TAGCCTTAGC AGTCCGATTA ACTGCTAACA TTACTGCAGG ACACTTACTT ATACACCTGA
TTGGAGGAGC GACTTCAATC TTAATTTCCA TTAGCCCTCC TGCTGCGTTA ACAACATTCA
TTATTCTTCT ATTACTTACA ATGCTTGAAT TTGCCGTAGC ATTAATTCAA GCATATGTAT
TTACACTCTT AGTAAGCCTA TACTTACATG ATAATACCTA ATGACCCATC AAACACATGC
CTATCACATA GTTAACCCCA GCCCTTGACC TCTAACAGGA GCTCTATCAG CCCTATTATT
AACTTCAGGT CTTATTATAT GATTTCACTT TAACTCTAAT ACACTCTTAA CCTTAAGTAN
NNNNACCAAC ATACTAACTA TATACCAGTG ATGACGAGAT GTAGTACGAG AAGGTACCTA
TCAAGGACAC CACACATCAA CTGTACAAAA AGGCCTTCGT TACGGAATAA TCTTATTTAT
TATCTCAGAG GTATTCTTCT TTTCAGGATT TTTCTGAGCC TTCTATCACT CCAGCCTAGC
ACCCACCCCT GAACTAGGTG GACACTGACC ACCCACAGGA ATTAACCCCC TTAACCCACT
AGAAGTCCCA TTATTAAATA CATCCGTACT GCTGGCTTCA GGTGTGTCAA TTACTTGAGC
TCACCATAGC CTGATAGAAG GAAATCGTAA ACAAACAACT CAAGCCCTGA CAATTACTAT
TATTCTAGGT ATTTACTTTA CACTACTTCA GACATCAGAA TACTTTGAAA CCTCTTTCAC
TATCTCTGAC GGCATTTACG GCTCAACATT TTTTGTTGCT ACAGGATTTC ATGGATTACA
TGTAATCATT GGATCAACAT TCCTTACGAT CTGCTTATTA CGCCAATTTT TCTTTCATTT
TACCTCTAAA CACCACTTTG GTTTTGAAGC AGCGGCCTGG TACTGACACT TCGTAGATGT
AGTTTGACTT TTCCTATATG TATCAATTTA TTGATGAGGG TCTTACTTTT TTATACAATT
AGTATTACTG ACTTCCAATC AGTAGGCTCC GAGCGGGAAA AAGTAATAAA TATTATTATA
TCAATTACCA TTAACTATCT ACTAACCGTT ATCCTTATTA CTATTGCATT CTGATTACCC
CAACTTAACA CTTACACCGA AAAAACCAGC CCTTATGAAT GTGGATTTGA CCCAGCAAAA
ATTACACGTC TCCCATTTTC CATAAAATTT TTCTTAATTG CCATCACATT TCTACTATTT
GACCTAGAAA TCGCCCTACT TCTTCCTCTC CCCTGAGCCC TTCAGACTAC AAACCTTAAC
ATGACAATAT GAATTTCTAT TGCACTAATT ATAATCTTAT CATTAGGGCT TATTTATGAA
TGACTACAAA AAGGATTAGA ATGAACTGAA TATAACAGTT AGTTTAAAAA CAAATGATTT
CGACTCATTA AATTATGTAT TGCATAACTG TTAAATGTCT TCAATCCTAC TTAATACAAT
CATAGCTTTC ATTGTATCCT TCATAGGAAT TATAATTTAT CGATCACATA TAATATCATC
CCTGCTATGT TTAGAAGGAA TAATACTATC TATATTTGTA TTAGGAACTA TCATCACACT
AAACTTCCAT TATACTCTTT TCCTCTCTCT GCCTATCATG CTACTAGTGT TCGCTGCTTG
TGAGGCGGCA GTGGGATTAG CCCTACTAGT AATGATTTCA AATACATACG GAATAGATTA
TGTTCAAAAC CTAAACCTAC TACAATGCTA AAAATCATTA TCCCTACAAT TATACTACTA
CCAACCGTCT GATTATCTAA AAACACAACA ATATGAATTA ATTCAACTTC CCATAGTTTA
ATAATTGCAC TAATCAGCTT TACCTACTTA AATAAACTCG ACATTACCAA TATAAATTAT
TCTCTAAACT TTTCCTCAGA CTCCCTATCA TCCCCTTTAT TGATTCTAAC AACATGGCTG
CTACCCTTAA TAATTATCGC AAGCCAAAAT CATCTAAAAA ATGAAACCGA AACACGAAAA
AAATTATACG TAACCCTTCT TGTATTCCTA CAAGTATTTC TTATTCTTAC ATTTTCAGTT
ACAGAAATAA TTCTTTTCTA CATCCTATTT GAAACTACAT TAATCCCTAC TCTAATTATC
ATTACACGTT GGGGTAATCA AACAGAACGA ATAAAAGCAG GCTTATATTT TTTATTTTAT
ACATTAATCG GCTCTCTTCC CCTACTAATT TCCTTAATTT ACTTACAAGC CCAGCTAGGG
TCATTAAACT TCCTATTATT TAATTACTAC AAACTCTCAC TTTACCCCAA TTGATCCAAC
AACCTAATAT GACTTGCATG TATTATAGCA TTTATAATTA AACTACCACT ATATGGTTTA
CACCTATGAC TACCAAAAGC ACACGTAGAG GCCCCCATCG CAGGGTCCAT AGTACTTGCA
GCTATTCTCC TAAAATTAGG AGGCTATGGC ATAATACGAG TATCCCAACT TTTAGAACCC
CTAACAAGCT ACATAGCATA CCCCTTTATC CTACTATCCC TGTGAGGAAT AATCATAACC
AGTTCTATAT GCCTACGTCA AACAGACCTA AAAGCTTTAA TTGCTTACTC TTCTGTCAGC
CACATAGCAC TTGTAATTAT AGCAATTCTA ATCCAAACCC CATGAAGCTT TATAGGAGCT
ACCTCTTTAA TAATCGCTCA CGGCCTTACT TCATCATTAC TCTTCTGCCT AGCCAACTCC
AACTATGAAC GTACCCACAG CCGGACCATA CTGTTAACTC GAGGCCTACA AATATTATTT
CCTCTCATAG GAATATGATG AATCATTGCG AGCCTAGCCA ACCTAGCACT GCCTCCTACC
ATTAACCTAA TTGGAGAATT ATTAATTATT ATATCAACTT TCTCCTGAAA CCACTTTACA
ATTATCCTCA CAGGACTAAA CATTCTAATC ACAGCTCTAT ATTCCCTTTA TATATTAATC
TCTACACAAC GAGGAAAACC CCCTTATCAT ATTCACAATA TACCCCCAAC ATTTACACGA
GAAAATATTC TAATAACTCT TCACATCATC CCTTTATTAT TAAAACATTA GATTGTGAAT
CTAACAATAG AAGACTAAAA CTTCTTATTT AGAAAGAACG CTGGAACTGC TAATTCCATC
CACGGTTAAT ACGTGGCTTT CTTACTTTTA TAGGATAGAA GTATTCCATT GGTCTTAGGA
ACCAAAAATT TGGTGCAACT CCAAATAAAA GTAATCAATA TTTTCATTTC TACATTCACC
ATAACCTTAA TACTCCTGAC ATTACCCATC ATAACACCTA TAACAAATTT ACACATAAAA
TTATCTTACT CCAATTATGT AAAGACTATA ATTTCAGTAT CATTTTTCCT TAGCTTAATC
CCAACCCTCT CACTATTCCA TTGTAACCAA GAAGCCATAG CAACAAACTG AAACTGATTA
ATTATTCAAA CTCTCCACCT GAATATTAGT ATCAAACTAG ACTATTTTTC TATTCTATTC
ACATCAGTTG CCCTATTTGT TACATGATCT ATCATAGAAT TTTCCCTTTG ATACATACAC
TCCGACCCCT ACATAAACAA ATTCTTCAAG TACCTACTAT TATTTTTAAT CACTATAATA
ATCTTAACTT CCGCAAACAA TTTGTTTCAA CTCTTTGTAG GATGAGAAGG AGTAGGAATT
ATATCCTTTT TACTAATTGG CTGATGACAT GGACGATCTG ATGCTAACAC TGCAGCAATA
CAAGCGGTAT TATATAATCG AATCGGAGAT ATCGGATTTA TTTTATCTAT AACATGATTC
CTTATCAACT CCAACTCATG AGACTTACAA CAGATTTTCA TCACTCAAGA CAAAGACTAT
CTATTACCTT TAATAGGCCT ATTATTAGCA GCCACTGGAA AATCAGCCCA ATTTGGACTT
CATCCATGAC TTCCTTCCGC TATAGAAGGC CCCACACCAG TATCCGCATT ACTTCATTCC
AGCACAATAG TAGTAGCCGG TATTTTCCTA CTAATCCGCT TCTACCCTTT AACACAAAAC
AATCAAATTG TACAAACAAT ATGCTTATGC CTAGGAGCTT TAACAACACT ATTTACAGCC
ATCTGTGCCC TAACTCAAAA TGATATTAAA AAAATTGTAG CATTCTCCAC CTCAAGCCAA
TTAGGATTAA TAATAGTAAC CATCGGAATC AACCAACCAC ACCTAGCATT TCTTCACATC
TGCACCCACG CTTTCTTCAA GGCTATATTA TTCCTTTGCT CTGGTTCAAT TATTCACAAT
CTAAACGATG AACAAGATAT TCGAAAAATA GGAGGCTTAC ACAAAATATT ACCCATTACT
TCCTCTTCAT TAATAATCGG AAGTATAGCT CTAACAGGGA TTCCATTTCT TACAGGATTC
TACTCTAAAG ACCTAATCAT CGAATCTGCA ACTACGTCGT ATACAAACGC CTGAGCCCTA
ACCATTACCC TCATTGCCAC ACTAATAACT GCCGTTTACA GCGCACGAAT TATCTTTTTC
GCCCTCATAA ACAACCCACG ATTCCCCTTT AATATTAGCA TAAACGAAAA TGATCCTTCA
ATAATTAACC CTATTAAACG ATTGGCAGTA GGCAGCATCC TAGCGGGCTT CCTAATCTCT
CAAAATATCC CTATCACAAA TATTCCCCAG CTAACTATAC CCCCTAATAT AAAATTCACA
GCAATCACCA TTACTTTANN NNNNNNNNNN NNNNNNNNNN NNNNNNNNNG AATCTAAAAG
CTAACTATTC ATCTAAATAC TTTAACTTTT CTAACATACN NNNATATTAT CCCATACTAA
TTCACCGAGC TCTGCCTAAC ATTAATCTCT TAATAAGCCA AAACCTAGCA TCATCAATAA
TAGATCTTAT CTGACTCGAA AAAACAATTC CCAAATACAC CTCCGATATT CAAATAAAAG
CATCCATAAT TACCTCAACT CAGAAAGGTC TATTAAAAAT TTACTTCCTA TCTTTCCTCA
CCTCTACCCT CCTAGCCATT ATAATCCTTT TTTAATTGCA CGCATAATCT CTAAAACAAT
AAAAATACAA GTAAACAAAG ATCACCCCGC TACAAACACT AACCAGTAGT TATAGCTATA
AATAGCAGCA ACTCCAGCAG GATCTTCACT AAAAAACCCA ACACTCCCCC CTTCAGCGTC
ATAAATTACC CATTCTCCCA CACCGTAACA ATCAACTAAA ACCCCAATAT GTTCATATTT
AATTCATCAA TACAACACTA CTAACTCAAA TATAACCCCT AAAAATAAAG AAAATCAAAT
AACAATACTA GATCCTCATG TTTCAGGATA CTGGTCCATA GCTATAGCAG TAGTATAAGC
AAAAACAACT ATTATCCCTC CCAAGTAAAC TAAAAATACT ACTAATCCTA AAAACGACCC
ACCACAACTT AAAACAATTC CACACCCAAC AGCTCCACTA ACAATCAATG CTAATCCCCC
ATAAATAGGA GAAGGCTTAA CAGAAAATCC AATAAAACCT AAAACAAACA TAATACTAAA
AATGTAAACA ATATTTAAAG TCATAATTCC TACATGGGTT TAACCATGAC TAATGATATG
AAAAACCATT GTTGTAATTC AACTATAAGA ACTAATGACC AACACACGAA AATCTCACCC
ACTAATCAAA ATTATTAATC ACTCTTTCAT TGATCTACCA GCACCATCAA ATATTTCATC
ATGATGAAAT TTCGGTTCTT TACTGGGTGT GTGTCTTGGA ATCCAAATTA TTACAGGCCT
CTTTTTAGCT ATACATTATA CTGCAGACAC ATCAACGGCT TTCTCCTCTG TAACCCATAT
TTGCCGAGAC GTGAACTACG GATGACTAAT CCGCTATGCA CATGCTAACG GAGCATCTAT
ATTCTTCATT TTCTTATACT TTCACATTGG ACGAGGAATT TACTACGGAT CCTATACCTT
CATAGAAACA TGAAACATTG GAGTATTACT ATTGTTTACA GTAATAGCCA CTGCCTTCAT
AGGATACGTT CTCCCTTGAG GACAAATATC ATTCTGAGGC GCAACAGTCA TTACAAACCT
ACTATCAGCT ATCCCATATA TTGGCCCCAC ATTAGTAGAA TGAATCTGAG GAGGATTCTC
AGTAGATAAA GCCACCTTAA CACGATTTTT CGCCTTTCAC TTTATCCTGC CATTCATTAT
TGCAGCTATA GTGATAATTC ACTTATTATT TCTACATGAA ACAGGATCTA ACAACCCATC
AGGCCTCAAT TCAGATTCCG ACAAAATTCC ATTCCACCCC TACTATACAA TCAAAGACAT
CTTAGGCCTC ATAATAATAA TTTTAACCCT ATGCATATTA ATTCTATTCT CACCAGACCT
TTTAGGAGAC CCAGATAATT ACACTCCAGC TAACCCATTA AGCACACCTC CCCACATCAA
ACCAGAATGA TATTTCTTAT TTGCCTACGC AATCCTACGA TCTATTCCCA ACAAACTAGG
AGGAGTTCTA GCACTAGCAC TCTCAATTTT AATTCTAGCC ATATTCCCTA TTTTACACGT
ATCCAAACAA CGTAGCATAA CATTCCGCCC TGCCAGCCAG TGCCTACTAT GAATTCTAGT
AGCTAACCTA ATCATCCTTA CATGAATTGG AGGTCAACCA GTAGAGTACC CTTTCATTAT
TATCGGACAG CTAGCATCAA TTTCCTACTT CTTCATTATC CTAATCCTTA TACCTATAAC
AAGTTTAATA GAAAATAAAC TACTTAAATG AGAAGCCTCA GTAGTATATT ACATTGGTCT
TGTAAACCAA ATATGCTAGT CCAAACTCAA GAAAGAAGCA GCCACGCCAT CAGTACCCAA
AACTGATATT CTAACTAAAC TATTTCTTGT ATGTACATCG TGCATTAATG CATGTCCCCA
TTAGTACATA GACCATACTA TGTTTAATCA ACATTAAACC TCTGCCCCAT GCATATAAGC
ATGTACATTC TAGGCAGTGC ATAATACATA AACCCAAGAC AATACGAATA TGATCCTTGT
CAATACGTCT ATTACCGTCC ATTAAAATCT ATTAATACCA TCCTCCGAGA AACCATCAAC
CCGCCAAGCA GGTGTCCCCC TCCTCGCTCC GGGCCCATTA TGTGGGGGTA GCTAGAGTGA
AACTTTAACA GACATCTGGT TCTTTCTTCA GGCCATGCAC CGTACTTCCT GCCAAACCCC
AAAAACAAAA ATTTAACCCT CATGTCAGTA CAATATGTGC C
>KU892766.1_Capromys_pilorides
GTTAATGTAG CTTAAAAAGC AAAGCACTGA AAATGCTTAG ACGAGTTTAC TCCATGAACA
CAAAGGTTTG GTCCTGGCCT TTTTATTAGT TGTTAGCAAA ATTATACATG CAAGACTCAT
CCTTCCAGTG AGAATGCCCT CCATGTCAAG AGGAGCGGGT ATCAAGGTAG CTCATTACAC
CTTGCTCAGC CACACCCCCA CGGGATACAG CAGTAATTAA AATTAAGCAA TAAACGAAAG
TTTGACTAAG TTATGCAAGG GTTGGTAAAT TTCGTGCCAG CCACCGCGGT CATACGATTA
ACCCTAATTA ATAAAGCCCG GCGTAAAGAG TGTTAAAACA ATAAGATTAA ATTTTACCTA
AGTCGTAAAA AACAACAGAT ATAAACGAAA GTAATCTTAA TAGATCACAC TAAAGCTAAG
ACCCAAACTG GGATTAGATA CCCCACTATG CTTAGCCATA AACAAAGATA ATAACAAAAA
TTTTCGCCAG AGTACTACTA GCAACAGCTT AAAACTCAAA GGACTTGGCG GTGCTTTAAA
CCCACCTAGA GGAGCCTGTT CTATAATCGA TAAACCCCGA TATACCTTAC CACTTCTTGC
TAACCAGTCT ATATACCGCC ATCTCCAGCA AACCCCAACA GGGATTAAAA GTAAGCACAA
CTATCTCGTA AAAACGTTAG GTCAAGGTGT AACTAATGAA GTGGAAAGCA ATGGGCTACA
TTTTCACAGT AATCTTTATG AAATTAAGGA GGATTTAGTA GTAAATTAAG AATAGAGAGC
TTAATTGAAT TAGGCAATAA AGCACGCACA CACCGCCCGT CACCCTCCTC AAATAATATG
AGAGGAGATA AGTCGTAACA AGGTAAGCAT ACTGGAAAGT GTGCTTGGAC AAAGTGTAGC
TTAAAAGCCC CCGGCTTACA CCCGGAAGAT TTCAAACTGA CCACTTTGAA CTAAATCTAG
AAAACAAAAC ATTTATATTT AGTATAGGAG ATAGAAATTT ATTAAGCGCT ATAGAGATAG
TACCGCAAGG GAAAGAAAAG TACACAATAG CATAGATTAT ACCTAGTACC TTTTGCATAA
TGAATTAACT AGAATTGACA AAAAGCAAAG CCAATTTTCC CGAAACCAAA CGAGCTACTT
TTAGACAGCT AGAGCAAACT CGTCTATGTG GCAAAATAGT GAGAAGATCT AAAAGTAGAG
GTGAAAAGCC AATCGAGTTT GGTGATAGCT GGTTATCCAA ATAAGAATTT AGTTCAACTT
TAAATTTAAT GAAGATTTAA ATGTTAATTT AAGGAGGGAC AGCTCCTTAA GTAAGGATAC
ATCCTTCAAT AGAGGGTAAA AAATACAATT ACCATAGTAG GCTTAGAAGC AGCCATCAAT
TAAGAAAGCG TTAAAGCTCA ACATATCCCT AAAATAAATC AACCCCTAAT TGGATTAATC
TATAATCATA TAGAAGAGAT AATGTTAATA TTAGTAACAA GAATTCTCCT TGCACAAGTT
TAAGCAATTA ACAATTCTAT AAAAAATAAT TGTTAATCCA ACCCAGGAGT GCAAAAGACT
AAAATAAACA AAAGGAACTC GGCAAAATAA ACCCCGCCTG TTTACCAAAA ACATCACCTC
TAGCATAACA AGTATTAGAG GCACTGCCTG CCCAGTGGTT CAACGGCCGC GGTATCCTGA
CCGTGCAAAG GTAGCATAAT CACTTGTTCC TTAAATGGGG ACTAGTATGA ATGGCTTGAC
GAGGGTTTAA CTGTCTCTTG TTTATAGTCA GTGAAATTGA CCTTTCCGTG AAGAGGCGGA
AATAAAACAA TAAGACGAGA AGACCCTATG GAGCTTAAAT TTTCTATGAG CTAACAATTT
TGGTTGGGGT GACCTCGGAG TAAAAATAAA CCTCCGAATG ATATTAACCT AGACACAAGT
CAAAGTTCCA TCATTAATTG ACCCAGTCTG AACAACGGAC CAAGTTACCC TAGGGATAAC
AGCGCAATCC TATTCTAGAG TCCATATCGA CAATAGGGTT TACGACCTCG ATGTTGGATC
AGGACCCCCA AATGGTGCAA CCGCTATTAA AGGTTCGTTT GTTCAACGAT TAAAGTCCTA
CGTGATCTGA GTTCAGACCG GAGCAATCCA GGTCGGTTTC TATCTATTAA AAATTTCTCC
CAGTACGAAA GGACAAGAGA AATGAGGCTA ATAATTTAAT CATGCCTTAA TAGTGAAAGA
ATGATATTAT ATTAATTCCT TAACTATTTG TTAAGGTGGC AGAGCCCGGT AATTGCATAA
AACTTAAAAC TTTACTATCA GAGGTTCAAC TCCTCTCCTT AACACATGTA CATTATTAAC
TTCCTATTAT TCATTATCCC CATTATTTTA GCTATAGCAT TTTTAACCCT AATAGAACGA
AAAATACTAG GCTACATACA ATTACGAAAA GGACCAAACA TTGTAGGTCC CTATGGACTT
TTACAACCAG TAGCAGATGC ACTAAAACTA TTTACCAAAG AACCATTATA TCCTTCAACA
TCCTCAATAC TATTATTCAC AATTGCTCCT ACCCTAGCCC TTACATTAGC CCTATCCATA
TGAATTCCTC TACCTATACC ACACCCTCTT ATTAATATAA ATTTAGGAGC ACTATTCATT
CTAGCCACAT CTAGCCTAGC TGTATACTCC ATCTTATGAT CAGGATGAGC ATCAAATTCT
AAATACGCAT TATTTGGTGC TTTACGAGCT GTAGCTCAAA CCATTTCTTA TGAAGTTACC
CTAGCAATTA TCCTTCTATC CGTATTAATT CTCAACGGCT CATTCACACT ATCAACCTTA
ATAACTACCC AAAAAAACAT TTGATTAATC CTACCAACCT GACCCTTAGC CATAATATGA
TTTGTTTCCA CTTTAGCAGA AACAAATCGA GCACCTTTCG ACCTAACTGA GGGTGAATCC
GAACTAGTCT CCGGCTTCAA CGTCGAATAC GCCGCAGGAC CATTTGCACT ATTTTTTATA
GCTGAGTACA TAAACATCTT ACTAATAAAT GCCCTTACCA CAACCATTTT CCTAAATTCT
ATAACAACAT ATACACACCC AGAAATCCAC TCAATAAACT TTATAATTAA AACACTAATC
CTCACTGCCC TATTCCTATG AGTACGAGCT TCATACCCAC GATTCCGTTA CGACCAACTC
ATACATCTAT TATGAAAAAA TTTTCTACCC TTAACCCTAG CCCTATGCAT ATGACATGTC
TCAATACCAA TTTCCATATG CAGCATTCCC CCTCAATCAA TCTAGAAATA TGTCTGAGAA
TTACTTTGAT AGAGTAAATT ATAGAGGTTA AGCCCTCTTA TTTCTAGAAA AATAGGAATC
GAACCTAATC TAAAGAACTC AAAATTCCTC GTGCTACCCT TACACTATAT TCTAGTAAGG
TCAGCTAATC AAGCTATCGG GCCCATACCC CGAAAATGTT GGCCCTTCCC GTACTAACTA
AAATGACCCT TAAAATAATT ATTTACTCCA CCTTAATCAT AGGCACATTA ATCACCCTCA
TTAGCTCTCA CTGATTACTC ATATGAGTAG GCCTAGAAAT AAGTATATTA TCCATTATTC
CCATTCTAAT AAATAAATCC AACCCACGAT CAACAGAAGC TGCTACAAAA TATTTTCTCA
TCCAAGCCAC AGCATCAATA ATCCTTCTAC TATCCATCAT TATAACAATA ATATACTCTG
GACAATGATC AATTCTTTAC ACCAACAATC AAATCATCTC ATTAATTTTA ACCTTATCCT
TAATTATAAA ACTAGGTCTT GCTCCATTCC ACTTCTGAGT TCCAGAAGTT ACACAAGGAT
CACCACTAAT TGCCGGAATA ATCTTATTAA CATGACAAAA AATCGCCCCT CTATCAATCT
TAATTCAAAT TTCCCCAATA ATTAACCAAC CTATAATTAT TTCTTCAGCA TTATTATCCA
CATTACTAGG AGGATGAGGA GGATTAAATC AAACACAACT CCGAAAAATC ATAGCATATT
CATCAATCGC CCACATAGGA TGAATATTAG TAGTAGTAAA CTTCAACCCA TCAATCTCCT
TATTCAACCT TATAATTTAT ATTATCATAA CCATCTCACT ATTTACCACC TTATACATAA
ACAATAACCT AACTACACTA TCATTATCCA ATGTATGAAG CACCGCTCCC CCAACCATCA
TTATTATCTT AATAAACTTA CTATCCATAG GAGGACTCCC ACCCCTAACA GGTTTCTCCC
CAAAATGAAT CATTATTCAA GAACTCGTAA AAAACAACAA CATTACAATC CCTACCTTAA
TAACAATCAT AGCCCTGCTC AACCTCTATT TCTACGTACG ATTAACCTAT TCAACCACCC
TAACCCTATT TCCTTCAACA AACAATACAA AAATAAAATG ATACTTTAAC AATAAAAAAA
TAATTATTAT TCCCCCCTTA ATAACACTAT CCATTATATC TCTACCCTTA ACACCACTTT
TCATTAGTTT AAATTAGGAA ATTAGGTTAA CAAGACCAAG AGCCTTCAAA GCCCTAAGTA
AATATTACTA TTTATTTCCT GTAAGGGTTG TAACATCGCC TGAATGCAAA ACAGACACTT
TTTAAGCTAA ACCCCTAGGA TGGTGGGACA TTAACCCACG AAAATTTAGT TAACAGCTAA
ATACCCTAAA CAACTGGCTT CAACCTACTC TCCCGCCCTA AGGAGGGCGG GAGAAGCCCC
GGCAGGTTTG AAGCTGCTCC TTTGAATTTG CAATTCAACA TGAGTATCAC CTCGAGGTGG
TAGAAAAGTA ACCTTATCTT TAGATTTACA GTCTAATACT ATGTTAATCA ACCGGTGATT
ATTTTCTACA AATCACAAAG ATATCGGTAC TTTATATCTA TTATTTGGTG CTTGAGCTGG
AATAGTAGGA ACTGCTCTGA GCTTATTAAT CCGAGCAGAA CTAGGACAAC CAGGCACACT
ATTAGGGGAT GATCAAATTT ATAATGTAGT AGTAACAGCC CATGCATTCG TAATAATTTT
CTTCATGGTT ATACCAATTA TAATTGGAGG TTTTGGAAAC TGACTTGTTC CCTTAATAAT
CGGAGCCCCT GACATAGCCT TCCCACGAAT AAACAATATA AGTTTTTGAT TATTACCACC
ATCATTCCTT CTCCTTCTTG CCTCATCTAT AGTTGAAGCT GGGGCTGGAA CAGGTTGAAC
AGTTTACCCC CCATTAGCCG GAAATTTAGC CCATGCAGGC CCTTCTGTAG ATTTAACAAT
TTTCTCCTTA CATTTAGCTG GTGTTTCTTC AATTCTAGGT GCTATTAATT TTATTACTAC
CATTATTAAT ATAAAACCCC CTGCCATAAC ACAATATCAA ACTCCTTTAT TTGTGTGATC
TGTATTAATT ACAGCCGTAT TATTACTACT TTCATTACCT GTATTAGCTG CGGGTATTAC
AATATTATTA ACAGATCGTA ATCTAAATAC AACTTTCTTT GATCCTGCTG GAGGAGGAGA
CCCTATTCTT TACCAACACT TATTTTGATT TTTTGGTCAC CCTGAAGTTT ATATCCTTAT
TCTCCCCGGA TTTGGCATAA TTTCACACAT TGTAACATAT TATTCAGGAA AAAAGGAACC
CTTTGGGTAT ATAGGAATAG TCTGAGCAAT AATATCAATT GGTTTTCTAG GATTTATTGT
ATGAGCACAT CACATATTTA CAGTTGGAAT AGACGTAGAC ACACGAGCAT ATTTCACATC
TGCTACAATA ATTATTGCTA TTCCAACTGG CGTAAAAGTA TTCAGCTGAT TAGCGACATT
ACATGGAGGA AATATTAAAT GATCTCCTGC TATACTATGA GCTTTAGGTT TCATTTTCCT
ATTTACTGTA GGTGGCTTAA CAGGTATTGT ATTAGCTAAC TCTTCACTAG ATATTGTTCT
GCACGATACA TACTATGTTG TCGCACATTT CCACTATGTA TTGTCTATAG GAGCTGTCTT
CGCTATTATA GGAGGCTTCG TTCACTGATT CCCCCTATTT TCAGGATATA CTTTAGATCT
AACTTGAGCT AAAATCCACT TCTTTACTAT ATTCGTGGGG GTAAATATTA CCTTTTTTCC
TCAACATTTC CTAGGATTAT CTGGAATACC ACGACGATAT TCAGATTACC CCGATGCATA
CACATTTTGA AATACAGTCT CTTCAATAGG CTCATTTATT TCTCTGACTG CAGTTATAAT
AATAGTATTC ATGGTATGAG AAGCATTTGC TTCTAAACGA GAGGTAATAA CAACTGAATT
AACTTCCGTT AACCTAGAGT GACTTTACGG ATGTCCCCCA CCTTATCATA CATTTGAAGA
ACCAACATAC ATTAAAACCT TATCAAGAAA GGAAGGAATT GAACCCCCAA AAACTAGTTT
CAAGCCAGCT CCATAACCTA TATTAGTAAA ATATTACATA ACTTTGTCAA AGTTAGATTA
CTGGTTTAAC CTGTATATCA TGGCTTACCC GTATGAATTA GGCTTTCAAG ATGCAACCTC
TCCTATTATA GAAGAATTAC TTCACTTTCA TGACCACACA CTAATAATTG TATTTTTAAT
TAGTACATTA GTATTGTATC TCATCTCTCT TATATTAACA ACAAAACTAA CACATACAAG
CACTATAGAT GCTCAGGAGG TTGAAACTAT TTGAACAATT CTACCTGCTA TTATTTTAAT
TATAATTGCA CTACCATCCT TACGAATCTT GTATTTAATA GATGAAGTCA ATAATCCTAC
ACTAACAGTA AAAACTATAG GTCACCAATG ATACTGAAGC TACGAATATA CAGATTACGA
AGAACTGAAT TTTGACTCAT ATATAATCCC AACAACAGAG CTAAAGCCAG GTGAGCTTCG
ACTTCTTGAA GTAGATAACC GAGTTGTTCT TCCAATAGAA ACGCCAGTAC GCATATTAAT
TTCATCAGAA GATGTTTTAC ACTCATGAGC TGTACCATCC TTAGGCTTAA AAACAGATGC
CATCCCAGGC CGACTAAACC AAACAATTTT AATATCATCC CGACCTGGTT TATATTACGG
ACAATGCTCA GAAATCTGTG GGTCTAATCA TAGCTTCATA CCTATTGTTA TTGAAATAGT
GACACTAAAG ACATTTGAAA ATTGATGTTC CTCTATAGTA TAAGCCATTA TGAAGCTAAG
CGTTAACCTT TTAAGTTAAA GACTAGGTCC TCATAATGAA TGCCTCAACT AGATACATCC
ACATGATTAA TTAATATTTT ATCAATATTA ATTACATTAT TAATAATCTT TCAACTAAAA
ATCCTAATAC ATCAATATCC CTCTAACCCC CAATTAACCT CCTTAAAACA AAAAAAACAA
AAAACCCCTT GAGAAATAAA ATGAACGAAA ACTTATTTGC CTCTTTCATA ACTCCCACAA
TGCTAGGCCT TCCTGTCGTT GTAATTATTA TTATACTCCC AACTCTTCTA TTTCCTACTC
CTAAACGACT AATCGACAAT CGTATTATCA CCATACAACA ATGACTAATC AAATTAGTCC
TAAAACAAAT GATATTAATT CACACCAACA AAGGACGAAT ATGATCCTTA ATATTAATCA
CATTAATTCT ATTCATTGGC ACAACTAACC TATTAGGACT CCTTCCTTAC TCTTTCACAC
CTACAACCCA ACTATCAATA AATCTAGCAA TAGCCATTCC CCTATGAGCT GGAGCAGTTC
TTCTAGGATT CCGTTACAAA ACAAAAATAT CTTTAGCCCA TTTCCTCCCT CAAGGAACAC
CCGTACCACT TATTCCTATA CTAGTAATTA TCGAAACAAT TAGCCTATTT ATTCAACCCA
TAGCCTTAGC AGTTCGACTA ACTGCTAACA TTACTGCAGG ACACCTACTT ATACACTTAA
TTGGAGGCGC AACTTCTGTT TTAATTTCTA TTAGCCCCCC TGCCGCATTA ACAACATTCA
TTACTCTTCT CTTACTTACA ATGCTTGAAT TCGCCGTAGC ATTAATTCAA GCATATGTAT
TTACACTCTT AGTCAGCCTA TATTTACACG ACAATACTTA ATGACCCACC AAACACATGC
CTACCATATA GTTAATCCCA GTCCTTGACC TCTAACAGGA GCTTTATCAG CCCTACTACT
AACCTCAGGC CTTATTATAT GATTTCACTT TAATTCCAAC ACACTTTTAT TCCTAAGTAT
ATTAACCAAC ATACTAACTA TATATCAATG ATGACGCGAT GTAGTACGAG AAGGTACTTA
TCAAGGACAC CATACATCAA CTGTACAAAA AGGTCTTCGC TACGGTATAA TTTTATTTAT
TATCTCAGAA GTATTCTTCT TTTCTGGATT TTTCTGAGCT TTTTATCATT CTAGCCTAGC
ACCCACTCCT GAACTAGGTG GACACTGACC ACCCACAGGA ATTAATCCTC TTAACCCATT
AGAAGTACCA CTACTAAACA CATCAGTACT ACTAGCTTCA GGCGTATCTA TTACTTGAGC
CCATCACAGC TTAATAGAAG GAAATCGCAA ACAAATGACT CAAGCCTTAA CAATCACCAT
TATATTAGGA ATTTATTTCA CACTACTTCA AGTATCAGAA TATTTTGAAG CCTCTTTCGC
TATCTCTGAC GGTATTTATG GCTCAACATT TTTCGTCGCC ACAGGATTCC ACGGATTACA
TGTAATTATT GGATCAACAT TCCTCCTAGT TTGTTTACTA CGTCAATTTT ACTTCCATTT
TACTTCCAAA CATCACTTTG GTTTTGAAGC AGCAGCCTGA TACTGACACT TCGTAGATGT
AGTCTGACTT TTCCTATATG TATCAATCTA CTGATGAGGA TCTTACTTTT TTATATAATT
AGTACTACTG ACTTCCAATC AGTGAGTTCC GAATGGAAAA AAGTAATTAA TATCATCCTA
TCAATCACCA TCAACTACCT ATTAACCATA ATCCTCATTA CCATTGCATT CTGATTACCC
CAACTTAACA TTTACACCGA AAAAGCTAGT CCTTATGAAT GTGGATTTGA CCCAACAGAA
ATTACACGTC TCCCATTCTC CATAAAATTC TTCTTAATTG CTATTACATT TCTATTATTT
GACCTAGAAA TCGCCCTACT CCTTCCTCTC CCCTGAGCCC TCCAAACTAC AAACCTCAAT
ATAACAATAT GAGTTTCCAT TGCATTAATT ATAATTTTAT CACTAGGACT TATCTATGAA
TGACTACAAA AAGGATTAGA ATGAACTGAA TATAGCAGTT AGTTTAAAAA CAAATGATTT
CGACTCATTA AATTATGTAT TACATAACTG TTAAATGTCT TCAATCCTAA TTAACACAAT
TATAGCTTTC ATCGTGTCCT TTATAGGAGT AATAATTTAT CGCTCACACA TAATATCATC
CCTACTATGC CTAGAAGGAA TAATATTATC CATATTCATT CTAGGAACTA TTATTATATT
AAATTTCCAC TATACCCTCT ACCTCTCTTT ACCAATCATT CTATTAGTAT TTGCTGCTTG
CGAAGCAGCG GTGGGATTAG CCCTATTAGT AATAATCTCA AATACATATG GGATAGACTA
TGTCCAAAAC CTAAATCTCC TACAATGCTA AAAATTATTA TTCCCACAAT AATACTATTT
CCAACTATTT GATTATCTAA AAGTACAATA ATATGAATTA ATTCAACTTC CCATAGCTTA
ATAATTGCAC TAATTAGCCT AACCTACCTA AACAAAATTG ACACCACCGA TATAAATTAT
TCTTTAAATT TCTCTTCAGA TTCCCTATCA TCTCCCTTAT TAATTTTAAC AGCATGATTA
CTCCCCTTAA TAATTATTGC AAGCCAAAAT CACCTAAAAA ACGAAACCGA AATACGAAAA
AAACTATACG TAACTCTCCT CGTGTCTCTC CAAATATTCC TAATTCTTAC ATTTTCAGTT
ACAGAAATAA TTCTTTTTTA CATTCTATTT GAAACTACAT TAATTCCTAC TCTAATTATC
ATCACACGTT GAGGTAATCA AACAGAACGA ATAAAAGCAG GATTATACTT TTTATTTTAT
ACATTAATTG GCTCTCTCCC CCTATTAATT TCTTTAATTT ATTTACAAAC TCAACTAGGA
TCATTAAACT TCCTATTATT TAACTATTAT AAATTTCCAC TTAACCCTAA TTGATCTAAT
AGCTTAATAT GACTCGCATG TATTATAGCA TTTATAATTA AACTACCATT ATACGGTCTA
CACCTATGAT TACCAAAAGC ACACGTAGAA GCTCCTATCG CAGGATCCAT AGTACTAGCA
GCCATCCTCT TAAAACTAGG AGGTTACGGA ATAATACGAG TATCCCAACT ATTAGAACCC
CTAACAAGCT ACATAGCATA CCCCTTTATC CTCCTATCAT TATGAGGAAT AATCATAACT
AGTTCCATAT GCTTACGCCA AACAGACTTA AAAGCCCTCA TTGCCTATTC TTCCGTTAGC
CACATAGCAC TTGTAATTGT AGCAATCTTA ATTCAAACCC CATGAAGCTT TATAGGAGCT
ACCTCTCTAA TAATCGCACA CGGTCTCACC TCCTCCCTAC TATTCTGCCT AGCTAACTCC
AACTACGAAC GCACTCACAG CCGAACTATA TTATTAGCCC GAGGCTTACA AATATTATTT
CCCCTTATAG GAGTATGATG AATTATTGCA AGCCTAACTA ATCTAGCCCT ACCTCCCACC
ATTAACCTAA TTGGAGAACT ACTAATCATC ATATCAACTT TCTCATGAAG CCACTTTACA
ATTATCCTCA CAGGACTAAA CATCCTAATC ACAGCTCTAT ACTCCCTTTA TATATTGGTC
TCTACACAAC GAGGAAAACT CCCTTACCAC ATTCACAATA TACCCCCAAC ATTTACACGA
GAAAATATAC TAATAACTCT TCATATTATT CCTTTACTAT TAAAACATTA GATTGTGAAT
CTAATAATAG AAGAATTAAA CTTCTTACTT AGAAAGAACA CTGGAACTGC TAATCCCATC
CACAATTAAC ATGTGGCTTT CTTACTTTTA TAGGATAGAA GTATTCCATT GGTCTTAGGA
ACCAAAAAAT TGGTGCAACT CCAAATAAAA GTAATAAATA TATTTACCTC CACATTTATT
CTAACTTTAA TACTCCTAAC ACTACCTATC ATAACTCCTA TAACAAATTT ACATAAAAAA
CTACCTTACC CCAACTATGT CAAAACTATA ATTTCATTAT CATTTTTTCT TAGCTTAATC
CCAACCCTAT TCTTATTCTA TTACAATCAA GAAGCCATAA CAACAAACTG AAATTGATTA
ACTATTCAAA CTCTCCACCT AAATATTAAT ATTAAATTAG ATTATTTCTC CATCCTCTTC
ACATCAGTAG CCTTATTCGT TACATGATCT ATCATAGAAT TCTCCCTTTG ATACATAAGC
TCCGACCCCC ATATAAACAA ATTCTTCAAA TACCTACTAC TATTTTTAAT TACCATAATA
ATCCTAACAT CCGCAAACAA CTTATTTCAA CTTTTCGTAG GATGAGAAGG AGTAGGAATT
ATATCTTTCT TATTAATTGG CTGATGATAC GGACGATCCG ATGCTAACAC CGCAGCAATA
CAAGCAGTAT TATATAATCG AATTGGAGAT ATTGGATTCA TTATAGCTAT AACATGATTT
CTCCTTAATT CCAACTCATG AGACCTACAA CAAATTTTCA TCACCCAAGA TAAAAATTAT
CTCCTACCCC TATTAGGCCT ACTACTAGCA GCCACTGGAA AATCAGCCCA ATTTGGACTC
CACCCGTGAC TCCCTTCTGC TATAGAAGGC CCTACACCAG TATCAGCATT ACTCCATTCA
AGTACAATAG TAGTAGCTGG AATCTTTCTA TTAATCCGAT TTTACCCTTT AACACAAAAT
AATCAAATTA TACAAACAAT ATGCCTATGC CTAGGGGCTT TAACAACACT ATTTACAGCC
ATCTGTGCTT TAACCCAGAA TGATATCAAA AAAATTGTAG CATTTTCTAC CTCAAGCCAA
TTAGGACTAA TAATAGTAAC TATCGGAATT AACCAACCAC ACCTAGCATT CCTTCATATT
TGCACCCACG CCTTCTTTAA AGCTATACTA TTCCTCTGCT CTGGTTCAAT TATTCATAAC
CTAAATGATG AACAAGACAT TCGAAAAATA GGAGGATTAC ACAAAATATT ACCCATCACC
TCTTCCTCAT TAATAATCGG AAGCATAGCT CTCACAGGAA TCCCATTTCT CACAGGATTC
TATTCCAAAG ACCTAATTAT CGAATCCGCA ACCACGTCGT ATACAAACGC CTGAGCCCTA
ACCATTACCT TAATTGCCAC ACTAATAACT GCCGCTTATA GCACACGAAT CATTTTTTTC
GCCCTCATAA ATAACCCACG ATTCCCTTTT AATGCTAGCA TAAACGAAAA AGACCCCTCA
ATAATTAATC CCATTAAACG ATTAGCAGTG GGTAGTATCT TAGCTGGTTT CCTAATTTCC
CATAACATCC CCATCACAAG TATTCCCCAA TTAACTATAC CCCTTAACAT AAAATTTATA
GCAATTACTA TAACTTCACC ATCGCTATAG AAATCAATAC AATAACTAAA AATCTAAAAA
CCAATTATCA ATCTAAATAC TTTAATTTCT CCAACATATT AGGTTATTAC CCCATATTAA
TACACCGAAC CTTACCTAAT ATTAACCTCT CAATAAGTCA AAACCTAGCA TCATCAATAA
TAGACCTCAT CTGACTTGAA AAAACAATTC CTAAATATAC TTCTAATATT CAAATAAAAG
CATCCATAAT TACTTCAACC CAAAAAGGTT TACTAAAATT TTATTTCTTA TCCTTCCTTA
CCTCTACAAT TATAGCCATT ATAATTCTCT TCTAATTGCA CGAGTAATCT CCAAAACAAT
AAAAATACAA GTAAATAAAG ACCACCCTGC TACAAACACC AATCAATAAT TATAACTATA
AATAGCAGCA ACCCCTGCAG GATCCTCACT AAAAAACCCA ACACTTCCCC CTTCAGCATC
ATAAATTACC CATTCCCCCA TTCCATAGTA ACTAGCTAAA ACTTCAATAT GTTCATACTT
AACCCATAAA TATAATACCA TCAACTCTGA TATAATACCT AAAAATAAAG AAAATCAAAT
AATAATACTA GACCCTCATG TCTCAGGATA CTGATCTATA GCTATAGCAG TAGTATAAGC
AAATACAACC ATCATTCCCC CTAAATACAC TAAAAATACT ACTAACCCTA AAAACGACCC
ACCACAACTC AAAACAATTC CACACCCAAT AGCCCCACTA ACAACCAATG CTAAACCCCC
ATAAATAGGA GAAGGTTTAA CAGAAAATCC AACAAAACCC AAAACAAACA TAACACTAAG
AACATAAATA ATATTTAAAG TCATAATTCT CACACGGATT TAACCATGAC TAATGATATG
AAAAACCATT GTTGTAATTC AACTATAAGA ACTAATGACC AACACACGAA AATCCCACCC
ATTAATTAAA ATTATTAACC ATTCTTTCAT CGATTTACCA ACACCATCAA ACATTTCATC
ATGATGAAAT TTCGGCTCTT TATTGGGTGT ATGCCTTGGA ATCCAAATTA TCACAGGCCT
ATTTTTAGCT ATACATTACA CCGCAGATAC ATCAACAGCC TTTTCATCCG TAACCCACAT
TTGCCGAGAC GTAAATTACG GGTGATTAAT CCGTTATACT CACGCTAATG GAGCATCTAT
ATTTTTTATC TTCCTATATT TTCACATCGG ACGAGGAATT TACTACGGAT CTTACACTTT
TATAGAAACA TGAAACATTG GAGTATTATT ACTATTCACA GTAATAGCCA CCGCCTTTAT
AGGATACGTA CTCCCCTGAG GACAAATATC ATTCTGAGGC GCAACAGTCA TCACAAACCT
ACTATCAGCT ATCCCCTATA TCGGCCCTAC ATTAGTAGAA TGAATCTGAG GGGGATTTTC
AGTAGATAAA GCCACCTTAA CACGATTCTT TGCCTTCCAT TTTATCCTAC CATTTATTAT
TACAGCCATA GTAATAATTC ACTTACTATT TCTACATGAA ACAGGATCTA ATAACCCATC
AGGTATCAAC TCAGATTCCG ATAAAATCCC ATTTCACCCA TACTACACAA TTAAAGATAT
CCTGGGCCTC ATAATAATAA TCCTAATCTT ATCTATATTA ATCCTATTCT CACCTGATCT
TTTAGGAGAC CCAGACAACT ACACCCCAGC CAACCCACTA AGCACACCTC CTCACATTAA
ACCAGAATGA TATTTTCTAT TCGCCTATGC CATCCTACGC TCCATTCCTA ATAAACTAGG
AGGAGTTATA GCACTAGTAC TCTCCATTTT AATCTTAGCC CTATTCCCTG TTCTACACAT
ATCCAAACAA CGCAGTATAA CATTCCGCCC CGCTAGTCAA TGCTTACTAT GAATTCTAGT
AGCCAATCTA ATTATTCTTA CATGAATTGG AGGTCAACCA GTAGAGTATC CTTTCATTAC
CATCGGACAA TTAGCATCAA TCTCCTACTT CTCCATCATT CTTATCCTTA TACCCATAAC
AAGCCTCGTA GAAAACAAAC TACTTAAATG AAGAGCCTCA GTAGTATATT ACATTGGTCT
TGTAAACCAA ATATGCCCCT TGAGACTCAA GAAAGAAGCA GCCACGCCAT CAGTACCCAA
AACTGAAATT CTAACTAAAC TATTTCTTGT ATGTACGTCG TGCATTAATG CATGTCCCCA
TTAGTACATA GACCATACTA TGTTTAATCA ACATTAAACC TTTGCCCCAT GCATATAAGC
ATGTACATTC TAAGCCGTGC ATAATACATA AACCCAAAAC AATACGAATA TGATCCTTGT
CAACACGTCT ATTACTAACC ATTAGAATCT ATTAATACCA TCCTCCGAGA AACCATCAAC
CCGCCAAGCA GGTGTCCCCC TCCTCGCTCC GGGCCCATCA TGTGGGGGTA GCTAGAGTGA
AACTTTAACA GACATCTGGT TCTTTCTTCA GGCCATGCAC CGTACTTCCT GCCAAACCCC
AAAAACAAAA ATTTAACCCT CATGTCAGTA CAATATGTGC C
>KU892770.1_Mysateles_prehensilis
GTTAATGTAG CTTATAAAGC AAAGCACTGA AAATGCTTAG ATGAGTTTAC TCCATAAACA
CAAAGGTTTG GTCCTAGCCT TTTTATTAGT TGTTAGCAAA ATTATACATG CAAGACTCAT
CCTTCCAGTG AGAATGCCCT CCATGTCAAG AGGAGCGGGT ATCAAGGTAG CTCATTACAC
CTTGCTCAGC CACACCCCCA CGGGATACAG CAGTAATTAA AATTAAGCAA TAAACGAAAG
TTTGACTAAG TTATGCAAGG GTTGGTAAAT TTCGTGCCAG CCACCGCGGT CATACGATTA
ACCCTAATTA ATAAAACCCG GCGTAAAGAG TGTTAAAACA ATAAGATTAA ATTTTATCTA
AGTCGTAAAA AACAACAGAT ATAAACGAAA GTAATCTTAA TAAACCACAC TAAAGCTAAG
ACCCAAACTG GGATTAGATA CCCCACTATG CTTAGCCATA AACACAGATA ATAACAAAAA
TTTTCGCCAG AGTACTACTA GCAACAGCTT AAAACTCAAA GGACTTGGCG GTGCTTTAAA
CCCACCTAGA GGAGCCTGTT CTATAATCGA TAAACCCCGA TACACCTCAC CACTTCTTGC
TAACCAGTCT ATATACCGCC ATCTCCAGCA AACCCCAACA GGGACTAAAA GTAAGCACAA
CTATCTCGTA AAAACGTTAG GTCAAGGTGT AACTAATGAA GTGGAAAGCA ATGGGCTACA
TTTTCACAGT AATCTTTATG AAATTAAGGA GGATTTAGTA GTAAATTGAG AATAGAGAGC
TTAATTGAAT TAGGCAATAA AGCACGCACA CACCGCCCGT CACCCTCCTC AAATAATATG
AGAGGAGATA AGTCGTAACA AGGTAAGCAT ACTGGAAAGT GTGCTTGGAC AAAGTGTAGC
TTAAAAGCCC CCGGCTTACA CCCGGAAGAT TTCAAATTGA CCACTTTGAA CCAAATCTAG
AAAACAAAAC ATTTACATTT AGTATAGGAG ATAGAAATTT ATTAAGCGCT ATAGGGATAG
TACCGCAAGG GAAAGAAAAG TACACAATAG CATAGATTAC ACCTAGTACC TTTTGCATAA
TGAATTAACT AGAATTGACA AAAAGCAAAG TCAAATCCCC CGAAACCAAA CGAGCTACTT
TTAGACAGCT AGAGCAAACT CGTCTATGTG GCAAAATAGT GAGAAGATCT GAAAGTAGAG
GTGAAAAGCC AATCGAGCTT GGTGATAGCT GGTTATCCAA ATAAGAATTT AGTTCAACTT
TAAATTTAAT GAAAATTTAA ATGTTAACTT AAGGAGGGAC AGCTCCTTAA GCAAGGATAC
ATCCTTCAAT AGAGGGTAAA AAATACAATT ACCATAGTAG GCCTAGAAGC AGCCATCAAT
TAAGAAAGCG TTAAAGCTCA ACATATTCCC AAAGTAGATT AACCCCTAAT TGGATTAATC
TATAATTATA TAGAAGAAAT AATGTTAATA TTAGTAACAA GAATTCTCCT TGCACAAGTG
TAAGCAATTA ACAGTTATAT AAAAAATAAC TGTTAATCCA ACCCAGGAGT GCAAAAGACT
AAAATAAACA AAAGGAACTC GGCAAAATAA ACCCCGCCTG TTTACCAAAA ACATCACCTC
TAGCATAACA AGTATTAGAG GCACTGCCTG CCCAGTGGTT CAACGGCCGC GGTATCCTGA
CCGTGCAAAG GTAGCATAAT CACTTGTTCC TTAAATGGGG ACTAGTATGA AAGGCTTGAC
GAGGGTTTAA CTGTCTCTTG TTTACAGTCA GTGAAATTGA CCTTTCCGTG AAGAGGCGGA
AATAAAATAA TAAGACGAGA AGACCCTATG GAGCTTAAAT TTACTATGGG CTAACAATTT
TGGTTGGGGT GACCTCGGAG TAAAAATAAA CCTCCGAATG ATATTAACCT AGACACAAGT
CAAAGTTCCA TCATTAATTG ACCCAGTCTG AACAACGGAC CAAGTTACCC TAGGGATAAC
AGCGCAATCC TATTCTAGAG TCCATATCGA CAATAGGGTT TACGACCTCG ATGTTGGATC
AGGACCCCCA AATGGTGCAA CCGCTATTAA AGGTTCGTTT GTTCAACGAT TAAAGTCCTA
CGTGATCTGA GTTCAGACCG GAGTAATCCA GGTCGGTTTC TATCTATTAA AAATTTCTCC
CAGTACGAAA GGACAAGAGA AATGAGGCTA ATAACCCAAT TACGCCTTAA TAGTGAAAGA
ATGATATTAT ATTAATTCCC TAGCTATTTG TTAAGGTGGC AGAGCCCGGT AATTGCATAA
AACTTAAAAC TTTACTATCA GAGGTTCAAC TCCTCTCCTT AACACATGTA CATTATTAAT
TTTCTATTAT TTATTATTCC TATCATTTTA GCTATAGCAT TTTTAACCTT AATAGAACGA
AAACTACTAG GCTATATACA ATTACGAAAA GGACCAAACA TTGTAGGCCC CTACGGACTT
TTACAACCAG TAGCAGATGC ACTAAAACTA TTTATTAAAG AACCACTATA TCCTTCAACA
TCCTCAATAA TACTATTTAC AATTGCCCCT ACCTTAGCCC TTACACTAGC TCTATCTATA
TGAATCCCCT TACCTATACC ACACCCTCTT ATTAATATAA ACTTAGGAGC ACTATTTATC
CTAGCCACAT CTAGCCTCGC TGTATACTCC ATCTTATGAT CAGGATGAGC ATCAAATTCT
AAATACGCAT TATTTGGTGC CTTACGAGCT GTAGCCCAGA CCATTTCTTA TGAAGTCACC
CTAGCCATTA TTCTTCTATC CGTACTAATT CTCAATGGAT CATTCACACT ATCAACCTTA
ATATTCACCC AAAAAAACAT TTGATTAATT CTACCAACCT GACCCCTAGC CATAATATGA
TTTGTTTCTA CCCTAGCAGA AACAAATCGA GCACCCTTCG ACCTAACCGA GGGTGAATCT
GAACTAGTCT CTGGATTCAA CGTTGAATAT GCCGCAGGAC CATTCGCACT ATTCTTTATA
GCTGAATACA TAAATATTTT ACTAATAAAT GCTCTCACCA CAACCATTTT CCTAAATTCT
ATAACAACAC ATATACACCC AGAAATTCAC TCAATAAACT TTATAATTAA AACACTAACA
CTAACTGCCT TATTCCTATG AGTACGAGCT TCATACCCAC GATTCCGTTA TGACCAACTC
ATACATCTAC TATGAAAAAA CTTTTTACCT ATAACCCTAG CTCTGTGTAT ATGACATATT
TCAATACCAA TCTCCATATG CAGCATTCCC CCTCAATCAA TTTAGAAATA TGTCTGAGAA
TTACTTTGAT AGAGTAAATT ATAGAGGTTA AGCCCTCTTA TTTCTAGAAA AATAGGAATT
GAACCTAATC TGAAGAACTC AAAATTCTAC GTGCTACCCC TACACTATAT TCTAGTAAGG
TCAGCTAATT AAGCTATCGG GCCCATACCC CGAAAATGTT GGCCCTTCCC GTACTAACCA
AAATGACCCT AAAAATAATT ATCTACACCA CTTTAATTAT AGGCACATTA ATTACCCTTA
TTAGCTCCCA CTGATTACTC ATATGAGTAG GCCTAGAAAT AAGCATACTA TCTATTATTC
CTATCCTAAT AAGTAAACCC AACCCACGAT CAACAGAAGC TGCTACAAAA TACTTCCTCA
CCCAAGCTAC AGCATCAATA ATTCTTCTAC TATCCATCAT CATAACAATG ATATACTCCG
GACAATGATC AATTCTTTAC AACAACAACC AAATTATCTC ATTAGTCTTA ACCCTATCTT
TAATCATAAA ACTGGGTCTT GCTCCATTCC ACTTCTGAAT TCCAGAAGTT ACACAAGGAT
CATCACTAAT TGCCGGAATA ATCTTATTAA CATGACAAAA AATCGCCCCT CTATCAATCT
TAATTCAAAT CTCCCCAATA ATTAACCAAC CCATAATTAT CCTCTCAGCA CTACTATCCA
CATTGCTAGG AGGGTGAGGG GGCCTAAACC AAACACAACT ACGAAAAATT ATAGCATATT
CATCAATCGC CCATATAGGA TGAATACTAG TAGTAGTAAA TTTTAACCCA TCAATCTCCT
TATTTAATCT AATAATCTAT ATTATCATAA CCATCTCACT ATTTGCCACC CTACATATAA
ATAATAATCT GACTACACTA TCATTATCTA ATGTATGAAG CACCGCTCCC CCAACCATTA
TTATTATCTT AATAAACCTA TTATCTATAG GGGGACTTCC ACCTCTAACA GGCTTTTCCC
CTAAATGAAT CATCATTCAA GAGCTCGTAA AAAATAATAA CATTACAATC CCTACCCTAA
TAACAATCAT AGCTTTACTC AACCTTTACT TCTATGTACG ACTAACCTAT TCAACCACTC
TAACACTATT TCCTTCAACA AATAACACAA AAATAAAATG ATATTTTAAT AGCAAAAAAA
TAATTACTAT TCCCCCCTTA ATAACATTAT CCATCATATC ACTACCCCTA ACACCACTTT
TCATTAATTT AAATTAGGAA ATTAGGTTAA TAAGACCAAG GGCCTTCAAA GCCCTAAGTA
AATAATACTA TTTATTTCCT GTAAGGATTG TAACATCGCC TGGATGCAAA ACAGACACTT
TTTAAGCTAA ACCCCTAGGA TGGTGGGACA TTAACCCACG AAAATCTAGT TAACAGCTAA
ATACCCTAAA CAACTGGCTT CAACCTACTC TCCCGCCCTA AGGAGGGCGG GAGAAGCCCC
GGCAGGTTTG AAGCTGCTCC TTTGAATTTG CAATTCAACA TGAATATCAC CTCAGGATGG
TAGAAAAGTA ACCTTATCTT TAGATTTACA GTCTAATGCC ATGTTAATCA ACCGGTGATT
ATTTTCTACA AATCATAAAG ATATCGGTAC TTTATATTTA TTATTTGGTG CTTGAGCTGG
AATAGTAGGG ACTGCCCTAA GCCTATTAAT CCGAGCAGAG CTAGGGCAAC CAGGTACACT
ACTAGGAGAT GATCAAATCT ACAATGTTGT GGTAACAGCC CATGCATTTG TTATAATTTT
CTTCATAGTT ATACCAATTA TAATTGGGGG TTTTGGAAAC TGACTCGTCC CTTTAATAAT
TGGAGCTCCT GATATAGCCT TTCCACGAAT AAATAATATA AGTTTTTGAT TATTACCCCC
ATCATTCCTT CTCCTTCTTG CTTCATCTAT AGTAGAAGCT GGGGCTGGAA CAGGTTGAAC
AGTTTACCCC CCATTAGCCG GAAATTTAGC TCATGCAGGC CCTTCCGTAG ATTTAACAAT
CTTCTCCTTA CATTTAGCCG GTGTTTCTTC AATTTTAGGT GCTATTAATT TTATTACTAC
TATTATTAAT ATAAAACCCC CTGCCATAAC ACAATACCAA ACTCCTTTAT TTGTATGGTC
TGTATTAATT ACAGCCGTAT TACTACTACT TTCATTACCA GTATTAGCTG CAGGTATCAC
AATATTATTA ACAGATCGTA ATCTAAACAC TACTTTCTTT GATCCCGCTG GAGGAGGGGA
TCCTATTCTC TACCAACATT TATTCTGATT TTTTGGTCAT CCTGAAGTCT ATATCCTTAT
TCTTCCCGGA TTTGGTATAA TTTCACACAT CGTAACATAT TATTCAGGAA AAAAAGAACC
CTTTGGATAT ATAGGAATAG TTTGGGCAAT AATATCAATT GGTTTTCTAG GCTTCATTGT
ATGAGCACAT CATATGTTTA CAGTTGGGAT AGATGTAGAT ACACGAGCAT ATTTTACATC
TGCTACAATA ATTATTGCTA TCCCAACTGG TGTAAAAGTA TTTAGTTGAC TAGCAACATT
ACACGGGGGA AATATCAAAT GATCTCCTGC TATATTATGA GCTTTAGGTT TTATTTTTTT
ATTTACTGTA GGTGGTTTAA CAGGTATTGT ACTAGCTAAC TCCTCACTAG ATATTGTTCT
GCATGACACA TATTATGTTG TTGCACACTT CCATTATGTA TTATCTATAG GAGCTGTCTT
CGCTATTATA GGAGGCTTCG TTCACTGATT CCCCCTATTT TCAGGATATA CTTTAGATAT
AACTTGAGCT AAAATTCACT TTTTTACTAT ATTTGTGGGA GTAAATATCA CCTTTTTTCC
CCAACATTTC CTAGGTTTAT CTGGAATACC ACGACGATAT TCAGATTATC CTGATGCATA
TACATTTTGA AATACAGTTT CTTCAATAGG CTCATTTATT TCTCTAGTGG CAGTAATAAT
AATAGTATTT ATGGTATGAG AAGCATTCGC TTCTAAACGA GAAATTATAT CAACCGAATT
AACTTCCGTC AACCTAGAGT GACTTTATGG ATGCCCCCCA CCTTATCATA CATTCGAAGA
ACCAACATAT ATTAAAACCC CATCAAGAAA GGAAGGAATT GAACCCCCAA AAACTAGTTT
CAAGCCAGCC CCATAACCTA TATTAGTAAA ATATTACATA ACTTTGTCAA AGTTAAATTA
CTGGTTTAAC CTGTATATCA TGGCTTATCC TTATGAATTA GGCTTTCAAG ATGCAACCTC
CCCTATTATA GAAGAATTAC TTCACTTCCA TGACCATACA TTAATAATTG TATTTTTAAT
TAGTACATTA GTATTATATC TTATCTCACT CATGCTAACA ACAAAGCTAA CACATACAAG
CACTATAGAT GCTCAAGAAG TTGAAACTAT TTGAACAATT CTACCCGCCA TTATCCTAGT
TATAATTGCA CTACCATCCC TACGAATCTT ATATTTAATA GACGAAGTCA ATAATCCTAC
ATTAACAGTA AAAACCATAG GACATCAATG ATACTGAAGC TATGAATATA CAGATTACGA
AGAGCTAAAC TTTGACTCAT ACATAATTCC AACAACAGAG CTAAAACCAG GTGAACTTCG
ACTCCTTGAA GTAGATAACC GAGTTGTACT CCCAATAGAA ACACCAGTAC GCATGCTAAT
TTCATCAGAA GATGTTTTAC ACTCATGAGC CGTACCATCC TTAGGCTTAA AAACTGATGC
CATTCCAGGT CGACTAAACC AAACAATTTT AATATCATCC CGACCTGGTT TATATTACGG
ACAATGCTCA GAAATCTGCG GCTCTAACCA CAGCTTTATA CCTATCGTTA TTGAAATAGT
AACTTTAAAG ACATTTGAAA ATTGATGTTC CTCTATAGTA TAAGCCATTA TGAAGCTAAG
CGTTAACCTT TTAAGTTAAA GACTAGGTCC TCATAATGAA TGCCTCAACT AGATACATCT
ACATGATTAA TTAACATCTT ATCTATACTA ATCACACTAC TAGTATTAAT TCAACTAAAA
ACCCTAATAC ACCGATACCC CTCTAACCCC CAATTAACCC CCTTAGAACA AAAAAAACAA
AAAACCCCTT GAGAAACAAA ATGAACGAAA ACTTATTTGC CTCTTTCATA ACCCCTACAA
TGCTAGGCCT CCCTATCGTC GTATTTATTA TTATATTCCC AACTCTTATA TTTCCTACTC
CCAAACGACT AATCGACAAT CGTATTATTA CCATACAACA ATGACTAATC AAATTAATTC
TGAAACAAAT AATACTAATT CACACCAACA AAGGACGAAC ATGATCCTTA ATATTAATTA
CATTAATTCT ATTCATTGGC ACAACTAACC TACTAGGACT GCTTCCTTAC TCATTTACAC
CTACAACTCA ACTATCGATA AATCTAGCAA TAGCCATCCC CTTATGAGCT GGAGCAGTTC
TTCTAGGATT CCGTTACAAA ACAAAAACAT CTCTAGCTCA CTTCCTCCCC CAAGGAACAC
CCATACCACT TATCCCTATA TTAGTAATTA TCGAGACAAT TAGTCTATTT ATTCAACCTA
TAGCCCTAGC AGTTCGACTA ACTGCCAACA TTACTGCAGG ACACTTGCTT ATACACTTAA
TTGGAAGTGC AACTTATGTT TTAATCTCTA TTAGCCCCTC TGCCGCATTA ACAACATTTA
TTATTCTTCT TTTACTTACA ATACTTGAAT TTGCCGTAGC ATTAATTCAA GCATATGTAT
TTACACTCTT AGTCAGCCTA TACTTACACG ATAATACCTA ATGACCCACC AAACACATGC
CTATCATATA GTTAACCCTA GTCCTTGACC CCTAACAGGA GCTTTATCAG CCCTACTACT
AACCTCAGGC CTTATTATAT GATTCCACTT CAACTCCAAT ACACTCTTGT TCTTAAGCAT
GTTGACTAAT ATATTAACCA TATATCAATG ATGACGTGAT GTAGTACGAG AAGGTACCTA
TCAAGGACAC CATACATCAA CTGTACAAAA AGGCCTTCGC TACGGCATAA TTCTATTTAT
TATCTCAGAA GTATTCTTCT TTTCTGGATT CTTCTGAGCC TTTTATCATT CTAGCCTAGC
ACCTACTCCT GAACTAGGTG GACACTGACC ACCAACAGGA ATTAACCCTC TTAATCCATT
AGAAGTTCCC TTACTAAACA CATCAGTATT ATTAGCTTCA GGTGTATCCA TTACTTGAGC
CCATCATAGC TTAATAGAAG GAAACCGCAA ACAAATAACT CAAGCTTTAG CAATCACTAT
TATATTAGGA ATTTACTTTA CACTACTTCA AGTATCAGAG TATTTTGAAG CCTCTTTCGC
CATTTCTGAC GGCATTTATG GCTCAACATT TTTCGTCGCT ACAGGATTTC ACGGACTACA
TGTAATTATC GGATCAACAT TCCTTCTAGT TTGTTTATTA CGTCAGTTTT ACTTTCACTT
TACTTCTAAA CATCATTTTG GTTTTGAAGC AGCAGCCTGA TACTGACATT TCGTAGACGT
AGTCTGACTT TTCCTATATG TATCAATCTA CTGATGAGGA TCTTACTTTT TTATATAATT
AGTACCACTG ACTTCCAATC AGTGAGTTCC GAACGGAAAA AAGTAATTAA CATCATCCTA
TCTATTACCA TTAACTATTT ATTAACCTTA GTCCTTATTA CTATTGCATT CTGATTGCCA
CAACTTAACA TCTACACTGA AAAAGCCAGC CCTTATGAAT GTGGATTTGA CCCAACAGAA
ATTACACGCC TCCCATTCTC CATAAAATTT TTCTTAATTG CTATCACATT TTTATTATTC
GACCTAGAAA TTGCCTTACT CCTTCCCCTT CCTTGAGCCC TCCAAACTAC AAACCTTAAT
ACAACAATAT GGACCTCTAT TGCATTAATC ATAATCTTAT CATTAGGACT AATCTATGAA
TGATTACATA AAGGATTAGA ATGAACTGAA TATAACAGTT AGTTTAAAAA CAAATGATTT
CGACCCATTA AATTATGTAT TACATAACTG TTAAATGTCT TCAATCCTAA CTAATACAAT
TATAGCTTTC ACCGTATCTT TTATAGGAGT AATAATTTAC CGCTCACACA TAATATCATC
ACTACTATGC TTAGAAGGAA TAATATTATC CATATTTATT CTAGGAACCA TTATTATATT
AAATTTTCAC TATACTCTTT ATCTTTCCTT GCCAATTATT CTATTAGTAT TTGCTGCTTG
CGAAGCAGCA GTAGGATTAG CCCTATTAGT AATAATTTCA AACACATACG GAATAGATTA
TGTCCAAAAC CTAAACCTTC TACAATGCTA AAAATCATTA TTCCTACAAT AATATTATTT
CCAACCATTT GATTATCTAA AAATACAGCA ATATGAATTA ATTCAACCTC CCATAGTCTA
ATAATTGCAC TAATTAGCCT AGCCTATCTA AATAAACTTG ATACTGCCGA CATAAATTAT
TCTTTAAATT TTTCTTCAGA TTCTCTATCA TCCCCCTTAT TAATTCTAAC AACATGACTA
CTCCCCCTAA TAATTATTGC AAGCCAAAAT CACCTAAAAA ATGAAACTGA AATACGAAAA
AAACTATATG TAACCCTCCT TGTATCTCTC CAAATATTTC TAATTCTTAC ATTTTCAGTT
ACAGAAATAA TTCTCTTTTA CATTTTATTT GAAACTACAT TAATTCCCAC TCTAATTATT
ATTACACGCT GAGGTAATCA AACAGAACGA ATAAAAGCAG GTTTATATTT TTTATTCTAT
ACATTAATTG GCTCTCTCCC ATTATTAATC TCCCTAATTT ATTTACAAAC CCAATTAGGA
TCACTAAATT TCCTATTATT TAGTTATTAT AAATCTTCAC TCAACCCTAA TTGATCTAAT
AACCTAATAT GGCTTGCATG TATTATAGCA TTTATAATTA AATTACCACT ATATGGTTTA
CACCTATGAT TACCAAAAGC ACACGTAGAA GCCCCTATCG CAGGATCCAT AGTGCTCGCA
GCCATCCTTT TAAAACTAGG AGGCTATGGG ATAATACGAG TATGTCAACT ACTAGAACCC
CTAACAAGCT ATATAGCATA CCCCTTTATT TTATTATCAC TATGAGGAAT AATTATAACT
AGCTCCATAT GCCTACGCCA AACAGATTTA AAAGCCCTCA TTGCCTACTC CTCCGTTAGC
CATATAGCAC TTGTAATTGT AGCAATCTTA ATTCAAACCC CATGAAGCTT CATAGGAGCT
ACCTCCCTAA TAATCGCACA TGGCCTTACT TCCTCCCTAC TTTTCTGCCT AGCTAATTCT
AATTATGAAC GCACCCACAG CCGAACCATA CTACTAGCTC GAGGCCTACA AATACTATTT
CCCCTTATAG GAGTATGATG AACTATTGCA AGTTTAACTA ATCTAGCCCT ACCCCCTACC
ATCAACTTAA TTGGGGAATT ACTAATTATT ATATCAACCT TCTCATGAAG CTACTTCACA
ATTATCCTCA CAGGGTTAAA TGTTCTAATT ACAGCTTTAT ACTCCCTTTA TATATTAATC
TCTACACAAC GGGGAAAACT CCCCTACCAC ATTCATAATA TACCCCCAAC ATTTACACGA
GAAAATATTC TAATAACTCT TCATATCATC CCCTTACTAT TAAAACATTA GATTGTGAAT
CTAATAATAG AAGAATTAAA CTTCTTACTT AGAAAGAATA CTGGAACTGC TAATCCCATC
CACAATTAAC ATGTGGCTTT CTTACTTTTA TAGGATAGAA GTATTCCATT GATCTTAGGA
ATCAAAAAAT TGGTGCAACT CCAAATAAAA GTAATAAACA TATTCACCTC TACATTTATT
CTAACTCTAA TACTCCTAAC ACTGCCTATT ATAACCCCCA TGACAAATTT ACATAAAAAA
TTATCTTACC CTAATTATGT TAAAACTATA ATCTCACTAT CATTTTTTCT CAGCTTAATC
CCAACCTTAT TCCTATTTTA TTGTAACCAA GAAGCCATAA CAACAAACTG AAATTGGTTA
GCTATTCAAA CCCTTCACCT AAACATTAAT ATCAAATTAG ATTATTTCTC CATCCTTTTT
ACATCTGTAG CCCTATTTGT TACATGATCC ATTATAGAAT TTTCCCTTTG ATATATAAAA
TCCGACCCCT ACATAAATAA ATTCTTCAAA TATCTGCTAT TATTTTTAAT TACAATAATA
ATCCTAACCT CCGCAAACAA TTTATTCCAG CTCTTCGTAG GATGAGAGGG GGTAGGAATT
ATATCCTTCC TATTAATTGG CTGATGATAC GGACGATCCG ATGCTAACAC CGCAGCAATA
CAAGCAGTGT TATATAATCG AATTGGAGAC ATTGGATTCA TTATATCCAT AACATGGTTC
CTTCTTAACT CCAACTCATG AGACCTACAA CAAATCTTTA TTACTCAAGA TAAAAATTAT
CTCTTACCCC TAATAGGCCT ACTATTAGCA GCCACTGGAA AATCTGCCCA ATTCGGACTT
CACCCATGAC TTCCCTCTGC TATAGAAGGC CCTACACCAG TATCAGCACT ACTTCACTCA
AGCACAATAG TAGTAGCAGG TATTTTTCTA TTAATCCGAT TCTACCCTTT AACACAAAAC
AACCAAATTA TACAAACAAT ATGCTTATGC CTAGGGGCTT TAACAACACT ATTCACAGCC
ATCTGTGCCT TAACCCAAAA TGATATTAAA AAAATCGTAG CATTCTCCAC CTCAAGTCAA
TTAGGATTAA TAATAGTAAC TATTGGAATT AACCAACCAC ACTTAGCATT TCTTCATATT
TGCACCCACG CCTTTTTTAA AGCTATATTA TTCCTCTGTT CTGGCTCAAT TATCCACAAC
CTAAATGATG AACAAGACAT TCGAAAAATA GGAGGACTAC ACAAAATATT ACCTATCACC
TCTTCCTCAT TAATAATTGG AAGTATAGCC CTCACAGGGA TCCCATTTCT TACAGGGTTT
TATTCCAAAG ACCTCATCAT CGAATCTGCA ACCACGTCGT ATACAAACGC CTGAGCCCTA
ACCATCACCC TTATTGCCAC ACTAATAACC GCCGTCTACA GCACACGAAT CATTTTCTTC
GCCCTCATGA ATAACCCACG ATTCCCTTTC AATACTAACA TAAACGAAAA AGACCCCTCA
ATAATTAATC CAATTAAACG ATTAGCAGCA GGCAGTATTT TAGCTGGCTT TCTAATTTCC
CATAATATTC CTATCACAAG TATTCCCCAG CTAACCATAC CCCTTAACAT AAAATTTATA
GCAATTACTA TAACTTCACC ATCGCTATAG AAATTAATAT AATAACTAAA AACCTAAAAA
CCAATTATCA ATCCAAATAC TTTAATTTTT CTAACATACT AGGTTACTAC CCCATACTAA
TACACCGAGC CCTCCCTGAT ATTAACCTCT CAATAAGTCA AAACCTAGCA TCATCAACAA
TAGACCTCAT CTGACTCGAA AAAACAATCC CCAAATTCAC CTCTAACATC CAAATAAAAG
CATCTATAAT AACCTCAACC CAAAAAGGCC TACTAAAATT TTATTTCCTA TCTTTCCTCA
CCTCTACAAC ACTAGCCATT ATAATTCTAT TCTAATTGCA CGAGTAATCT CTAAAACAAT
AAAAATACAA GTAAACAAAG ATCACCCCGC TACAAATACT AATCAATAAT TATAACTATA
AATAGCAGCA ACCCCTGCAG GATCTTCACT AAAAAATCCA ACACTCCCCC CTTCAGCATC
ATAAACTACT CATTCCCCTA TCCCATAATA ATTAGCTAAA ACTTCAATCT GTTCGCACTT
AACCCACAAA TACAATACCA CTAACTCCGA CATAACTCCT AAAAACAAAG AAAACCAAAT
AATAACATTA GATCCTCATG TTTCAGGATA TTGATCTATA GCCATAGCAG TAGTATAGGC
AAATACAACT ATTATCCCCC CTAAATATAC CAAAAACACC ACTAACCCTA AAAATGACCC
ACCACAACTC AAAACAATTC CACACCCAAC AGCCCCACTA ACAACCAATG CTAAACCCCC
ATAAATAGGA GAAGGTTTAA CAGAAAATCC AACAAAACCT AAAACAAATA TAACACTAAG
AATATAAATA ATATTTAAAA TCATAATTCT CACATGGATT TAACCATGAC TAACGATATG
AAAAACCATT GTTGTAATTC AACTATAAGA ACTAATGACC AACATACGAA AATCCCACCC
ATTAATTAAA ATTATTAACC ATTCTTTTAT TGACTTACCA GCACCATCAA ACATTTCATC
ATGATGAAAT TTCGGTTCCT TATTGGGTGT ATGCCTTGGA ATCCAAATCA TCACAGGCCT
ATTTTTAGCT ATACACTACA CCGCGGACAC ATCAACAGCC TTTTCATCCG TAGCCCACAT
TTGCCGAGAC GTAAATTACG GATGATTAAT CCGCTATACC CACGCTAATG GAGCTTCCAT
GTTTTTCATC TTCTTATATT TTCACATTGG ACGAGGAATC TACTACGGAT CTTACACTTT
TATAGAAACA TGAAATATTG GAGTATTATT ACTATTTACA GTAATAGCCA CTGCCTTCAT
AGGATATGTA CTTCCCTGAG GACAAATATC ATTCTGAGGC GCAACAGTCA TTACAAACTT
ACTCTCAGCT ATCCCCTACA TCGGCCCTAC ACTAGTAGAA TGAATCTGAG GAGGATTTTC
AGTAGATAAA GCTACCCTAA CACGATTCTT TGCATTTCAC TTCATCCTAC CATTTATTAT
CACAGCTATA GTAATAATCC ACTTACTATT CCTGCATGAA ACAGGATCTA ACAACCCATC
AGGCCTCAAC TCAGACTCCG ACAAAATCCC ATTTCACCCA TATTATACAA TTAAAGACAT
CCTAGGCCTT ATAATAATAA TCCTAATCCT ATCTATATTA ATCCTATTCT CACCAGACCT
TTTAGGAGAC CCAGACAACT ACACCCCAGC CAACCCGTTA AGCACACCTC CCCACATCAA
ACCAGAATGA TATTTTTTAT TCGCCTATGC CATCCTACGT TCTATTCCCA ATAAACTAGG
AGGAGTCGTA GCACTAGTAC TCTCCATTTT AATCCTAGCT TTATTCCCCA TCCTACACGT
ATCCAAACAA CGCAGCATAA CATTCCGCCC CGCTAGCCAA TGCTTACTAT GAACTCTAGT
AGCCAACTTA ATCATCCTTA CATGAATCGG AGGTCAACCA GTAGAATATC CTTTTATTAC
CATCGGACAG TTAGCATCAA TCTCCTACTT CTCCATCATC CTAATCCTCA TACCCATAAC
AAGCTTAATA GAAAACAAAC TACTTAAATG AAAAGCCTCA GTAGTATATT ACTTTGGTCT
TGTAAACCAA ATATGCCCCC TGAGGCTCAA GAAAGAAGCA GCCACGCCAT CAGTACCCAA
AACTGAAATT CTAACTAAAC TATTTCTTGT ATGTACATCG TGCATTAATG CATGTCCCCA
TTAGTACATA GACCATACTA TGTTTAATCA ACATTAAATC CTAACCCCAT GCATATAAGC
ATGTACATTC TAAGACGTAC ATAATACATA AACCTAGAAC AACACGAATA TGATCCTTGT
CAATACGTCT ATTACTAACC ATTAGAATCT ATTAATACCA TCCTCCGAGA AACCATCAAC
CCGCCAGGCA GGTGTCCCCC TCCTCGCTCC GGGCCCATCA CGTGGGGGTA GCTAGAGTGA
AACTTTAACA GACATCTGGT TCTTTCTTCA GGCTATGCAC CGTACTCCCT GCCAAACCCC
AAAAACAAAA ATTTAACCCT CATGTCAGCA CAATATGTGC C
>KU892771.1_Plagiodontia_aedium
GTTAATGTAG CTTAAAAAGC AAGGCACTGA AAATGCCTAG ACGAGTCTAC TCCATAAACA
TAAAGGTTTG GTCCTGGCCT TTTTATTAGT TGTTAGCAAA ATAATACATG CAAGAGTCAT
CCCTCCAGTG AGAATGCCCT CCAAGTCAAG AGGAGCGGGT ATCAAGGTAG CTCATAACAT
CTTGCTCAGC CACACCCCCA CGGGATACAG CAGTACTTAA AATTAAGCAA TAAACGAAAG
TTTGACTAAG TTATGCAAGG GTTGGTAAAT CTCGTGCCAG CCACCGCGGT CATACGATTA
ACCCTAATTA ATAAAACCCG GCGTAAAGAG TGTTAAAACA ATAAGATTAA ATTTTATCTA
AGTTGTAAAA AACAACAGAT AAAAACGAAA GTAATCTTAA TAAATCACAC TAAAGCTAAG
ATCCAAACTG GGATTAGATA CCCCACTATG CTTAGGCGTA AACACAGACA ATAACAAAAA
TTTTCGCCAG AGAACTACTA GCAATAGCTT AAAACTCAAA GGACTTGGCG GTGCTTTAAA
TCCACCTAGA GGAGCCTGTT CTATAATCGA TAAACCCCGA TAAACCTCAC CACTTCTTGC
TAACCAGTCT ATATACCGCC ATCTCCAGCA AACCCCAATA GGGATTAAAA GTAAGCACAA
CTACCCCATA AAAACGTTAG GTCAAGGTGT AACTAATGAA GTGGAAAGTA ATGGGCTACA
TTTTCACAGT AATTTCTATG AAATTAAGGA GGATTTAGTA GTAAATTAAG AATAGAGAGC
TTAATTGAAT TAGGCAATAA AGCACGCACA CACCGCCCGT CACCCTCCTC AAATAATATG
AGAGGAGACA AGTCGTAACA AGGTAAGCAT ACTGGAAAGT GTGCTTGGAC AAAGTGTAGC
TTAAAAGCCC CCGGCCTACA CCCGGAAGAT TTCAAATTGA CCACTTTGAA CTAAACCTAG
AAAACAAAAC ATTTATATTT AGTATAGGAG ATAGAAATTT ATATAGCGCT ATAGAAATAG
TACCGCAAGG GAAAGAAAAG TACACAATAG CATAGATTAC ACCTAGTACC TTTTGCATAA
TGAGTTAACT AGAATTGACA AAAAGAAAAG TCAAATGCCC CGAAACCAAA CGAGCTACCT
TTAGGCAGCT AGAGCAAACT CATCTATGTG GCAAAATAGT GAGAAGACCT GAAGGTAGAG
GTGAAAAGCC AATCGAGTTT GGAGATAGCT GGTTATCCAA ACAAGAATAT AGTTCAACTT
TAAGTTTAAT GAAAACTTAC AGGTTAACTT AAGGAGGGAC AGCTCCTTAA ATAAGGATAC
ATCCTTAAAT AGAGGGTAAA AACTATCATC ACCATAGTAG GCATAAAAGC AGCCATCAAT
TAAGAAAGCG TTCAAGCTCA ACATATACCT AAAATAAATC ATCCCCTAAT TGGATTAATC
TATAATTATA TAGAAGAAAT AATGTTAATA TTAGTAATAA GAATTCTCCT TGCACGAGCT
TAAGTAATTA ACAACCTTAT AAAAAACAAT TGTTAACCCA ACTCAGGAGT GCATAAGACT
AAAATAAACA AAAGGAACTC GGCAAAATAA ACCCCGCCTG TTTACCAAAA ACATCACCTC
TAGCATAACA AGTATTAGAG GCACTGCCTG CCCAGTGGTT CAACGGCCGC GGTATCCTGA
CCGTGCAAAG GTAGCATAAT CACTTGTTCT TTAAATAAGG ACTAGTATGA AAGGCTTGAC
GAGGGTTTGA CTGTCTCTTG TTTATAGTCT ATGAAATTGA CCTTCCCGTG AAGAGGCGGG
AATAAAAAAA TAAGACGAGA AGACCCTATG GAGCTTAAAT TTTCTATGAG CTAACAATTT
TGGTTGGGGT GACCTCGGAG TAAAAATAAA CCTCCGAATG ATATTAACCT AGATACAAAT
CAAAGTTCCA TCATTAATTG ACCCAGTCTG ATCAACGAAC CAAGTTACCC TAGGGATAAC
AGCGCAATCC TATTCTAGAG TTCATATCGA CAATAGGGTT TACGACCTCG ATGTTGGATC
AGGACACCCA AATGGTGCAG CCGCTATTAA AGGTTCGTTT GTTCAACGAT TAAAGTCCTA
CGTGATCTGA GTTCAGACCG GAGTAATCCA GGTCGGTTTC TATCTATTAT AAATTTCTCC
TAGTACGAAA GGACCAGAGA AATAAGGCCA ATAATTCAAT TAAGCCTTAA TAGCAAAAGA
ATGATATTAT ATCAACTCAC TAGCTATTTG TTAAGGTGGC AGAGCCCGGT AATTGCATAA
AACTTAAAAC TTTACTATCA GAGGTTCAAT TCCTCTCCTT AACATATGTA CATTATCAAT
TTTCTCTTAT TAATTTTCCC TGTCATACTA GCCATAGCAT TTTTAACCTT AGTAGAACGA
AAATTATTAG GCTACATACA ACTACGAAAA GGACCAAACA TTGTAGGACC CTATGGCCTA
TTACAACCAG TAGCAGATGC ACTAAAACTA TTCATTAAAG AACCACTGTA CCCTTCAACA
TCCTCAATAT TCTTATTCAC AATTGCCCCC TCCCTAGCCT TAACACTCGC ACTATCCATA
TGAATCCCTC TCCCCATACC ACACCCCCTT ATTAATATAA ATTTAGGAGC ACTATTTATC
CTAGCCACAT CAAGCCTAGC GGTATATTCC ATTTTATGAT CTGGATGGGC ATCAAACTCC
AAATACGCAC TATTTGGTGC CCTACGAGCT GTAGCCCAAA CCATCTCATA TGAAGTCACC
CTAGCTATTA TTCTCCTTTC AGTATTACTC TTAAATGGCT CATTTTCACT ACCTGCTTTA
ATATCAACCC AAAAAAACAT ATGACTAATC CTACCAACCT GACCTTTAGC CATAATATGA
TTTGTATCAA CTCTAGCAGA AACAAATCGA GCTCCTTTTG ATCTTACAGA AGGAGAATCA
GAATTAGTAT CTGGGTTCAA TGTAGAATAT GCCGCAGGAC CATTTGCCCT ATTCTTTATA
GCCGAATACA TAAATATTCT ATTAATAAAT GCCCTAACTA CAATCATTTT CCTAAACTCC
ATAACAACAA TCATACACCC AGAAATCCAC TCAATAAACC TAATTACTAA AACACTAATA
CTTACCGCCC TTTTCCTATG AATTCGAGCC TCATACCCAC GATTCCGCTA CGATCAGCTT
ATACACCTAC TATGAAAAAA CTTTCTTCCA TTAACCCTTG CCCTATGTAT ATGACACATT
TCAATACCCA TTTCTCTATG CAGCATTCCC CCTCAATCAA TTTAGAAATA TGTCTGAGAA
TTACTTTGAT AGAGTAAATT ATAGAGGTTA AGCCCTCTTA TTTCTAGAAA AATAGGATTT
GAACCTAATC TAAAGAACTC AAAATTCTCC GTGCTACCCG TACACTATAT TCTAGTAAGG
TCAGCTAATT AAGCTATCGG GCCCATACCC CGAAAATGTT GGCCCTTCCC GTACTAATTA
ACATCGCCCT AATAATAACC ATCTACATCA CATTGATTAT AGGCACATTA ATTACTCTCA
TCAGTTCACA CTGATTACTA ATATGAGTAG GTCTAGAAAT AAGTATATTA TCCATTATCC
CCATTTTAAT AAATAAATCC AACCCCCGAT CAACAGAAGC TGCTACAAAG TATTTCCTCA
CCCAAGCCAC CGCATCCATA ATCTTTCTCC TATCAATTAT TATAACAATA ATATACTCAG
GCCAATGATC AATCATCCAT ACTAGTAACC AAATAATCTC ACTAATATTA ACACTATCAC
TAATTATAAA ACTAGGCCTC GCCCCATTTC ACTTTTGAGT TACAGAAGTA ACACAAGGAA
CATCACTAAA AGCAGGAATA ATCTTACTAA CATGACAAAA AATTGCCCCT TTATCAATCC
TAATACAAAT CTCACCGACA ATCAACCAAC CTTTAATTAT CTCTTCAGCA CTACTATCCA
CACTATTAGG CGGATGAGGA GGCCTAAACC AAACACAACT ACGAAAAATC CTGGCATACT
CATCAATCGC CCACATAGGC TGAATACTAG TAATCATAAA TTATAACCCA TCAATCTCTC
TATTTAACCT AACAATTTAC ATCATCATAA CCATTTCACT ATTTTATACC CTCTACATAA
ACAATAACCT CACCACACTA TCATTATCCC ACATATGAAG CACCGCTCCT CCAACTATCA
TTATTATTTT AATGAACCTA CTATCCATAG GAGGCCTCCC GCCCCTAACC GGCTTCTCTC
CTAAATGAAT TATTATTCAA GAACTTGTAA AAAACAATAA CATCATAATC CCCACTATAA
TAGCAATTAC AGCCTTACTA AACCTCTACT TTTACATACG ATTAACCTAC TCAACAACCC
TCACCTTATT CCCCTCAACA AACAACACAA AAATAAAATG ATATTTTAAC AATAAAATAA
TAACAATAAT CCCTTCCCTA ATAACACTAT CCATCATAGC CCTACCCCTA ACACCACTTT
TCATTAACTT AAATTAGGAA ATTAGGTTAA TAAGACCAAG AGCCTTCAAA GCCCTAAGTA
AATATTACTA TTTATTTCCT GTAAAGATTG TAACATCACC TGAACGCAAA ACAGGCACTT
TTTAAGCTAA ACCCCTAGGC TGGTGGGACA TTAACCCACA AAAATTTAGT TAACAGCTAA
ATACCCTAAA CAACTGGCTT CAACCTACTC TCCCGCCTTA AAAAAGGCGG GAGAAGCCCC
GGCAGGTTTG AAGCTGCTCC TTTGAATTTG CAATTCAATG TGAATATCAC CTCAGTGTGG
TAGAAAAGCA ACCTTATCTT TAGATTTACA GTCTAATGCT ATGTTAATTA ATCGGTGGTT
ATTCTCCACA AATCATAAAG ACATTGGCAC CTTGTATTTA TTGTTTGGTG CCTGAGCCGG
AATAGTAGGG ACTGCCTTAA GTTTATTAAT CCGAGCAGAA CTAGGGCAAC CTGGCACATT
ATTAGGAGAT GATCAAATTT ATAATGTAGT AGTAACAGCT CATGCATTTG TAATAATTTT
CTTTATAGTA ATACCAATTA TAATCGGAGG CTTCGGAAAC TGACTTGTCC CCTTAATAAT
TGGTGCTCCC GATATAGCCT TCCCTCGAAT AAACAATATA AGCTTCTGAT TATTACCCCC
ATCATTCCTT CTTCTCCTTG CTTCATCTAT AGTAGAAGCT GGGGCAGGGA CAGGATGAAC
TGTCTACCCC CCATTAGCTG GGAACCTAGC CCATGCAGGT GCTTCCGTGG ATTTAACAAT
CTTCTCCTTA CACTTAGCCG GAGTATCTTC TATTCTAGGC GCTATTAACT TTATTACAAC
TATTATTAAT ATAAAACCTC CTGCTATTAC ACAATACCAA ACCCCTTTAT TTGTGTGATC
AGTACTAATT ACAGCAGTAT TGCTACTCCT TTCACTACCC GTGTTAGCTG CTGGCATTAC
AATATTACTA ACTGACCGTA ACTTAAATAC AACTTTTTTT GACCCTGCTG GAGGTGGAGA
CCCAATTTTA TATCAACACT TGTTTTGATT TTTTGGTCAT CCTGAAGTTT ACATTTTAAT
TCTTCCTGGT TTTGGCATAA TTTCACACAT CGTAACATAC TATTCAGGAA AAAAAGAACC
TTTTGGTTAT ATAGGAATAG TATGAGCAAT AATATCTATT GGCTTTTTAG GCTTCATTGT
ATGAGCACAT CATATATTTA CAGTGGGAAT AGACGTAGAT ACACGAGCAT ATTTTACATC
CGCCACAATA ATTATTGCTA TTCCTACTGG GGTAAAAGTA TTTAGCTGAT TAGCAACATT
GCACGGAGGA AATATTAAGT GATCTCCTGC TATACTGTGA GCTCTAGGTT TCATCTTTCT
ATTTACTGTA GGGGGCTTAA CCGGTATTGT TCTAGCCAAC TCTTCACTAG ATATTGTTCT
ACACGACACA TACTACGTTG TTGCACACTT TCATTATGTA CTATCCATAG GAGCTGTATT
TGCTATTATA GGGGGATTTG TACACTGATT TCCCTTATTT TCAGGATATA CTCTAAACAA
TACATGAGCC AAAATTCACT TCTTTGTTAT ATTTGTTGGA GTAAACATTA CTTTCTTTCC
TCAACACTTC CTAGGTTTAT CAGGAATACC ACGACGATAC TCTGACTACC CTGATGCATA
TACATTCTGA AATACAATTT CCTCTATAGG CTCATTTATT TCTCTAACCG CAGTAATAAT
AATAGTATTC ATAATTTGAG AAGCATTTGC CTCTAAACGA GAAGTTATAA CAACTGAATT
AACCTCAGTT AACCTAGAGT GACTATACGG ATGTCCTCCA CCATATCATA CATTTGAAGA
ACCTACGTAT ATTAAAACTC TATCAAGAAA GGAAGGAATC GAACCCCCAA AAACTAGTTT
CAAGCCAGCT CCACAACCTA TATTAGTAAA ATATTACATA ACCTTGTCAA AGTTAAATTA
CTGGTTTAAC CTGTATATCA TGGCTTACCC TTATGAGCTA GGCTTTCAAG ATGCTACCTC
CCCCATTATA GAAGAATTAA TTCACTTTCA CGATCATACA TTAATAATCG TATTTCTAAT
TAGTACGCTA GTCTTATATC TTATCTCACT CATACTAACA ACTAAGCTAA CACATACAAA
CACCATAGAT GCTCAAGAAG TTGAAACTAT CTGAACAATC TTGCCTGCCG TAATTCTTAT
TATAATTGCA CTACCATCTT TACGAATCTT ATATTTAATA GATGAAGTTA ACAACCCCTT
ACTAACAGTA AAAACAATAG GGCACCAATG ATACTGAAGC TATGAATATA CAGATTATGA
AGAATTAAAC TTTGACTCAT ACATAATCCC AACAACAGAG TTAAAATCAG GCGAACTCCG
ACTACTCGAA GTAGACAATC GAGTTGTACT CCCAATAGAA ATACCTGTAC GAATATTAAT
CTCATCAGAA GACGTCCTAC ATTCATGAGC CGTACCATCA TTAGGATTAA AAACAGACGC
CATCCCAGGC CGACTAAATC AAACAATCCT AATAGCATCC CGCCCTGGTT TATATTACGG
ACAATGCTCA GAAATCTGCG GTTCTAACCA CAGTTTTATA CCTATTGTTA TTGAAATAGT
AACCTTAAAA ACATTTGAAA ACTGATGTTC CTCTATACTA TAAGCCATTA TGAAGCTAAG
CGTTAACCTT TTAAGTTAAA GATTAGGTCC TCATAATGAA TGCCTCAGCT AGATACATCC
ACATGATCAA TTACTATTTT ATCCATACTA ATTACATTAT TTATTATATT TCAATTAAAA
ACCTCCTTAC ATCAGTTTCC TACCAACCCC CAATCTACTT CTCCAAAACA AAAAAAACAA
AAAACTCCTT GAGAAATAAA ATGAACGAAA ATTTATTCGC CTCTTTCATA ACACCTATAT
TACTAGGATT CCCTGTAGTT ATTCTCATCA TTATATTCCC CACTATACTA TTCCCTAATT
CCAAACGTCT AATTGATAAT CGAACTATTA CATTACAACA ATGATTAATC AAAATAATTC
TAAAACAAAT AATATTAATT CATAATAACA AAGGACGTTC ATGATCTCTA ATATTAATTA
CATTAATTTT ATTTATCGGC ACAACCAATC TATTAGGCCT CCTACCTTAT TCCTTCACAC
CTACAACTCA ACTATCAATA AACTTAGCAA TAGCAATCCC TCTTTGAGCT GGAACAGTCC
TCCTAGGATT TCGTTACAAA ACAAAAATAT CTTTAGCCCA CTTTCTTCCC CAAGGAACAC
CAGCCTTACT TATCCCAATA CTAGTAATTA TTGAAACAAT TAGCCTATTT ATTCAACCTA
TGGCCTTAGC AGTCCGACTA ACTGCTAACA TTACTGCAGG GCACTTACTC ATACACTTAA
TCGGAAGTGC AACTTCAACT CTACTATCCG TCAGCCCCTC AGCAGCGTTA ATTACATTCA
CTATCCTTCT TTTACTTACA ATGCTTGAAT TTGCCGTAGC ATTAATCCAA GCATATGTAT
TTACACTATT AGTTAGCCTA TATTTACATG ATAATACCTA ATGACCCATC AAACACATGC
ATATCACATA GTTAATCCTA GTCCTTGGCC TTTAACAGGA GCACTATCAG CTTTACTACT
AACTTCAGGC CTCATTATAT GATTTCACTT CAATTCCAAT ACACTTCTTC TCTTAAGCAT
GTTAACTAAT ATTCTAACTA TATACCAATG ATGACGCGAT GTAGTACGAG AAAGTACTTA
TCAAGGACAT CACACATCTA CTGTACAAAA AGGCCTTCGC TACGGTATAA TTTTATTTAT
TATCTCAGAA GTATTCTTCT TCTCAGGCTT CTTCTGAGCT TTCTACCATT CTAGTTTAGC
ACCTACACCA GAATTAGGAG GTCACTGACC TCCCACAGGA ATTAACCCTC TCGACCCATT
AGAAGTACCA CTACTAAATA CATCAGTACT ATTAGCCTCA GGCGTATCAA TCACTTGAGC
TCACCATAGC CTAATAGAAG GAAATCGCAA ACAAATAATC CAAGCCTTGA CAATCACCAT
TATTTTAGGA CTGTATTTTA CACTACTTCA AGTATCAGAA TATTTCGAAG CCCCTTTTGC
CATTTCTGAC GGCATTTATG GATCAACATT TTTTGTTGCT ACAGGATTCC ACGGTCTTCA
TGTAATTATT GGATCAACTT TCCTATTAGT TTGCTTATTA CGCCAATTAT ATTTTCACTT
TACCTCTAAA CACCACTTTG GCTTTGAAGC AGCAGCCTGA TATTGACACT TCGTAGATGT
AGTATGACTA TTCCTATACG TATCAATCTA TTGATGAGGG TCTTACTTTC TTATATAATT
AGTACTGCCG ACTTCCAATC AGCAAGATCC GAATGGAAGA AAGTAATAAA CATCTTCTTA
TCAATTATAA TTAACTACAC ACTAGCTATA TTTCTCATTA CAATCGCGTT CTGATTGCCT
CAACTCAACA CTTACACCGA AAAAACCAGC CCTTATGAAT GCGGATTTGA TCCAACAGAA
ATTACACGTC TCCCTTTCTC CATAAAATTC TTTTTAATCG CTATTACATT TTTATTATTT
GATTTAGAAA TCGCCCTACT CCTTCCCCTC CCTTGAGCCT TTCAAAATAT AAACCCAAAC
ATAACAATAT TAATTTCCAT CTCATTACTT ATAATTCTAT CACTAGGTCT TATTTATGAA
TGAACACAAA AAGGCTTAGA ATGAACTGAA TATAGCAATT AGTTTAAAAA CAAATGATTT
CGACTCATTA ATTTATGTAT TACATAATTG CTAAATGACT CCAATTTTAC TTAACATAAT
CCTAGCCTTT ACAGTATCCT TTATAGGAAT AATAATCTAC CGTTCACATA TAATATCATC
CTTATTATGC CTAGAGGGAA TAATACTATC CATCTTTACC CTGGGGACTA TTATTATATT
AAATTTTCAC TATGTCTCAT ATATATCTGT ACCAATTATT CTACTAGTTT TCGCTGCTTG
TGAAGCAGCA ATTGGACTAG CACTACTAGT GATAATCTCA AATACATACG GAACTGATTA
CGTACAAAAC CTAAATCTCT TACAATGCTA AAAATCATTA TACCTACAAT CATATTATTT
CCAACTATCT GATTATCTAA AAACACAATA GTATGAATAA ACTCAACATC CCACAGCCTA
CTAATCGCAT TAATTAGCTT AACTTATTTA AACAAACTTG ACATCACTAG CACAAATTAT
TCTCTAAATT TTTCCTCTGA CTCCTTATCA TCCCCTTTAT TAATCCTAAC AACTTGACTT
CTCCCCCTAA TAATTATCGC AAGTCAAAAT CACCTAAAAA ATGAGACCGA AATACGAAAA
AAACTATACA TCTCCCTCTT AGTATCACTT CAAATATTCC TTGTTCTTAC ATTTTCAGTA
ACAGAAATAC TCTTTTTCTA TATCCTATTT GAAACCACAC TCATTCCTAC CTTAATTATT
ATCACACGAT GAGGTAATCA AACAGAACGA ATAAAAGCCG GCCTGTACTT CCTATTCTAT
ACATTAATAG GATCCCTTCC ACTATTAATT TCTTTAATTT ACCTACAAAC CCAATTAGGA
TCACTAAACT TCCTATTATT CAACTATTTA AAACTCTCAC TTAACCCTAA CTGATCTAAC
AGTCTAATAT GACTAGCATG TATCATGGCA TTTATAATCA AACTCCCCCT TTACGGCCTC
CACTTATGAC TACCAAAAGC ACATGTAGAA GCCCCTATTG CAGGTTCCAT AGTACTTGCA
GCCATTTTAC TAAAACTAGG GGGTTATGGA ATAATACGGA TTTCCCAACT ATTAGAACCC
CTAACAAGCT ACATAGCATA CCCCTTTATC CTGTTATCAC TATGAGGAAT AATTATAACC
AGCTCTATAT GCCTACGCCA AACAGACTTA AAATCCTTAA TTGCTTACTC CTCTGTAAGC
CATATGGCAC TTGTAATTGT AGCAATCTTA ATCCAAACCC CATGAAGCTT TATAGGAGCT
ACTTCCTTAA TAATTGCCCA CGGACTTACC TCCTCCTTAC TTTTCTGTTT AGCTAATTCT
AACTACGAAC GAGTTCATAG TCGAACATTA CTACTAACCC GAGGTTTACA AATACTATTT
CCCCTAATAG GCCTATGATG ACTCATTGCA AGCCTTACCA ACCTAGCCCT TCCTCCCACT
ATTAACTTAA TAGGAGAATT ACTAATCATT ATATCAACCT TCTCATGAGA TAACTTTACA
ATCATCCTCA CAGGATTAAA TGTCTTAATT ACAGCATTAT ACTCCTTATT CATACTAATC
TCTACTCAAC GAGGAAAACT CCCCTATCAT ATTCACAATA TACCCCCAAC ATTCACCCGA
GAAAACATCT TAATAGCTCT CCATATCATC CCTCTACTAC TAAAACATTA GATTGTGAAT
CTAACAATAG AAGTATAGAC CTTCTTACTT AGAAAGAATG CTGGAACTGC TAATTCCACC
ATAACTAATA ATGTGGCTTT CTTACTTTTA TAGGATAGAA GAATTCCATT GGTCTTAGGA
ACCAAAAAAT TGGTGCAACT CCAAATAAAA GTAATAAACA TATTCGCCTC TACTTTCATA
CTAACCCTAA TTCTTCTAAC CATTCCCATT CTATTCCCAA CAACAAGCTT AAGCAAAAAA
TTAACCTATC CAAACTACGT AAAAATTATA ATCTCACTGT CATTCTTCCT TAGCTTAATC
CCAACCCTCA ATTTATTTTA TTCAAACCAC GAAGCCATAA TAACAAATTG AAATTGATTA
ACTATTCAAA CCTTCCACCT AACTATTAAC ATTAAATTAG ATTATTTCTC TATTCTCTTT
ATATCAGTAG CCCTATTCGT CACATGATCT ATCATAGAAT TCTCCTTATG GTATATACAC
TCCGACCCTC ATATAGATAA ATTCTTTAAA TACCTATTAC TATTTCTCAT TACTATAATA
ATTCTAGTAT CAGCAAACAA CCTGTTCCAA TTATTTGTCG GATGAGAAGG GGTAGGAATC
ATATCTTTCT TATTAATTGG ATGATGACAT GGACGATCAG ACGCCAATAC CGCAGCAATA
CAAGCAGTCT TATATAATCG AATTGGAGAT ATTGGATTTA TTCTATTTAT AACATGATTC
CTTATCAATT CTAACTCATG AGACCTACAA CAAATTTTCA TCACCCAAAA TAAAAATTAT
TTTTTACCCT TATTAGGCCT ACTACTAGCA GCCACAGGAA AATCAGCTCA ATTTGGACTC
CATCCTTGAC TACCCTCTGC AATAGAAGGA CCTACACCAG TATCAGCTTT ACTTCACTCT
AGCACAATAG TGGTAGCAGG TATTTTCTTA ATAATTCGCT TCTATCCTTT AACACAAAAC
AATCAAACAA TTCAAACACT ATCCCTATGT CTAGGAGCTT TAACAACATT ATTTACAGCC
ATTTGTGCTT TAACCCAAAA TGATATTAAA AAAATCGTAG CATTCTCCAC TTCAAGTCAA
TTAGGACTAA TAATAGTAAC TATCGGAATC AATCAACCAC ATCTAGCATT TCTCCACATC
TGCACTCACG CCTTCTTCAA AGCTATATTA TTCCTATGCT CCGGATCAAT TATCCACAAC
CTAAACAATG AACAAGACAT CCGAAAAATA GGAGGACTAC ATAAAACAAT ACCAATTACT
TCATCCTCAC TAATAATTGG AAGCATAGCC CTAACAGGAA TTCCATTCCT TACGGGATTT
TATTCTAAAG ACTTAATTAT CGAATCCGCA ACCACGTCGT ATACAAACGC CTGAGCCCTT
ACCATCACCT TAATTGCCAC ACTATTAACC GCTGTTTACA GCACACGAAT TATTTTCTTC
ACCCTTATAA ACAACCCACG ACACCCCTTT ATCCCTAACA CAAATGAAAA CAACCCTACA
ATAATTAATC CTATTAAACG ACTAGCAGTA GGCAGCATCC TAGCCGGATT TTTAATTTCA
CATAATATTC CTATCACAAG TATCCCTCAA CTAACCATGC CTCTCAGTAT AAAATTTATA
GCAATTACTT TAACTTTACT ATCGCTATAG AACTTAATAT ACTAACCAAA AATTTAAAAA
CCAACTACCC ATCAAAACAC TTTAATTTCT CAAACATATT AGGCTACTAC CCTATATTAA
TACATCGAGC CACCCCTAAT ATAATCCTCT CAATAAGCCA AAATCTAGCA TCAACAATAA
TAGATTTAAT CTGACTTGAA AAAACAATCC CCAAATATAC ATCCCACATG CAAATAAAAG
CAGCTATAAT TACCTCAACT CAAAAAGGCC AATTAAAATT ATACTTCCTA TCTTTCCTCA
CTTCCATATT ACTAATTATA ACAATACTAG CTTAATTGCA CGAGTAATCT CAAGAACAAT
AAAAATACAA GTAAATAAAG ATCACCCAGC TACAAACATC AATCAATAAT TATAACTGTA
AATAGCAGCA ACCCCGGTAG GATCCTCACT AAAAAACCCA ACACTCCCCC CTTCAGTATC
ATAAATAACC CACTCACCTA TCCCATAATA ACTACCTAAA ACTTCAATAT GCTCCCACTT
AACTCATAGA TATAACAACA TAAACTCAGA AAAAATACCC AAAAATAAAG AAGACCAAAT
AATAATATTA GACCCCCATG TCTCAGGATA TTGATCTATA GCTATAGAAG TAGTATAAGC
AAACACAACT ATCATACCAC CCAAATAAAC CAAAAACACC ACTAATCCTA AAAATGACCC
ACCACAACTT AAAACAATTA CACACCCAAC TCCTCCACTA ACAATCAACG CCAACCCTCC
ATAAATAGGA GAAGGTTTTA CAGAAAAACC AACAAAACCC AAAACAAATA CAACACTAAG
AATATATACA ATATTTAAAA CCATAATTCC CACATGGATC TAACCATGAC TAATGATATG
AAAAACCATC GTTGTAATTC AACTAAAAGA ACTAATGACC AACATACGAA AATCCCACCC
CTTAATTAAA ATTATTAACC ATTCCTTCAT TGATCTACCA ACACCACCTA ACATCTCAGC
ATGATGAAAT TTCGGTTCCT TATTAGGTGT ATGCCTAGGA GTACAAATTA TCACAGGATT
ATTTCTAGCC ATACATTACA CCGCAGATAC ATCTACAGCT TTTTCATCAG TAACCCACAT
CTGCCGAGAT GTAAACTATG GTTGGTTAAT CCGTTATGCC CATGCTAATG GAGCATCAAT
ATTTTTCATT TTCTTATATT TCCACATTGG ACGAGGTATT TATTACGGGT CTTACACTTT
TATAGAAACC TGAAACATTG GAGTACTATT ACTACTCACA GTTATAGCCA CTGCTTTCAT
AGGATATGTA CTTCCCTGAG GACAAATATC ATTCTGAGGC GCAACAGTCA TTACAAACCT
TTTATCAGCT ATCCCTTATA TTGGTCCTAC ACTAGTAGAA TGAATCTGAG GAGGATTTTC
AGTAGATAAA GCAACCCTAA CTCGATTCTT TGCCTTCCAC TTCATTCTAC CATTTGTCAT
TACCGCAATA GTAATAATTC ACTTATTATT CCTCCATGAA ACAGGGTCTA ACAATCCTTC
AGGTATCAAC TCAGATTCCG ATAAAATCCC ATTTCACCCA TACTACACAA TTAAAGATAT
CCTGGGCCTC ATAATAATAA TCCTAATCTT ATCCATACTC ACCTTATTTA TACCAGACCT
CCTAGGAGAC CCAGACAACT ACACCCCTGC CAACCCATTA AGCACACCCC CTCACATCAA
GCCAGAATGA TATTTCCTAT TCGCCTATGC AATCCTACGC TCCATCCCTA ATAAACTAGG
AGGAGTTCTA GCACTAACAT TCTCAATTTT AATCCTAATA TTATTCCCTG CACTACACAT
ATCCAAACAA CGTAGCATAT CATTCCGCCC TATAAGCCAA TGCTTATTAT GAACCTTAGT
AGCAAACCTA ATTATTCTTA CATGAATTGG AGGTCAACCA GTAGAATACC CATTCATTAT
AATTGGCCAA TTAGCATCAA TTTCTTACTT CTGTATTATT CTAATCCTTA TACCAACAAC
AAGCTTAGTA GAAAACAAAC TACTTAAATG AAGAGTCTTA GTAGTATATT ACATCGGCCT
TGTAAGCCAA AAATGTCTCC CTAAGATCAA GAAAGAGGTC ACCACGCCAT CAGTACCCAA
AACTGAAATT CTAACTAAAC TATTTCTTGT ATGTACATCG TGCATTAATG CACCTCCCCA
TTAGTACATA GACCATACTA TGTTTAATCA ACATTAAGCC TTGCCCCCAT GCATATAAGC
ATGTACATTC TAAGACGTGC ATAATACATT CTACCAAGGC ACTACGTATA TCATCCTTGT
CAATACGTCT ATTACTATCC ATTAGCTTTT ATTAATACCA TCCTCCGAGA AACCATCAAC
CCGCCAAGCA GGTGTCCCCC TCCTCGCTCC GGGCCCATTA CGTGGGGGTA GCTAGAGTGA
AACTTTAACA GACATCTGGT TCTTTCTTCA GGCTACGCAC TGCACCCCTT GCCAAACCCC
TAAAACAAAA AATTAACCCT CATGTCAGTA CAATATGTGC C
>KU892752.1_Carterodon_sulcidens_UFES_LGA-735_mitochondrion_genome
GTTAATGTAG CTTACAAAGC AAGGCACTGA AAATGCCTAG ATGAGTTTAC TCCATAAACA
CAAAGGTTTG GTCCTAGCTT TTTTATTAGT TCACAGCAAA ATTATACATG CAAGAATCGT
CACCCCAGTG AGAATTCCCT CTTGATCAAA AGGAGTAGGC ATCAAGGTAG CTCATGACGC
CTTGCTTAGC CACACCCCCA CGGGATACAG CAGTAATAAA AATTAAGCTA TAAACGAAAG
TTTGACTAAG TTATGCTAGA GTTGGTCAAT CTCGTGCCAG CCACCGCGGT CATACGATTG
ACTCTAACTA ATAAAGCACG GCGTAAAGAG TGTTAAAAAA ATAAAATTAA ATATAACCTA
AGCTGTAAAA AGCAACAGGC ACATACAAAA GTAATTTTAA TTTGTCACAC TAAAGCTAAG
GCCCAAACTG GGATTAGATA CCCCACTATG CTCAGCCCTA AGCACAAAAT ATAACAAAAA
TTTTCGCCAG AGGACTACTA GCAACAGCTT AAAACTCAAA GGACTTGGCG GTGCTTTAAA
CCCATCTAGA GGAGCCTGTT CTATAATCGA TAAACCCCGA TAAACCTCAC CACTTCTTGC
TAAACAGTTT ATATACCGCC ATCTTCAGCA AACCCCAAAA GGGAACCAAA GTAAGCATAA
GAATCTCATA AAAACGTTAG GTCAAGGTGT AACCAATGAA GCGGAAAGAA ATGGGCTACA
TTTTCACAGT AATCTTTATG AAATTAAGGA GGATTTAGTA GTAAATTAAG AATAGAGAGC
TTAATTGAAC TAGGCCATAA AGCACGCACA CACCGCCCGT CACCCTCCTC AAATAGTATA
AGAGGAGACA AGTCGTAACA AGGTAAGTGT ACTGGAAGGT GTGCTTGGAC AAAGTGTAGC
TTAAAAGCAT CTGATCTACA CTCAGAAGAT TTCAAATTGA CCACTTTGAA CTATTCCTAG
AAAACAAAAC ATTTATAATT AGTATAGGTG ATAGAAATTT ACTAAGCGCT ATAGAGAAAG
TACCGTAAGG GAAAGAAAAG TATAAAACAG CATAGATTAT CCCTACTACC TTTTGCATAA
TGAATTAACT AGAATTTGAC AAAAAGAAAG TCAAATTCCC CGAAACCAAG CGAGCTACTT
TCAAACAGCT AGAGCAAACT CATCCATGTA GCAAAATGGT GAGAAGATTT AAAAGTAGAG
GTGAAAAGCC TATCGAGCTT GGAGATAGCT GGTTATCCAA ACAAGAATTT AGTTCAACTA
TAAGTTTAAT GAAAACTTAA ATGTTAATTT AAGGAGGGAC AGCTCCTTAA ATAAGGGTAC
ATCCTTAAAC AGAGAGTAAA TATATTAATT ACCATAGTAG GCCTAAAAGC AGCCACCAAT
TAAGAAAGCG TTCAAGCTCA ACGAAATACC AAAAATATTA ATCCCCTGAT TGGATTAATC
TATACATATA TAGAAGAAAT AATGTTAATA TTAGTAATAA GAATTCTCCT TGCACAAGCT
TATGCATTTA ACAGTCCTAT AAATAAATAC TGTTAACTCA ACCCCGAAGT GCACAAGGTT
AAAATAAGCA AAAGGAACTC GGCAAAACTA GCCCCGCCTG TTTACCAAAA ACATCACCTC
TAGCATAAAA AGTATTAGAG GCACTGCCTG CCCAGTGGTT AAACGGCCGC GGTATTCTGA
CCGTGCAAAG GTAGCATAAT CATTTGTTCT TTAAATAAGG ACTAGTATGA ATGGCTTAAC
GAGGGCTAAA CTGTCTCTTG CTTACAACCA ACGAAATTGA CCTCCCCGTG AAGAGGCGGG
GATAAAAAAA CAAGACGAGA AGACCCTATG GAGCTTAAAT TTATAATGAA TTAATAATTT
TGGTTGGGGT GACCTCGGAG CAAAAAATAA CCTCCGAATG ATATTAACCT AGACACAAGT
CAAAGCTACA TCATAAATTG ACCCAGTCTG ATCAACGAAC CAAGTTACCC TAGGGATAAC
AGCGCAATCC TATTCTAGAG TCCATATCAA CAATAGGGTT TACGACCTCG ATGTTGGATC
AGGACCCCCA AATGGTGCAA CCGCTATTAA AGGTTCGTTT GTTCAACGAT TAAAGTCCTA
CGTGATCTGA GTTCAGACCG GAGCAATCCA GGTCGGTTTC TATCTATTAT AAATTTCTCC
CAGTACGAAA GGACAAGAGA AATGGGGCCT ATAACCCAAT TATGCCTCAA TAGCAAAAAG
ATGATATTAT ATCAATCTAA TAACTATTCG TTAAGGTGGC AGAGCCCGGT AATTGCATAA
AACTTAAAAC TTTACTACCA GAGGTTCAAC TCCTCTCCTT AACACATGTA CATCATCAAT
TTCCTCCTAT TAATTATCCC TATCCTAATA GCTATAGCAT TCCTAACCCT AGTAGAACGA
AAAACTCTAG GCTATATACA ATTACGAAAA GGCCCTAACA TTGTAGGCCC TTATGGAATA
CTACAACCAA TCGCCGATGC ACTCAAACTA TTTATCAAAG AGCCCTTATA CCCCTCCACA
TCATCTACAA CTCTCTTCGT AATTGCCCCT TCCCTATCTT TAACACTTGC ATTATCAATA
TGAATCCCCA TTCCCATACC TTACCCTTTA ATTAACTTAA ACCTGGGCGC TTTATTCATC
TTAGCCACAT CAAGCCTAGC TGTATACTCA ATCTTATGAT CTGGATGAGC ATCCAACTCC
AAATACGCAC TATTTGGTGC CCTACGAGCA GTAGCTCAAA CTATCTCATA CGAAGTAACT
CTAGCTATTA TCCTACTCTC CATCTTACTA CTAAACGGCT CATTCAACCT AACTTCTCTA
ATAATCACAC AAAAAAATAC CTGAATAATT TTACCAACCT GACCCCTAGC CATGATATGA
TTTGTATCCA CCCTAGCAGA AACAAATCGA GCTCCATTTG ACTTAACTGA AGGAGAATCA
GAACTCGTCT CAGGGTTCAA CGTAGAATAT GCTGCAGGCC CATTCGCACT CTTCTTCATA
GCCGAATACA TAAACATCCT ACTAATAAAT GCCCTAACTA CAATCATTTT TCTAAACTCA
ATAACAATAA TTATTTATCC AGAAACACTA ACCATAAATT TTACAACTAA AACACTACTA
CTAACAATTC TATTCCTATG AATTCGAGCT TCATACCCAC GATTCCGATA TGATCAATTA
ATACACTTAC TATGAAAAAA CTTTCTACCA TTAACACTGG CCCTATGCAT ATGACACATC
TCAATACCAA TCTTTCTATC CAGTATTCCA CCCCTATGAA CATAGAAACA TGTCTGAGAA
TTACTTTGAT AGAGTAAATT ATAGAGGTTA AATCCTCTTG TTTCTAGAAA AATAGGAATC
GAACCTAATC TAAAGAATTC AAAATTCTTC GTGCTACCCA TACACTATAT TCTAGTAAGG
TCAGCTAACA AAGCTATCGG GCCCATACCC CGAAAATGTT GGCCCTTCCC GTACTAATTA
ATATAATATC AACAACAATC ATTTATACTA CACTAATCAT AGGCACACTA ATCACCTTGT
CTAGCTCCCA CTGATTACTA ATATGAATCG GGTTAGAAAT AAGCATACTA TCTATCATCC
CCATTTTAAT AAATAAAACT AATCCTCGAT CTACAGAAGC CGCCACAAAA TATTTCCTCA
CTCAAGCAAC AGCTTCCATA ATTATACTTA TATCTATTGT CATTACAATA ATGTATTCAG
GACAATGATC AATCCTCCAC TCAAACAACC CAATAATCTC ACTAGCCCTT ACTATTTCAC
TAATCATAAA ATTAGGCCTC ACTCCCTTCC ACTTCTGAGT TACAGAAGTC ACACAAGGAA
CACCTCTCAT ACCAGGAATA ATCCTACTTA CATGACAAAA AATTGCTCCA ATATCCATCC
TATTTCAAAC CAATACTATT ATTAATCAAC CTTTAATCAT TACCTCAGCA TTAATATCAA
TTCTATTAGG AGGCTGAGGA GGTCTAAATC AAACGCAACT ACGAAAAATC ATAGCCTACT
CATCAATTTC ACACATAGGC TGAATACTAG CAGTAATAAC CTACAACCCA TCAATCTCCT
TATACAACTT AATCATCTAC ATTATCATAA CTGCCACATT ATTTACTATC TTCCACATAC
ACAATAATAC AACAACCCTA TCACTTTCAC ACATATGAAA TACGACCCCT CCAATCATTA
TTATTGTACT AATAAACCTT CTATCAATAG GAGGATTACC ACCATTAACT GGATTCTCTC
CCAAATGAAT CATCATTCAA GAAATAATAA AAAATAACAA CATTATAACA CCTCTACTAA
TAACAATAAT AGCACTTCTC AACCTATACT TCTACCTACG ATTAGCGTAC TCAACTACTT
TAACACTATT TCCTTCAACT AACAATACAA AAACAAAATG ATACTTTAAT AATATAAACA
TAAATATCAC AGCACCCTTA ACAACCCTAT CTTTATTGAT TCTACCCCTA ACCCCACTTT
TAATTACCCT AGACTAGGAA ATTAGGTTAA TTAGACCAAG AGCCTTCAAA GCTTTAAGTA
AATAATAATA TTTATTTCCT GTAAGGATTG CAACATCGTC TGAATGCAAA TCAAACACTT
TTTAAGCTAA ACCCCTAGAT TGGTGGGACA TTAACCCACG AAAATTTAGT TAACAGCTAA
ATACCCTAGA CAACTGGCTT CAACCTACTC TCCCGCCCTA AGGAGGGCGG GAGAAGCCCC
GGCAGGTTTG AAGCTGCTCC TTTGAATTTG CAATTCAATA TGAAAATCAC CTCGGAATGG
TAAAAAAACA CCTTTATATT TAGATTTACA GTCTAATGCT ATGTTAATAA ACCGATGATT
ATTCTCTACA AATCATAAAG ACATCGGTAC CTTGTACCTC TTATTTGGAG CCTGAGCGGG
CATAGTAGGC ACTGCACTAA GTTTACTAAT TCGAGCAGAA TTAGGTCAAC CAGGAGCACT
ATTAGGGGAT GATCAAATTT ATAATGTAAT CGTCACAGCC CATGCCTTCG TAATAATTTT
CTTCATAGTA ATACCAATTA TAATTGGAGG CTTTGGCAAT TGGTTAATCC CTTTAATAAT
CGGAGCGCCT GATATAGCAT TCCCACGAAT GAATAATATA AGCTTCTGAC TGCTACCTCC
ATCATTTCTA TTACTCTTAG CCTCATCAAT AGTGGAAGCC GGGGCAGGTA CAGGCTGAAC
AGTCTACCCC CCACTAGCAG GAAACCTAGC CCATGCAGGC GCTTCAGTAG ACTTAACTAT
TTTCTCATTA CATTTAGCAG GAGTATCCTC AATCCTAGGG GCTATTAATT TTATTACAAC
AATCATTAAT ATAAAACCCC CTGCTATAAC ACAATACCAG ATCCCTTTAT TTGTGTGATC
TGTACTAATT ACAGCTGTCC TACTATTACT CTCACTCCCT GTCCTAGCAG CAGGCATCAC
AATGTTGCTA ACAGACCGTA ACCTCAACAC AACCTTCTTT GACCCTGCTG GAGGGGGCGA
TCCTATCCTT TATCAACACT TATTTTGATT CTTCGGCCAC CCTGAAGTTT ACATTCTTAT
CTTACCTGGA TTCGGAATAA TCTCACATAT TGTAACATAC TACTCAGGGA AAAAAGAACC
TTTCGGCTAT ATAGGAATAG TATGAGCAAT AATATCAATC GGATTTTTAG GTTTTATTGT
ATGGGCACAC CATATATTCA CAGTAGGAAT AGACGTCGAC ACACGAGCAT ACTTTACATC
AGCTACAATA ATTATTGCTA TTCCCACAGG AGTAAAAGTG TTTAGCTGAC TAGCAACCCT
ACACGGAGGA AATATCAAAT GATCCCCTGC TATATTATGA GCCCTCGGGT TCATCTTCTT
ATTTACTGTA GGAGGGTTAA CAGGAATCGT ACTAGCAAAC TCATCTTTAG ACATTGTCCT
ACACGACACA TACTATGTAG TTGCACATTT CCATTACGTA CTATCTATAG GAGCTGTCTT
TGCTATTATA GGAGGCTTTG TACACTGATT TCCTTTATTT TCAGGTTACA CCTTAGACAC
CACATGAGCT AAAGCCCACT TTTTTATCAT ATTCGTAGGA GTAAACATCA CATTTTTCCC
TCAACATTTC TTAGGTTTAT CTGGTATACC ACGACGATAC TCTGACTATC CAGATGCCTA
TACCTTTTGA AATATAGTGT CCTCAATAGG ATCCTTCATT TCTTTAACCG CCGTAATAGT
AATAATTTTC ATAATTTGAG AAGCCTTCGC TTCCAAACGA GAAGTAATAA CAACTGAACT
AACTACAATT AACTTAGAGT GGTTACACGG ATGCCCTCCA CCTTATCATA CATTCGAAGA
ACCCACATAC GTAAAATTAT ACTTAAGAAA GGAAGGAATC GAACCCCCAC AAACTAGTTT
CAAGCCAGTT CCATAACCTA TATTAGTAAA ATATTACATA ACTTTGTCAA AGTTAAATTA
CTGGTTAATC CTGTATATCA TGGCTTATCC CTATGAACTC GGCTTTCAAG ATGCCACATC
CCCTATCATA GAAGAATTAC TTCACTTCCA CGACCATACG CTAATAATTG TATTTCTAAT
TAGCACTCTA ATTCTATACC TCATCTCATT AATGCTAACA ACAAAGTTAA CCCACACTAG
CACTATAGAC GCTCAAGAAA TTGAAACTAT TTGAACTATC CTGCCTGCTA TTATTCTAAT
TATAATTGCA CTCCCATCCT TACGAATCTT GTATATAATA GATGAGGTTA ATAACCCCTT
ATTAACAGTA AAAACCATAG GCCACCAATG ATACTGAAGC TATGAATATA CAGACTACGA
AGAACTAAAC TTTGACTCAT ATATAATTCC CACCTCTGAC CTAAAACCTG GAGAACTACG
GCTTCTAGAA GTAGATAATC GAGTTGTCTT GCCAATAGAA ATACCAGTAC GAATACTAAT
CTCCTCAGAA GATGTACTAC ACTCATGAGC TGTCCCCTCT TTAGGGTTAA AAACAGATGC
CATTCCAGGC CGACTAAATC AAACAACCCT AATAACCACC CGTCCTGGTC TATTTTACGG
TCAATGTTCA GAAATCTGCG GCTCAAATCA CAGCTTTATA CCCATTGTCA TTGAAGCAGT
GACATTAAAA GCATTTGAAA ATTGATGCTC CTCTATGCTA TAAGACATTA TGAAGCTTAG
CATTAACCTT TTAAGTTAAA GAATGAATTT CCATAATGTA TGCCCCAGCT TGACACATCA
ACATGACTTA CTGTAATCTC ATCAATGATA ATATCACTAT TCATCATCTT CCAACTAAAA
ATCTTAACAC ATCAATTTCC AATAAACCCT CAACTAAAAT ATCAAAATCA AAAAAATCAA
AAAACCCCTT GAGAGAAAAA ATGAACGAAA ACCTATTTAC CTCTTTCATA ACACCCACCC
TCCTTGGAAT ACCTATTGTA ATCCTCATTG TAATACTACC AGCCCTAATA TTTCCCTCCC
CTAAACAACT AGTAAATAAC CGACTAATTA CTATTCAACA ATGACTGATC AAAATAATCT
TAAAACAAAT AATAATAATG CATAACCCTA AAGGACGCAC ATGATCATTA ATACTAATTA
CATTAATTTT ATTTATTGGG TCAACCAACT TACTAGGCCT ACTACCCCAT TCATTTACAT
CTACAACTCA ACTATCAATA AACCTAGGAA TAGCAATCCC TCTTTGAGCA GGAGCTGTAA
TTTTAGGCTT TCGTCACAAA ACAAAAATAT CCTTAGCTCA CTTCTTACCT CAAGGAACTC
CCATTCCTCT TATCCCTATG CTAGTGATTA TCGAGACAAT TAGCTTATTT ATTCAGCCTA
TAGCACTAGC AGTTCGTTTA ACAGCCAACA TCACCGCAGG ACACTTATTA ATCCATTTAA
TTGGTGGGGC AACCTCAATC TTATTATCCA TTAGCCCCCC AGCTGCACTA ACAACATTTA
TTATCCTATT ACTACTCACC GTACTTGAAT TCGCAGTAGC ATTAATTCAA GCATATGTTT
TTACTCTGCT AGTAAGCCTC TACCTACACG ATAATACATA ATGACCCACC AAACACATGC
ATATCACATA GTCAACCCTA GCCCTTGACC CCTTACAGGA GCACTATCAG CCCTCTTACT
AACTTCAGGG CTTGTAATAT GATTTCATTT CAATTCATCT GTCCTTCTAA CCTTAAGCTT
ATTAACTAAC ATTATAACTA TATACCAATG GTGACGAGAC GTAGTACGAG AAGGCACATA
TCAAGGCCAT CATACAACTT TAGTACAAAA AGGTCTTCGC TATGGCATAA TCTTATTTAT
TATTTCAGAA GTATTTTTCT TCTCAGGATT TTTCTGAGCA TTTTATCACT CAAGTCTAGC
CCCTACACCC GAACTAGGAG GCTATTGACC CCCTTCAGGA ATTAACCCCT TAAACCCACT
AGAAGTACCT TTACTAAACA CCTCTGTACT CTTAGCATCA GGTGTATCAA TTACTTGAGC
CCATCACAGC TTAATAGAAG GAAATCGAAA ACAAATATTG CAAGCTTTAA CAATCACAAT
CGCACTAGGA GCCTACTTCA CCCTGCTCCA ATTATCAGAA TACTTTGAAA CTACATTTAC
TATCTCAGAC GGTATTTACG GCTCTACATT TTTCGTCGCA ACAGGCTTCC ATGGGCTGCA
TGTAATTATT GGATCTACAT TTTTACTAGT CTGCCTACTA CGTCAATTCT ACTTTCACTT
TACCTCAATG CATCACTTCG GTTTCGAAGC CGCAGCATGA TACTGACACT TCGTCGATGT
AGTCTGACTA TTCTTATACG TTTCAATTTA TTGATGAGGC TCATATTTTC TTATATAATT
AGTACCATTG ACTTCCAATC AATAAGATCC GCACGGGAGA AAATAATAAA CATACTCTTA
TCAATCACTA CAAACTACCT ACTAACTTCA ATTTTAATCA CAATCGCATT CTGACTTCCT
CAACTTAACA TCTATGTTGA AAAAACCAGT CCATATGAGT GTGGATTCGA CCCAACAGAA
ATCACTCGAC TTCCTTTTTC CATAAAGTTT TTTCTAATCG CTATTACTTT CCTACTATTC
GATTTAGAAA TTGCTCTCCT ACTCCCTCTT CCATGAGCCA TTCAAAACCC TAATCTTAAT
ATAATAACCT GAACCTCCAT AGCACTACTA TTAATTTTAT CATTAGGCCT GATCTACGAA
TGACTACAAA AAGGACTAGA ATGAACTGAA TATGATAGTT AGTTTAAAAA CAATTGATTT
CGACTCATTA AACTATGCAC TGCATAACTA TCATATGACC TCACTATCTC TCAACATATT
TACAGCCTTT GCTGTATCCC TCATAGGAGT TATGTTATAC CGTTCACATA TAATGTCATC
ACTACTATGT TTAGAAGGAA TAATACTATC TTTATTTATC ATAAGCACTA TCACAATAAT
TAATTTTCAC TACACACTAT CCCTGCCTAT GCCTATTATA CTATTAGTAT TTGCCGCTTG
CGAAGCAGCT ATTGGACTAG CCTTGCTTGT CATAATCTCA AACTCATACG GAATCGATTA
TGTACAAAAT CTAAACTTAC TACAATGCTA AAAATTATTA TCCCTACAAT CTCACTTATC
CCCACTATCT GATTATCAAA ACCCACAACA ATATGAATTA ATTCTTCAAC ATACAGCCTA
TTGATTGCCC TAATTAGCCT AACCTATTTA AACAAACTTG ACATCGTTAG CTCAAACTAT
TCTCTAATTC TTTCATCAGA CTCACTATCA ACCCCACTCA TAATTTTAAC AACATGACTG
CTTCCTTTAA TAATTATTGC AAGCCAACAC CATTTAAAAA AAGAGTCAGA AACCCGAAAA
AAACTATACA TTACCCTTCT AGTTTCTTTA CAAACATCAC TACTCCTTAC ATTTACAGCA
ACAGAATTAA TATTATTCTA TATTTTATTT GAAACTACAC TAATCCCGAC CTTAATTATC
ATTACTCGAT GAGGAAACCA AACAGAACGA ATAAAAGCTG GGTTATACTT TCTTTTCTAC
ACACTAGTTG GCTCTCTTCC TTTATTAATT TCTTTAATCT ACCTACAAAA CAACATAGGC
TCTCTAAACT TTCTACTATT CAACTACACT AAACCCCCCT TAAACTACCA CTGATCTAGT
AATATAATAT GACTAGCATG CATTATAGCA TTTATAATTA AACTCCCACT ATATGGCCTT
CACTTATGAT TACCAAAAGC CCATGTTGAA GCCCCTATCG CAGGCTCTAT AGTACTTGCA
GCTATTCTCC TAAAACTAGG AGGTTACGGA TTAATACGAA TCTCACAAAT CTTAAGCCCC
TCAATAGACT ACATAGCATA CCCCTTCATC TTACTATCCT TATGAGGAAT AATTATAACT
AGCTCAATTT GTCTGCGTCA AACAGATTTA AAATCTCTAA TTGCCTACTC TTCAGTAAGC
CACATAGCTT TAGTAATTAC AGCAATTCTT ATTCATACAC CATTAAGCTT TATAGGAGCC
ACTGCACTAA TAATCGCACA CGGTCTTACT TCATCTCTAC TCTTCTGCTT AGCAAACTCT
AACTACGAAC GCATTCACAG TCGAACTTTA CTATTAGCCC GAGGCCTACA AATACTATTC
CCATTATTAG CATTATGATG AATAATCGCA AGCCTAGCCA ACCTAGCTCT TCCTCCTACT
ATTAACTTAA TAGGAGAACT AATAATCATC ACATCAATCT TTTCATGATC CAATTCCACA
ATTATCCTCA CAGGACTAAA CATTTTAATT ACAGCTCTAT ATTCATTATT TATACTGATT
TCTACACAAC GAGGAAAAGT ACCCTACCAC ATTCAACACA TCCCTGCAAC ATACACACGA
GAAAATATTT TAATAGCACT ACACATCATC CCTCTCCTCC TAAAACATTA GATTGTGAAT
CTAAAAATAG AAGATCAATC TCCTTACTTA AGAAAGAATA TCGGAACTGC TAATTCCAAC
CATATCTAAC TTATGGCTTT CTTACTTTTA TAGGATAGAA GTATTCCATT GGTCTTAGGA
ACCAAAAAAT TGGTGCAACT CCAAATAAAA GTAATAAACC TACTATCTTC CTCATTTATC
TTAACTTTAA TATTACTTAC TCTACCAATA CTTACACCCA TAACAAGTAT TCACAATACC
TTACCTTACC CTAACTATGT CAAAATTTCT ACCTCACTAT CATTTCTAAT TAGCTTAATC
CCTACACTTA TCCTATTCCA TTCTAATCAC GAAGCTACAG TACATAGCTG AAATTGAATT
ACAATCCAAA CTATACATTT AAATATTAGC ATTAAATTAG ACCATTTTTC CATCTTATTT
ATATCAGTAG CACTATTTGT CACATGGTCT ATTATAGAAT ATTCCATATG ATATATACAC
TCCGACCCTC ATATCAATAA ATTCTTCAAA TATCTTCTAC TATTCTTAAT TACTATAATA
ATCTTAGTCA CAGCAAACAA TCTTTTTCAA CTCTTCATTG GCTGAGAAGG AGTAGGGATT
ATATCTTTCT TACTAATCGG GTGATGAGTT GGACGCCAAG ACGCTAACAC GGCAGCACTA
CAAGCAGTAT TATATAATCG AATCGGGGAT GTTGGATTCA TCCTAGCTAT GATATGATTT
ATTCTTAACA ATAACTCATG AGAGTTGCAA CAAATTTTCA TCACCCAAAA TAATAACTAT
ACAATTCCTT TATTAGGGCT ACTTCTAGCC GCTACCGGAA AATCAGCTCA ATTCGGACTC
CACCCTTGAC TACCCTCTGC TATAGAAGGC CCTACACCAG TATCAGCACT ATTGCACTCA
AGCACCATAG TAGTAGCAGG GGTCTTCTTA CTAATCCGCT TCTATCCTTT AATACAAGAT
AATAAGATGA TCCAAACTAT ATGTCTATGC TTAGGGGCTA TAACAACACT ATTTACTGCT
ATCTGCGCCC TATCCCAAAA TGACATTAAA AAGATTGTAG CATTTTCCAC TTCAAGCCAA
CTTGGATTAA TAATAGTAAC TATTGGCATT AACCAGCCCC ACTTAGCTTT CCTACACATC
TGCACCCACG CATTTTTTAA AGCTATATTA TTTCTATGCT CAGGTTCAAT CATTCATAAC
TTAAATGATG AACAAGACAT TCGAAAAATA GGTGGACTGC AAAAAATCAT ACCCATTACT
TCATCATCAC TAATAATTGG ATGTTTAGCC CTCACAGGAA TACCCTTTTT AACAGGATTT
TATTCCAAAG ACCTTATTAT TGAATCCGCA ACTACGTCGT ATACAAACGC CTGAGCCCTA
ACCACTACCC TAATTGCTAC CTCACTAACC GCTGTTTATA GCACACGAAT CATCTTCTTC
GTACTATTAA ACAACCCCCG ATTTATATTT TTACCTAGTA TTAATGAAAA CAACCCATCA
ATAATTAACC CCATTAAACG ACTAGCAATA GGAAGTATTA TAGCTGGATT TATTATAACT
TACAATATTC CTCTTACCAA TATTCCCCAA ATGACCATAC CTGCTCACAT GAAATATACA
GCAATATTAT TGACTTCATG CTCGCTATAG AACTTAATAC AATAACTAAA AACCTAAAAA
TTAATTACTC ATCTAAATTA TCAAATTTTT CTAATATACT AGGCTACTTT CCTACACTAA
CCCACCGACT ACCACCCAAT ATCAGCCTTT CTATAAGCCA AAATCTAGCA TACTCAATAA
TTGATTTAAT CTGGCTCGAA AAAACAATTC CAAAATATAC TTCCGACCTA CAAACAAAAG
CATCCACCTC CACATCCACC CAGCTAGGAA TGCTAAAAAT TTATTTCCTT TCCTTCTTCA
TATCTATTAT TACAAGCATC TTAATTCTAA TTTAACTGCC CGCGTGATTT CAAGGACAAC
AAAAATACAA GTAAACAATG ATCACCCAGC CACAAACATC AATCAATAGT TATAACTATA
AATAGCTGCA ACCCCAGCAG GATCTTCACT AAAAAATCCC GCGTTTCCTC CTTCTACATC
ATAAATAACC CACTCACCTA TCCCATAACA ATCTACTAAA ACTTCAAGAT GTTCATACTT
TACCCATCAA TATAGCAATA CAAACTCAAA CAAAGCCCCT AAAAACAATG TAAACCATAC
AACCATGTTA GACGATCAAG ACTCAGGATA CTGCTCTATA GCTATAGCTG TAGTATATGC
AAAAACTACT ATCATACCTC CTAAATATAC CAAAAACACA ACTAATCCCA AAAACGACCC
ACCACAACTT AAAATAATAC CACAACCAAC ACCCCCACTA ACAACCAATG CTAATCCCCC
ATAAACAGGA GAAGGCTTAA CAGAAAAACT AATAAACCCT AAAACAAACA TAACACTAAG
AACATAAATC AAATTTAAAG TCATAATTCC CACATGGATT TAACCATGAC TAATGATATG
AAAAACCATC GTTGTAATTC AACTATAAGA ACTAATGACC AACATTCGAA AATCCCACCC
TATCATAAAA ATTATTAACC ACTCTTTTAT TGACCTACCA ACCCCCTCAA ACATCTCCTC
ATGATGAAAC TTTGGCTCCT TATTAGGTGT ATGCCTTACA CTGCAAATTA TTACAGGACT
ATTTCTAGCT ATACACTACA CAGCAGACAC TACCACTGCC TTCTCATCAG TTACACATAT
TTGCCGAGAC GTAAACTACG GCTGACTGAT TCGTTATGCC CACGCAAACG GAGCATCCAT
ATTCTTTATT TTACTTTATT TACACATTGG ACGAGGAATC TATTATGGCT CATACACCTT
TATAGAAACT TGAAACATTG GAGTAATTCT ACTATTTATA GTAATAGCAA CTGCTTTCAT
AGGTTATGTT CTACCTTGAG GACAAATATC TTTTTGAGGT GCTACAGTAA TCACAAACCT
CCTTTCAGCT ATCCCTTACA TTGGTTCTAC TCTAGTAGAA TGAATCTGAG GAGGATTCTC
CGTAGATAAA GCAACACTAA CCCGATTTTT TGCTTTCCAC TTCATTATAC CCTTTATTAT
CACAGCAATA GTTATAATCC ATCTACTATT TCTCCACGAG ACAGGATCTA ACAATCCTAC
AGGATTAGAC TCAGATTCAG ACAAAATCCC ATTTCATCCT TACTACACAA TCAAAGATAT
TCTAGGATTA GCCATTATAA TCCTCGCCCT ACTTCTATTA ATTCTCTTTT CACCAGACCT
TATAGGAGAC CCCGATAACT ACACCCCAGC TAACCCATTA AATACACCAC CACACATCAA
ACCTGAATGA TATTTCCTCT TCGCATATGC AATCCTCCGA TCCATTCCAA ACAAGCTAGG
AGGAGTACTA GCTCTCGTAT TCTCCATCCT TATTCTTATA CTACTACCTA TACTACATAC
ATCCAAACAA CGAAGCATAA TATTTCGACC CTTCAGCCAA TTCTTACTAT GAATTCTCGT
AGCTAACCTA ATAATCCTAA CATGAATCGG AGGGCAACCA GTAGAATACC CTTATATTGC
AATTGGACAA CTAGCATCCA TCTCTTACTT CTCTATTATT CTAATCATTA TACCACTAAC
TAGCATAATA GAAAACAAAT TACTTAAATG ATAAGCCTTA GTAGTATATT ACATTGGTCT
TGTAAACCAA AAATGTCTCC TAAGACTCAA GAAAGAAACC ATTCCGCCAT CAGTACCCAA
AACTGATATT CTAACTAAAC TATTTCTTGT ATGTACATCG TGCATTAATG CACCGCCCCA
TCAGTACATA GACCATATTA TGTATAATCA ACATACAATC TAGTCCCCAT GCATATAAGC
AAGTACTATC TAAGACGTGC ATAATACACT CAATCTAAAC AATACGACTA TTATCCTTGT
CAATACGTCT ATCATTTACC ATTAGAATCT ATTAATACCA TCCTCCGAGA AACCATCAAC
CCGCCAGGCA GGTGTCCCCC TCCTCGCTCC GGGCCCATAA CGTGGGGGTA GCTAGAGTGA
AACTTTAACA GACATCTGGT TCTTTCTTCA GGCTATGCAA CGCACTCCTT GCCAAACCCC
AAAAACAGAA AATTTACCCA CATGTCAGTA CAAAATAAAC C
>KX650080.1_Trinomys_moojeni
GTTAATGTAG CTTAAAAAGC AAGGCACTGA AAATGCCTAG ACGAGTTCAC TCCATAAACA
CAAAGGTTTG GTCCTGGCTT TTTTATTAGT TGTTAGTAAA ATTATACATG CAAGCATCAC
CTTTCCAGTG AAAATGCCCT TTTACTCAAC AGGAGCGGGT ATCAAGGTAG CTCATAACAC
CTTGCTCAGC CACACCCCCA CGGGACACAG CAGTAATAAA AATTAAGCAA TAAACGAAAG
TTTGACTAAG CTATACTAGG GTTGGTAAAA CTCGTGCCAG CCACCGCGGT CATACGATTA
ACCCTAATTA ATAAACCCCG GCGTAAAGAG TGTTAAAAAA ATAAGATTAA ACTACATCTA
AGTCGTAAAA AACAATAGAT ACAGACGAAA GTAATCTTAA TAAACCACAC CAAAGCTAAG
ACCCAAACTG GGATTAGATA CCCCACTATG CTTAGCCGTA AACATAAACA ATAACAAAAA
TCTTCGCCAG AGAACTACTA GCAATAGCTT AAAACTCAAA GGACTTGGCG GTGCTTTAAA
CCCATCTAGA GGAGCCTGTT CTGTAATCGA TAAACCCCGA TAAACCTCAC CACTCCTTGC
TAATCAGTCT ATATACCGCC ATCTTCAGCA AACCCTAACA AGGATAAAGA GTAAGCACAA
TTACATCATA AAAACGTTAG GTCAAGGTGT AGCTAATGAA GTGGAAAGAA ATGGGCTACA
TTTTCACAGT AATCTTTATG AAATTAAGGA GGATTTAGTA GTAAATTAAG AATAGAGAGC
TTAATTGAAT TAGGCCATAA AGCACGCACA CACCGCCCGT CACCCTCCTC AAATAATATA
AGAGGAGATA AGTCGTAACA AGGTAAGTAT ACTGGAAAGT GTGCTTGGAC AAAGTATAGC
TTAAAAGCAT CCGGCCTACG CCCGGAAGAT ATCAAATTGA TCACTTTGAA CTAAACCTAG
AAAACAAAAC ATTTACAGTT AGTATAGGTG ATAGAAATTC ATCAAGCGCT ATAGAAATAG
TACCGTAAGG GAAAGAAAAG TACAAAACAG CATAGATTAC ACCTAGTACC TTTTGCATAA
TGAGTTAACT AGAATTGACA AAAAGAAAAG TCAAACCTCC CGAAACCAAA CGAGCTACTT
TTAAACAGCT AGAGCAAACT CATCTATGTG GCAAAATAGT GAGAAGATTT GAAAGTAGAG
GTGAAAAGCC AACCGAGCTT GGAGATAGCT GGTTATCCAA ACAAGAATTT AGTTCAACTT
TAAGTCCAAT GAAAACTTAT ATGTTAACTT AAGGAGGGAC AGCTCCTTAA GCAAGGATAC
ATCCTTAAGC AGAGAGTAAA AAATAACACA ACCATAGTAG GCCTAAAAGC AGCCACCAAT
TAAGAAAGCG TTCAAGCTCA ACATATACCC AAAATAATTC ACCCCCTGAT TGGATTAATC
TATAAATATA TAGAAGAAAT AATGTTAACA TCAGTAACTA GAATTCTCCT TGCACAAGCT
TAAGTAATTA ACAGCCTTAT AACATATAAC TGTAAACCCG ACCCAGGAGT GCAAAAGACC
CAAATAAGCA AAAGGAACTC GGCAAAACAA ACCCCGCCTG TTTACCAAAA ACATCACCTC
TAGCATAACA AGTATTAGAG GCACTGCCTG CCCAGTGGTT AAACGGCCGC GGTATCCTGA
CCGTGCAAAG GTAGCATAAT CACTTGTTCT TTAAATAAGG ACTAGTATGA AAGGCTTGAC
GAGGGTTTAA CTGTCTCTTG CTTACAGTCA GTGAAATTGA CCTTCCCGTG AAGAGGCGGG
AATAAAATAA TAAGACGAGA AGACCCTATG GAGCTTAAAT TTACTATGAA TTAACAATTT
TGGTTGGGGT GACCTCGGAG TAAAAATTAA CCTCCGAATG ATATTAACCT AGACACAAGT
CGAAGTTTCA TCATAAATTG ACCCAGTCTG ATCAACGAAC CAAGTTACCC TAGGGATAAC
AGCGCAATCC TATTCTAGAG TCCATATCGA CAATAGGGTT TACGACCTCG ATGTTGGATC
AGGACCCCCA AATGGTGCAA CCGCTATTTA AGGTTCGTTT GTTCAACGAT TAAAGTCCTA
CGTGATCTGA GTTCAGACCG GAGTAATCCA GGTCGGTTTC TATCTATTAA AAATTCCTCC
CAGTACGAAA GGACAAGAGA AATGAGGCCA ATAACACAAT TACGCCTTAA TAGCAAAAGA
ATGATATTAT ATCAACTCTT TAACTATTTG TTAAGGTGGC AGAGCCCGGT AATTGCATAA
AACTTAAAAC TTTACTATCA GAGGTTCAAC TCCTCTCCTT AACACATGTA TATAATCAAT
TTTCTCTCAT TAATTATCCC TGTACTTATA GCCATAGCAT TCTTAACCCT AATAGAACGA
AAAATATTAG GATATATACA ACTACGCAAA GGACCTAACA TCATTGGTCC ATACGGGGTA
TTACAACCAA TAGCAGACGC ACTCAAACTC TTCATCAAAG AACCCCTCCG CCCATCAACA
TCATCCATAC TTCTATTTAC TATCGCACCA TCTCTAGCCC TAACACTTGC CCTATCCATA
TGAATCCCCA TTCCCATACC ACATCCCCTT ATTAACATAA ACTTAGGAGC CCTATTCATC
CTAGCCACCT CAAGCCTAGC TGTATACTCC ATTTTATGAT CAGGATGAGC ATCAAACTCC
AAGTATGCAT TATTCGGAGC TCTGCGAGCC GTAGCCCAAA CTATTTCATA TGAAGTAACT
TTAGCCATTA TCTTACTATC TATTCTACTC CTAAACGGCT CATTCACACT ATCAACCCTA
ATAGTAACCC AAAAAAACAT CTGATTAATC CTATCAACTT GACCTCTGGC AATAATATGA
TTTGTATCCA CATTAGCAGA AACAAACCGA GCCCCATTTG ATCTAACAGA AGGAGAATCT
GAACTCGTAT CAGGCTTCAA CGTCGAATAT GCCGCAGGCC CCTTTGCCTT ATTTTTCATA
GCTGAATATA TAAATATTCT ACTAATAAAT GCCCTCACCA CTATCATCTT CTTCAATTTT
ATACCAACAA CTCCAACCCC AGAACTATAT TCAATAAACT TCACAATCAA AACATTAGCC
TTAACAGCCT TATTCCTATG AATCCGAGCC TCTTACCCAC GATTCCGCTA TGATCAATTA
ATACACCTAT TATGAAAAAA TTTTTTACCC TTAACACTAG CTTTATGTTT ATGACACATT
TCCATACCTA TTTTCCTATG TAGCATTCCC CCTCAATCCG TCTAGAAATA TGTCTGAGAG
TTACTTTGAT AGAGTAAACC ATAGAGGTTA AGCCCTCTTA TTTCTAGAAA AATAGGAATC
GAACCTAAAC TGAAGAACTC AAAACTCTCC GTGCTACCTG TACACTATAT TCTAGTAAGG
TCAGCTAAAC AAGCTATCGG GCCCATACCC CGAAAATGTT GGCCCTTCCC GTACTAATCA
ACATCACACT GATAGTAACC ATTTATACCA CGCTCACCAT AGGAACACTA ATTACCCTCA
CCAGCTCTCA CTGATTACTT ATATGAACAG GACTAGAAAT AAGCATATTA TCCATTATCC
CTATTCTAAT AAACAAACCC AACCCCCGAT CGACAGAAGC CGCTACAAAA TACTTCCTCA
CCCAAGCAAC CGCATCAATA ATCCTATTAC TATGTATTAT CCTAACAACA ATGCACTCAG
GACAATGATC TATCACCCAC ACCAATAACC AAATCATTTC ACTAGCCCTA ACCCTATCAC
TAATTATAAA ACTAGGACTC GCACCTTTCC ACTTTTGAGT CACAGAAGTT ACACAAGGAA
CATCACTAAT CTCAGGCATA ATTATATTAA CATGACAAAA AATTGCTCCT TTATCAATCC
TTATCCAAAC CTACCCAATA ACCAACCAAC CACTAATCAT TATATCAGCA CTCCTGTCAA
CTCTTCTAGG AGGATGAGGA GGACTCAACC AAACACAACT ACGAAAAATC CTAGCATATT
CATCAATCGC CCATATAGGA TGAATACTAA TAGTAATAAA TTACAACCCA TCCATCTCCC
TATTCAACCT AATCGTTTAC ATCACCTTGA CTATCTCTAT TTTTACCACC CTACACATAA
ACTATAATCT AACCACCCTA TCATTATCTC ACACATGAAG CACAGCCCCT CCAATCATCA
TTATTATCCT AATAACTCTA CTATCCTTGG GAGGCCTACC TCCCTTAACC GGATTCTCCC
CTAAATGATT TATCATCCAT GAATTAGTAA AAAATAACAA TATTATAATA ACCACACTCA
TAACTATTAT AGCCTTACTT AACCTATATT TCTACATACG ACTAACATAT TCAACAACCC
TTACATTATT TCCCTCAACA AACAACACAA AAACCAAATG ATACTTCAAC AACAAAAAAA
TAATAATCTC ACCCCCTCTA ATTACACTAT CCATTATAAC CCTCCCCCTA ACACCACTAA
TAATTAATTT CAATTAGGAA ATTAGGTTAA CAAGACCAAG AGCCTTCAAA GCCCTAAGTA
AATAACACTA TTTATTTCCT GTAAAGGTTG CAACATCGCC TGAATGCAAA TCAGACACTT
TTTAAGCTAA ACCCCTAGGC TGGTGGGACA TCAACCCACG AAAAATTAGT TAACAGCTAA
CTACCCTAAA CAACTGGCTT CAACCTACTC TCCCGCCCTA AGGAGGGCGG GAGAAGCCCC
GGCAGGTTTG AAGCTGCTCC TTTGAATTTG CAATTCAACA TGAATATCAC CTCGGGATGG
TAAAAAAAAA CCTTTATCTT TAGATTTACA GTCTAATGCT ATGTTAATTA ACCGGTGATT
ATTCTCTACT AATCACAAAG ATATTGGCAC CTTGTATTTA TTATTTGGTG CCTGAGCTGG
AATAGTAGGA ACCGCCCTCA GCCTATTAAT TCGAGCTGAA CTAGGTCAAC CAGGTGCTCT
TCTAGGAGAT GATCAAATCT ATAATGTAAT TGTAACTGCT CATGCTTTCG TTATAATTTT
CTTCATAGTA ATGCCTATTA TAATTGGGGG TTTTGGAAAC TGACTTATTC CTTTAATAAT
TGGGGCTCCT GATATAGCAT TCCCACGAAT AAATAATATG AGTTTTTGAC TGCTTCCCCC
TTCTTTCCTA CTCCTCCTTG CCTCATCAAT AGTTGAAGCC GGAGCTGGAA CAGGATGAAC
AGTATACCCC CCGCTAGCCG GGAATTTAGC CCACGCAGGA GCTTCAGTTG ACCTAACAAT
TTTTTCTTTA CATTTAGCAG GAGTGTCCTC TATTTTAGGG GCCATTAACT TTATTACAAC
TATTATTAAC ATAAAACCCC CCGCTATAAC ACAATACCAA ACCCCGTTAT TCGTGTGATC
AGTCCTAATT ACAGCTGTTC TTCTTCTATT ATCACTACCT GTTTTAGCTG CTGGAATTAC
TATATTATTA ACTGACCGTA ATCTAAACAC AACTTTCTTT GACCCTGCTG GGGGCGGAGA
CCCAATTCTC TATCAACATT TATTTTGATT CTTCGGACAC CCAGAAGTCT ACATCTTAAT
TCTACCCGGG TTTGGAATAA TCTCACACAT CGTGACCTAT TACTCAGGCA AAAAAGAACC
TTTTGGTTAC ATAGGAATAG TATGAGCTAT GATATCTATT GGGTTTTTAG GGTTTATTGT
ATGAGCACAC CACATATTTA CAGTAGGTAT AGACGTTGAT ACACGAGCCT ACTTCACATC
TGCAACAATA ATCATCGCTA TCCCCACAGG AGTAAAAGTA TTTAGCTGAT TAGCAACACT
ACATGGGGGA AACATCAAAT GATCTCCTGC CATATTGTGA GCCTTAGGCT TTATCTTTTT
ATTTACTGTA GGAGGTCTTA CCGGAATTGT ATTAGCTAAC TCTTCATTAG ATATTGTATT
ACACGACACA TACTATGTCG TAGCACACTT TCACTACGTA TTATCTATAG GGGCTGTATT
CGCTATTATA GGGGGCTTTG TTCACTGATT CCCTTTATTT TCAGGATATA CTCTAAACCC
AACATGAGCT AAAGCCCACT TCTTCATCAT ATTCACAGGG GTCAATATCA CTTTCTTTCC
CCAACACTTC CTAGGCCTAT CAGGCATACC ACGACGATAT TCAGATTATC CAGACGCATA
CACATTCTGA AACACAGTTT CATCTATAGG GTCTTTCATC TCCTTGACCG CAGTTATAGT
GATGGTTTTT ATAGTCTGAG AAGCTTTCGC TTCTAAACGA GAGGTTACTA TAACTGAATT
AACTACAACC AACCTAGAAT GACTTCATGG ATGTCCTCCT CCTTATCATA CATTCGAAGA
GCCTACGTAT ATCAAAACCC TACCAAGAAA GGAAGGAATT GAACCCCCAA AGACTAGTTT
CAAGCCAGCC CCATAACCTA TATTAGTAAA ATATTACATA ACTTTGTCGA AGTTAAATTA
CTGGTTCAAC CTGTATATCA TGGCTTACCC CTATCAACTG GGCTTTCAAG ATGCTACTTC
CCCAATCATA GAAGAGTTAC TCCACTTTCA TGATCATACA TTAATAATCG TATTTTTAAT
TAGCACACTA GTACTATACC TTATCTCTCT TATACTTACA ACAAAACTAA CCCATACTAG
TACTATAGAT GCTCAGGAAG TCGAAACCAT TTGAACAATT CTACCTGCCA TTATCCTAAT
TATAATTGCA CTTCCATCCT TACGAATTCT ATATATAATA GATGAAGTTA ACAACCCTTT
ATTAACAGTA AAAACTATAG GACATCAATG ATACTGAAGC TACGAATATA CAGATTACGA
AGAACTAAAC TTTGATTCAT ATATAGTACC CACAACAGAC CTAAAACCAG GTGAACTCCG
ACTACTTGAA GTTGATAACC GAGTTGTTCT TCCAATAGAA GTGCCAGTGC GCATGTTAAT
TTCATCAGAA GATGTTTTAC ACTCATGAGC TGTTCCTTCA CTAGGTTTAA AAACAGATGC
AATCCCAGGA CGACTTAACC AAACAATCTT AACATCATCT CGTCCAGGGT TGTTTTACGG
GCAATGTTCA GAAATCTGCG GCTCTAATCA CAGCTTCATA CCTATTGTCA TCGAAACAGT
AACTCTAGAT TCCTTCGAAA ACTGATGCTC CTCAATATTA TAAGCCATTA TGAAGCTTAG
CGTTAACCTT TTAAGTTAAA GATCGAGTCT CCATAATGAA TGCCACAACT AGATACGTCC
ACATGATTAA CCACCATCTT ATCTATAATA ATCACATTAT TTATTATTTT CCAACTAAAA
ACCCTATCAC ACCAATTTCC TGCTAACCCC CAATCAACTC ACCCTGAACA AACAAAACAA
AAAACCCCTT GAGAGAAAAA ATGAACGAAA ATTTATTCGC CTCTTTCATA ACACCTACTA
TACTTGGACT TCCAATTGTT ATCCTCATTA TCATATTTCC AACCATCTTA TTTCCTAGCC
CCAAGCAACT AATCAATAAC CGCATAATTA CAGTTCAACA ATGATTAATC AAATCAACCC
TTAAACAAAT AATGCTAACC CACAGCACTA AAGGACGCTC CTGGGCGTTA ATATTAACCA
CCTTGATTCT ATTCATTGGG ACAACCAACT TACTGGGCCT TCTCCCACAC TCTTTTACAC
CTACCACCCA ACTATCTATA AACTTAGGAA TAGCAATCCC ACTATGAGCC GGAACAGTGC
TTTTAGGCTT CCGTCACAAA ACAAAAACAT CCTTAGCCCA TTTTCTCCCC CAAGGTACCC
CAACCCCTCT TATCCCCATA CTAGTAATAA TTGAGACAAT TAGCCTATTC ATTCAACCTA
TAGCTCTAGC AGTACGCTTA ACTGCTAATA TTACTGCAGG TCATTTACTA ATGCACTTAA
TTGGGGGCGC AACTTCTGCT TTAATAACCA TCAGCACCCC AATCGCACTA ACAACATTTA
TTATTCTTCT ACTACTTACA ATACTCGAAT TCGCTGTAGC ACTAATTCAA GCATACGTCT
TCACCCTTCT AGTCAGTCTT TACTTACACG ATAACACTTA ATGACCCACC AAACACATGC
ATATCATATA GTTAACCCAA GCCCTTGACC TCTTACAGGG GCCCTGTCAG CCTTATTGCT
CACATCTGGC CTTGTTATAT GATTCCACTT TAATTCTAGC ACCCTACTCT ACCTAAGTAT
ACTAACCAAC ATATTAACTA TATATCAATG GTGACGTGAC GTAGTGCGCG AAGGCACATA
CCAAGGTCAT CACACATCAA CTGTACAAAA AGGCCTTCGC TATGGAATAA TTTTATTTAT
TATCTCAGAA GTATTCTTTT TCTCAGGTTT TTTCTGAGCA TTTTACCACT CCAGCCTAGC
ACCTACACCA GAGTTAGGAG GGTACTGACC TCCTACAGGA ATTTACCCTC TCAACCCATT
AGAAGTACCA CTATTAAATA CATCAGTATT ACTAGCCTCA GGCGTATCAA TTACCTGAGC
TCATCATAGT TTAATAGAAG GTAATCGCAA ACAAATAACC CAAGCCCTTT CAATCACTAT
TATCCTCGGG GCTTATTTTA CACTACTCCA AATATCAGAA TATTTCGAAG CCCCGTTTAC
CATTTCAGAT GGAATTTACG GCTCAACATT TTTCGTCGCC ACAGGTTTCC ATGGTCTACA
CGTAATTATC GGATCAACAT TTCTACTTAC CTGCTTACTA CGACAACTTT ACTTCCACTT
CACCTCTAAA CACCACTTCG GATTTGAAGC TGCAGCCTGA TACTGACACT TCGTAGATGT
GGTATGACTT TTCTTATATG TATCAATTTA CTGATGAGGC TCATACTTTC TTATATAATT
AGTACTATTG ACTTCCAATC AATAAGATCC GAACGGAAGA GAGTAATAAA CATTATTATA
TCAATCACAA TCAACTACTT ACTAACATTT ATCCTTATCA CAATTGCATT CTGACTCCCC
CAAATTAATA TTTACACAGA AAAAGCAAGT CCTTACGAGT GCGGGTTTGA CCCAACAGAA
ATCTCACGTC TTCCATTTTC CATAAAATTT TTCTTAATTG CTATTACCTT CCTACTATTT
GATCTAGAAA TTGCTCTACT CCTCCCCCTC CCATGAGCTT CCCAAACCAC CTACCTTGAA
AATACAATAT GAGTTTCCAT TGCACTAATC CTAATTTTAG CCTTGGGCTT AATCTATGAA
TGATTACAAA AAGGATTAGA ATGAGCTGAG TATGGTAGTT AGTTTAAAAA CAAATGATTT
CGACTCATTA AATTATGTAC TACATAACTA CCAAATGACT TCAATTTTAC TTAATATAAT
TATAGCATTT ATCGTATCTT TTATAGGCGC TATAATCTAT CGATCACACA TAATATCTAC
CCTACTATGT TTAGAAGGAA TAATACTATC AATATTCACT CTAGGTACCA CCACCATACT
TAACCTCCAC TACACCTTAT CATTCTCCGC ACTTGTTGTC TTATTAGTAT TCGCCGCTTG
CGAAGCAGCT GTGGGATTAG CCCTACTCGT TATGATTTCA AATACATATG GTATCGATTA
TGTACAAAAC CTAAATCTAC TACAATGTTA AAAATTATTA TTCCAACAAT TATACTCATC
CCTACCACCT GATTATCTAA AAACACAATA ATCTGAATTA ATTCCACATC CCACAGTTTA
CTAATCGCAT TAATTAGCCT AATTTACTTA AACAAACTTG ACATCACCAG CACAAACCAC
TCCTTAAATT TTACCTCTGA TCCACTATCA TCCCCCTTAC TAGTCCTAAC AACATGATTG
CTACCCCTAA TAATCATTGC AAGCCAACAT CACTTAAAAA ATGAGTCAGA GATACGAAAA
AAACTATATA TTTGCCTTCT AGTATCACTA CAAGTATTCC TTATCCTTAC ATTCTCAGTA
ACAGAATTAA TTCTATTTTA CATCTTATTT GAAACCACAT TAATTCCAAC CTTAATTATT
ATCACACGCT GAGGTAATCA AACAGAACGA ATAAAAGCAG GCTTATATTT TCTTTTCTAT
ACATTAACTG GATCTCTCCC ACTGCTAATT ACATTAATCT ACCTACAAAA TCAACTAGGA
TCACTAAACT TCCTACTATT TAACTACCAC AGCCCCGCCC TCCAACCTTC CTGATCCAGC
AGCTTAACAT GATTAGCATG CATAATAGCA TTTATAATTA AACTACCATT ATATGGCCTA
CACTTATGAC TGCCAAAAGC ACATGTAGAA GCCCCTATTG CAGGATCTAT AGTACTTGCA
GCCATTCTAC TAAAACTAGG AGGTTACGGA ATAATACGAA TTTCCCACCT ACTAGAGCCC
CTAACAAACT ACATAGCATA CCCTTTCATC ATATTATCAT TATGAGGAAT AATTATAACT
AGCTCCATTT GTCTACGCCA AACAGATTTA AAATCCCTCA TCGCCTACTC TTCTGTTAGC
CACATAGCAC TTGTCATCGT CGCCATTCTG ATTCAAACCC CATGAAGCTT TATAGGAGCC
ACCACACTTA TAGTCGCCCA CGGATTAACC TCCTCTTTAC TTTTCTGCTT AGCTAATTCA
AACTATGAAC GAGTTCACAG TCGAACCATA CTATTAGCAC GAGGGTTACA AATACTATTT
CCGCTAATAG CTTTATGATG AACCATTGCA AGCCTAGCTA ATCTAGCCCT ACCCCCCTCA
ATCAACCTAA TAGGAGAACT ATTAATTATC TTATCAACTT TCTCATGATG TAATTCCACA
ATTATCCTCA CCGGGCTAAA TGTCTTAATT ACTGCTCTGT ACTCACTGTT CATACTAATT
TCCACCCAAC GAGGAAAACT CCCATACCAT GCTCACAATA TACCGCCAAC ATTTACACGA
GAAAATATCC TGATAAGCCT ACACATCATT CCCTTATTGC TAAAACATTA GATTGTGAGT
CTAACAATAG AAGAATAAAA CTTCTTATTT AGAGAGAACG CTGGAACTGC TAATTCCACC
CATAATTAAT ATATGGCTTT CTCACTTTTA TAGGATAGAA GTATTCCATT GGTCTTAGGA
ACCAAAAAAT TGGTGCAACT CCAAATAAAA GTAATAAACA TATTTTCCTC AACATTCACC
CTCACTCTTA CTATACTCAC ACTACCTATT ATACCATTTA TAACAAATAT GTACAAAAAC
CTACTTTATC CCCACTACGT TAAAACCATC GTTTCACTAT CTTTTTTCAT TAGTCTCATC
CCAACTCTAA TCCTATTCCA CTCCAACCAT GAAACTATCA CCTCAAACTG AAACTGATTA
ACAATACAAA CAACCCACCT AAGTCTAAGC ATCAAACTAG ATTACTTCTC CATCTTATTT
ATATCAGTTG CACTATTTGT TACATGATCT ATTATAGAGT TCTCCATTTG ATATATACAC
TCTGACCCCA ACATAAATAA ATTCTTCAAA TATCTACTAA TATTCCTCAT CACCATAATA
ATCCTAGTCA CAGCAAACAA CCTTTTCCAA CTTTTCATTG GATGAGAAGG AGTAGGAATT
ATATCTTTCC TGTTAATCGG ATGATGATAC GGACGACAAG ATGCCAACAC AGCAGCAATA
CAAGCAGTAT TATATAATCG AATTGGAGAT ATTGGATTTA TCTTATCTAT AATTTGGTTT
CTCCTCAACT CTAACTCATG AGAGCTACAA CAAATCTTCT CAACCCAAAA CCCAAGCCAC
CTACTACCAA TAATGGGTCT ACTACTAGCA GCTACCGGAA AATCAGCCCA ATTTGGCCTT
CACCCTTGGC TGCCATCAGC TATAGAAGGC CCTACACCAG TATCTGCACT ACTTCATTCA
AGCACAATAG TAGTAGCAGG TATTTTCCTC TTAATTCGCT TCTACCCTTT AACCCAAAAT
AACGAAACCA TCCAAACAAT ATGCCTATGC ACAGGAGCCC TAACCACACT ATTTACAGCT
ATCTGTGCTC TAACCCAAAA CGACATTAAA AAAATCGTAG CATTTTCCAC CTCAAGTCAA
CTAGGCCTGA TAATAGTTAC CATCGGAATT AACCAACCAC ACCTAGCATT CCTTCACATT
TGCACTCACG CCTTCTTTAA AGCAATGCTT TTCTTATGCT CCGGATCAAT CATCCACAAC
CTAAATGATG AACAAGATAT CCGAAAAATA GGAGGGCTAT ACAAAACTTT ACCAACCACC
ACTTCCTCCC TAATAATCGG AAGCCTAGCC CTTACAGGAA TCCCATTCCT CACAGGATTC
TACTCTAAAG ACCTAATCAT TGAAACCGCA ACCACGTCGT ATACAAACGC CTGAGCCCTA
ATAATCACCC TTATCGCCAC AGCACTAACC GCCGTCTACT CTACACGAAT TATTTTCTTT
GTTCTACTAA ACAACCCACG CTTCCCGTTC AACCACAACA TAAACGAAAA CCACCCTTCA
ATGACAAACC CTATTAAACG ACTAGCATGA GGCAGTATTA TCGCGGGGTT CCTAATCCAC
CACAACATTC CCATTACAAA CATCCCTCAA ATAACTATAC CTTTAAACGC AAAACTCACT
GCACTATTAA TAACTTTGCT GTAGCTATAG AACTTAATAT AATAACTAAC ACTTTAAAAA
TCAATTACCC ATCTAAACAT TCTAACTTCT CAAACATATT AGGATACTTC CCCACACTAA
TGCATCGAAC ATCCCCTCAC CTTAATTTAT CAATAGGACA AAACCTAGCC TCCTCAACAG
TAGACTTAAT TTGACTAGAA AAAACAATCC CCAAATACAC CTCCAACATA CAAATAAAAG
CATCTATTCT CACTTCAACT CAAATAGGCC TATTAAAATT CTACTTCCTA TCCTTTCTTA
CCTCCACCAC CCTCGCTACT ATTATTCTGA TTTAATTGCA CGAGTAATTT CAAGAACAAT
AAAAATACAA GTAAACAATG ACCATCCCGC CACAAACATT AATCAATAAT TATAACTATA
AATAGCGGCT ACCCCAGCAG GATCCTCACT GAAAAACCCC GCACTACCAC CCTCCGCATC
ATAAATAACC CACTCCCCCA TACCATAATA ATCAATTAAA ACCTCAACAT GCTCATATTT
AACTCATAAA TATAATAACC CAAACTCAGA TAAGACCCCC AAGAACAAGG AAAACCAAAT
AATAACATTA GAACCCCAAG TCTCAGGATA CTGCTCCATA GCCATAGCAG TAGTATAAGC
AAAAACCACC ATCATACCAC CCAAATACAC TAAAAACACC ACTAACCCTA AAAATGAACC
ACCACAACTT AACACAATTC CACACCCAAC TGCCCCACTA ACAACCAATG CTAAACCACC
ATAAATAGGA GAAGGTTTTA CGGAAAAACC AATAAAACCA AGAACAAAAA TAATACTAAA
AATATAAACA ATGTTTAGAG TCATAATTCC CACATGGATT TAACCATGAC TAATGATATG
AAAAACCATC GTTGTAATTC AACTATAAGA ACTAATGACC AATATACGAA AATCCCACCC
CCTTATTAAA ATCATTAACC ACTCCTTCAT CGACCTGCCA GCTCCCTCCA ACATCTCAGC
ATGATGGAAC TTTGGTTCTT TATTGGGTGT ATGTCTGGCA CTACAAATCA TTACAGGTCT
ATTCCTAGCC ATACACTACA CTGCAGACAC AACTACAGCC TTTTCATCAG TAACACACAT
CTGCCGAGAC GTAAACTATG GTTGATTAAT TCGCTATACA CACGCCAACG GAGCTTCCAT
TTTCTTCATC TTCCTTTATT TCCACATCGG ACGAGGTATT TATTATGGAT CTTACACCTT
CATAGAAACC TGAAACATTG GAGTCATACT ACTTTTCTTA GTAATAGCCA CCGCTTTTAT
AGGATATGTC CTCCCCTGAG GACAAATATC TTTCTGAGGA GCAACAGTCA TCACAAATCT
CCTCTCAGCT ATCCCTTACA TTGGACCCAC TTTAGTAGAA TGAATCTGAG GTGGTTTCTC
AGTAGACAAA GCAACCCTGA CACGATTCTT CGCCTTCCAC TTTATCTTAC CATTTATTAT
CACAGCCATA GTAATAATCC ACCTATTGTT TCTACACGAA ACAGGATCAA ACAACCCATC
AGGATTAAAC TCAGACTCAG ACAAAATCCC ATTCCATCCT TACTACACAA TCAAAGACAT
CTTAGGGTTA CTATTTATAC TCACAACATT ATTTACACTA ACCCTTTTCT CACCAGACCT
TCTAGGAGAC CCAGACAACT ACACCCCAGC CAACCCACTA AACACACCCC CACATATCAA
ACCAGAGTGA TACTTCCTAT TCGCATACGC AATCCTACGC TCCATCCCCA ACAAACTCGG
AGGTGTGTTA GCACTAGTAT TCTCCATCTT AATTCTCATA CTATTCCCCG CCCTCCACAT
ATCCAAACAA CGCAGCATGT CATTCCGCCC TATAAGCCAA TGCTTACTAT GACTCCTAGT
AGCCAACCTA ATAATTCTCA CATGAATTGG AGGACAACCA GTAGAACACC CATTTATTAT
AATTGGCCAA CTAGCATCAA TCTCTTACTT CTGTATCATC TTAATTCTCA TGCCAACTAT
AAACCTCATA GAAAACAAAA TACTCAAATG AAGGGCCTTA ATAGTATATT ACATTGGTCT
TGTAAACCAA TAATGCTCCT TAAGACTCAA GAAAGAAGCA GCCACACCAT CAGCACCCAA
AACTGATATT CTAATTAAAC TATTTCTTGT ATGTAATTCG TGCATTCATG CACCTCCCCA
TTAGTACATA GACCATTACA TGTTTAATCA ACATTAAACC TTATCCCCAT GCATATAAGC
ATGTACTATC TAAGACGTAC ATAATACATA AAACCATTAC AATACGACTA TTATCCTCGT
CAACACGACT ATCACTATCA ATTAGAATTT ATTAATACCA TCCTCCGAGA AACCATCAAC
CCGCCAAGCA GGTGTCCCCC TCCTCGCTCC GGGCCCATCT CGTGGGGGTA GCTAGAGTGA
AACTTTATCA GACATCTGGT TCTTTCTTCA GGCCATGTAC CACGCCCCTT GCCAAACCCC
AAAAACAAAT TTTTTACCCT CATGTCAGCA CAACAAGAGG C
>JX312694.1_Trinomys_dimidiatus
GTTAATGTAG CTTAAAAAGC AAGGCACTGA AAATGCCTAG ATGGGCTTAC CCCATAAACA
TAAAGGTTTG GTCCTGGCTT TTTTATTAAT TGTTAGTAAA ATTATACATG CAAGCATCAC
CTTCCCAGTG AAAATGCCCT TCTACTCAAC AGGAGCGGGT ATCAAGGTAG CTCATGACAC
CTTGCTTAGC CACGCCCCCA CGGGATACAG CAGTAATTAA AATTAAGCAA TAAACGAAAG
TTTGACTAAG CTATACTAGG GTTGGTAAAA CTCGTGCCAG CCACCGCGGT CATACGATTA
ACCCTAATTA ATAAACCCCG GCGTAAAGAG TGTTAAAAAA ATAAGATTAA ACTATATCTA
AGTTGTAAAA AACAACAGAT ACAGACGAAA GTAATCTTAG TAGACCACAC CAAAGCTAAG
ACCCAAACTG GGATTAGATA CCCCACTATG CTTAGCCGTA AACATAAACA ATAACAAAAA
TATTCGCCAG AGAACTACTA GCAACAGCTT AAAACTCAAA GGACTTGGCG GTGCTTTAAA
CCCATCTAGA GGAGCCTGTT CTATAATCGA TAAACCCCGA TAAACCTCAC CACTTCTTGC
TAATCAGTCT ATATACCGCC ATCTTCAGCA AACCCTAACA GGGATAAAGA GTAAGCACAA
TCACGTCATA AAAACGTTAG GTCAAGGTGT AACCAATGAA GTGGAAAGAA ATGGGCTACA
TTTTCACAGT AATCTTTATG AAATTAAGGA GGATTTAGTA GTAAATTAAG AATAGAGAGC
TTAATTGAAT TAGGCCATAA AGCACGCACA CACCGCCCGT CACCCTCCTC AAATAGTATG
AGAGGAGACA AGTCGTAACA AGGTAAGTAT ACTGGAAAGT GTGCTTGGAC AAAGTGTAGC
TTAAAAGCAT CCGGCCTACA CCCGGAAGAT ATCAAATTGA TCCCTTTGAA CTAAACCTAG
AAAACAAAAC ATTTATAGTT AGTATAGGTG ATAGAAATTC ATTAAGCGCT ATAGAGATAG
TACCGTAAGG GAAAGAAAAG TACAAAACAG CATAGATTAC ACCTAGTACC TTTTGCATAA
TGAGTTAACT AGAATTGACA CAAAGAAAAG TCAAACCTCC CGAAACCAAA CGAGCTACTT
TTAAACAGCT AGAGCAAACT CATCTGTGTG GCAAAATAGT GAGAAGATTT AAAAGTAGAG
GTGAAAAGCC TATCGAGCTT GGAGATAGCT GGTTATCCAA AAAAGAATTT AGTTCAACTT
TAAGTCCAAT GAAAGCTTAT ATGTTAACTT AAGGGGGGAC AGCTCCTTAA GCAAGGATAC
ATCCTTTAGC AGAGGGTAAA AAACAACATA ACCATAGTAG GCCTAAGAGC AGCCACCAAT
TAAGAAAGCG TTCAAGCTCA ACATATACCC AAAATAATTC ACCCCCTGAT TGGATTAATC
TATAGATATA TAGAAGAGAT AATGTTAACA TCAGTAACTA GAATTCTCCT TGCACAAGCT
TAAGTAATTA ACAGCCTTAT AACATATAAC TGTAGACCCA ACCCAGGAGT GCAAAAGACT
TAAATAAGCA AAAGGAACTC GGCAAAACAA ACCCCGCCTG TTTACCAAAA ACATCACCTC
TAGCATAACA AGTATTAGAG GCCCTGCCTG CCCAGTGGTT AAACGGCCGC GGTATCCTGA
CCGTGCAAAG GTAGCATAAT CACTTGTTCT TTAAATAAGG ACTAGTATGA AAGGCTTGAC
GAGGGTTTAA CTGTCTCTTG CTTACAGTCA GTGAAATTGA CCTTCCCGTG AAGAGGCGGG
AATAAGACAA TAAGACGAGA AGACCCTATG GAGCTTAAAT CTATTATGAA TTAACAATTT
TGGTTGGGGT GACCTCGGAG CAAAAACAAA CCTCCGAATG ATATTAACCT AGACACAAGT
CGAAGTTTCA TCATAAATTG ACCCAGTCTG ATCAACGAAC CAAGTTACCC TAGGGATAAC
AGCGCAATCC TATTCTAGAG TTCATATCGA CAATAGGGTT TACGACCTCG ATGTTGGATC
AGGACCCCCA AATGGTGCAA CCGCTATTTA AGGTTCGTTT GTTCAACGAT TAAAGTCCTA
CGTGATCTGA GTTCAGACCG GAGTAATCCA GGTCGGTTTC TATCTATTAA AAATTTCTCC
CAGTACGAAA GGACAAGAGA AATGAGGCCA ATAACACAAT TATGCCTTAA TAGCAAAAGA
ATGATATTAT ATCAACTCCT TAGCTATTTG TTAAGGTGGC AGAGCCCGGT AATTGCATAA
AACTTAAAAC TTTACTGTCA GAGGTTCAAC TCCTCTCCTT AACATATGTA CTTAATTAAT
TTTCTCTCAT TAATTATCCC AGTGCTTATA GCCATAGCAT TCTTAACCTT AATAGAACGA
AAATTATTAG GGTATATACA ACTACGCAAA GGGCCTAACA TCATCGGCCC ATACGGAGTA
TTACAACCAA TAGCAGACGC ACTCAAACTC TTCATCAAAG AACCCCTTCG CCCATCAACA
TCATCCATAT TTCTATTTAC TATCGCACCA TCCCTAGCCC TAACACTTGC CCTATCTATA
TGAATCCCCA TCCCCATACC ACACCCCCTT ATTAACATAA ACTTAGGAGC CTTATTCATC
CTAGCCACCT CAAGCCTAGC TGTATACTCC ATTTTATGGT CAGGATGAGC ATCAAACTCT
AAATACGCAC TATTCGGAGC CCTACGAGCT GTAGCCCAGA CTATTTCATA CGAAGTAACC
CTAGCTATCA TCCTGCTATC TATTCTACTT CTAAATGGCT CATTTACCCT ATCAACCCTC
ATAGTCACCC AAAAAAACAT CTGACTAATC CTACCAACCT GACCTCTAGC AATAATATGA
TTTGTATCTA CACTAGCAGA AACAAATCGA GCTCCTTTTG ACTTGACCGA AGGAGAATCT
GAGCTCGTAT CAGGCTTCAA CGTTGAATAT GCCGCAGGCC CCTTTGCCTT ATTTTTCATA
GCCGAATATA TAAATATTTT ATTAATAAAT GCCCTCACCA CTACCATCTT CTTCAACTTT
ATGCCAATAG CCCTAACCCC AGAATGATAC TCAATAAACT TCACAATCAA AACACTAGCC
TTAACAGCCC TATTCTTATG AATTCGAGCC TCCTACCCAC GATTCCGCTA CGACCAACTA
ATACACCTAT TATGAAAAAA TTTTTTACCG CTAACCCTCG CTTTATGCAT ATGACACATT
TCAATACCTA TTTTCCTATG TAGTATCCCC CCTCAATCTA TCTAGAAATA TGTCTGAGAG
TTACTTTGAT AGAGTAAACC ATAGAGGTTA AGCCCTCTTA TTTCTAGAAA AATAGGAATC
GAACCTAAAC TGAAGAACTC AAAACTCTCC GTGCTACCTA TACACTATAT TCTAGTAAGG
TCAGCTAAAC AAGCTATCGG GCCCATACCC CGAAAATGTT GGCCCTTCCC GTACTAATCA
ACATCACACT GATAATAACC ATTTATACTA CACTCATCAT AGGAACAATA ATTACCCTTA
CCAGCTCCCA CTGGTTATTA ATATGAGCAG GGTTAGAAAT AAGTATATTA TCCATCATCC
CCATCCTAAT AAACAAACCC AGCCCCCGAT CTACAGAAGC CGCTACAAAA TATTTCCTCA
CACAAGCAAC CGCATCGATA ATTCTATTAC TAGCCGCTAT TATAACAATA ATGCACTCCG
GACAATGATC TGTTACTCAC ACCAACAACC AAATCATCTC ACTAGCCCTA ACCTTATCAC
TAATCATAAA ACTAGGACTC GCACCATTCC ATTTTTGAGT TACAGAAGTT ACACAAGGAA
CACCACTAAT CCCAGGTATA ATTATACTAA CATGACAAAA AATTGCTCCC TTATCTATCC
TAATCCAAAT CTACCCAATA ATCAACCAAC CACTAATTAC CACATCAGCA CTCTTGTCAG
CTCTCCTGGG GGGCTGAGGA GGACTCAACC AAACACAACT GCGAAAAATC TTAGCATACT
CATCAATCGC CCATATAGGA TGAATACTAG TAGTAATAAA CTACAACCCA TCTATCTCCT
TATTCAACCT AGTTATCTAC ATTACCCTAA CCATCTCTAT TTTTATCACC CTACACATAA
ATAATAATCT GGCCACCTTA TCATTATCCC ATACATGAAG TACAGCCCCT CCAATTATTA
TCATTATCCT AATAAACCTA TTATCCCTAG GGGGTCTACC TCCTTTAACC GGATTCTCCC
CTAAATGATT TATCATTCAT GAAATAGTAA AAAATAACAA TATTATAATC ACCACACTCA
TAACCATCAT AGCCTTACTC AATCTATATT TCTACATACG ACTAACATAC TCAACAACCC
TTACATTATA CCCCTCAACA AGCAACTCAA AGACCAAATG ATATTTTAAC AACAAAACAA
TAACAATCTT ACCCCCTCTA ATCACACTAT CCATCATAAC CCTCCCCCTA ACACCACTAA
TAATTAACTT TAACTAGGAA ATTAGGTTAA CAAGACCAAG GGCCTTCAAA GCCCTAAGTA
AATAACACTA TTTATTTCCT GTAAGGATTG CAACATCGCC TGAATGCAAA TCAGACACTT
TTTAAGCTAA ACCCCTAGGC TGGTGGGACA TCAACCCACG AAAAATTAGT TAACAGCTAA
CTACCCTAAA CAACTGGCTT CAACCTACTC TCCCGCCCTA AGGAGGGCGG GAGAAGCCCC
GGCAGGTTTG AAGCTGCTCC TTTGAATTTG CAATTCAACA TGAATATCAC CTCAGAGTGG
TAAAAAAAAA CCTTTATCTT TAGATTTACA GTCTAATGCT ATGTTAATTA ACCGGTGGTT
ATTTTCTACT AATCACAAAG ATATTGGCAC CTTGTACTTG TTATTCGGGG CCTGAGCCGG
GATAGTAGGA ACCGCCTTGA GCCTATTAAT TCGAGCTGAG CTAGGTCAAC CAGGCGCCCT
GCTGGGAGAT GATCAAATCT ATAATGTAAT TGTAACCGCT CATGCTTTCG TTATAATTTT
CTTCATGGTA ATGCCTATTA TAATTGGGGG GTTTGGAAAC TGACTTGTTC CTTTAATAAT
TGGGGCTCCA GATATGGCAT TTCCGCGAAT AAATAACATG AGTTTCTGAC TACTCCCCCC
TTCCTTCCTA CTCCTCCTTG CCTCATCAAT AGTTGAAGCC GGGGCTGGAA CAGGGTGAAC
AGTATACCCT CCACTAGCCG GGAACTTAGC CCACGCAGGG GCTTCCGTTG ACCTAACAAT
TTTTTCCTTA CATTTAGCAG GGGTGTCCTC TATTTTAGGG GCTATTAACT TTATTACAAC
TATCATTAAT ATAAAACCCC CCGCTATGAC ACAATACCAA ACCCCTTTAT TCGTGTGATC
AGTTCTAATC ACAGCCGTCC TCCTTCTGCT GTCACTACCT GTCTTAGCTG CTGGTATTAC
TATACTGCTA ACTGACCGCA ACCTTAATAC AACTTTCTTT GATCCTGCTG GAGGGGGAGA
CCCAATTCTT TATCAACATT TATTTTGATT CTTTGGGCAC CCTGAAGTCT ACATCTTGAT
TTTACCCGGG TTTGGAATAA TCTCACACAT TGTAACTTAT TATTCAGGCA AAAAAGAGCC
TTTTGGTTAT ATAGGAATGG TATGAGCAAT GATGTCTATT GGGTTCCTAG GGTTTATTGT
ATGAGCACAT CACATATTTA CAGTGGGAAT AGACGTTGAT ACACGAGCCT ACTTCACATC
TGCAACAATA ATTATCGCTA TTCCCACAGG AGTAAAAGTA TTTAGCTGAT TAGCGACACT
GCACGGAGGA AATATCAAAT GATCCCCTGC CATATTATGA GCCCTAGGTT TCATTTTTTT
ATTTACTGTA GGCGGTCTCA CCGGAATTGT CTTAGCTAAT TCTTCATTAG ATATTGTATT
GCACGATACA TACTATGTCG TAGCACACTT TCATTATGTG TTATCCATAG GAGCCGTGTT
TGCCATTATA GGGGGCTTTG TTCACTGGTT CCCCTTATTT TCAGGATATA CCCTCAACTC
AACATGAGCT AAAGCCCACT TCTTCATCAT ATTCACAGGG GTTAATATCA CCTTCTTTCC
TCAACACTTC CTAGGGTTAT CTGGCATGCC ACGACGATAT TCTGACTACC CAGACGCGTA
TACGTTCTGA AACGCAGTCT CATCCATAGG CTCCTTCATC TCTCTGACCG CAGTTATAGT
GATAATTTTT ATAGTTTGAG AAGCTTTCGC TTCTAAACGA GAAGCTACTA TAACTGAATT
AACTACAACC AATCTAGAGT GACTTCACGG ATGTCCTCCT CCTTATCACA CATTTGAGGA
GCCTACATAT ATCAAAACAT TATCAAGAAA GGAAGGAATC GAACCCCCAA AGACTAGTTT
CAAGCCAACC TCATAACCTA TATTAGTAAA ACATTACATA ACTTTGTCAA AGTTAAATTA
CTGGTTCAAC CTGTATATCA TGGCTTACCC CTACCAACTG GGCTTTCAAG ATGCTACCTC
CCCTATTATA GAAGAACTAC TTCACTTTCA CGATCACACG CTAATAATCG TATTTTTAAT
TAGCACACTA GTTTTATATC TTATCTCTCT TATACTCACA ACAAAACTAA CCCACACTAG
TACTATAGAT GCTCAAGAAG TCGAAACCAT TTGAACAATC TTACCTGCTA TTATCCTAAT
TATAATCGCA CTGCCGTCCT TGCGAATCTT ATATATAATA GATGAGGTCA ACAACCCCTT
ATTAACAGTA AAAACCATAG GACACCAATG ATACTGAAGC TACGAGTATA CAGATTATGA
GGAGTTAAAT TTTGATTCAT ATATAGTACC CACAACAGAT TTAAAACCAG GTGAACTCCG
ACTACTTGAG GTCGATAATC GAGTTGTTCT CCCAATAGAA GTACCAGTAC GCATACTAAT
CTCATCAGAA GATGTCTTAC ACTCATGAGC TATTCCTTCC TTAGGCTTAA AAACAGATGC
AATCCCGGGG CGACTTAATC AAACAATCTT AACATCATCC CGCCCAGGGT TGTTTTACGG
ACAGTGCTCA GAAATCTGTG GCTCTAATCA CAGCTTCATG CCTATTGTTA TCGAAACAGT
AACTCTAGAC ACCTTCGAAA ACTGATGCTC CTCAATACTA TAAGCCATTA TGAAGCTCAG
CGTTAACCTT TTAAGTTAAA GATCGAGTCT CCATAATGAA TGCCACAACT AGATACATCC
ACATGATTAA TCACCATCCT ATCTATAATA ATCACACTAT TTATCATTTT TCAACTAAAA
ACCCTATCAC ACCAGTTCCC TGCCAACCCC CAATCATCCC ATCTTGAGCA AACAAAACAA
AAAACCCCTT GAGAAAAAAA ATGAACGAAA ATTTATTCGC CTCTTTCATA ACACCCACAA
TACTAGGACT TCCAATTGTT ATCCTTATTA TTATATTTCC AACCATCTTA TTTCCTAGCC
CCAAACAACT AATCAATAAC CGCATAATTA CAATTCAACA ATGATTGGTC AAATCAACTC
TTAAACAAAT AATACTAATC CACAGCACTA AAGGACGCTC TTGAGCATTA ATATTAACCA
CCCTAATTCT ATTCATTGGG ACAACCAATT TACTAGGCCT CCTCCCACAC TCTTTCACAC
CCACTACTCA ATTATCTATA AACCTGGGAA TAGCAATCCC ATTGTGAGCT GGGACAGTAC
TTTTAGGCTT CCGTCACAAA ACAAAAACAT CCTTAGCTCA TTTTCTCCCC CAAGGCACCC
CAGCCCCTCT TATCCCAATA CTAGTGATAA TCGAGACTAT TAGCTTGTTC ATTCAACCCG
TAGCTCTAGC AGTACGCCTA ACCGCCAATA TTACTGCAGG TCACTTACTA ATACACCTAA
TTGGAGGGGC AACCTCTATC TTAATAACCA TCAGCACCCC AATTGCGCTA ACAACGTTTA
TTATTCTTCT TCTACTTACA ATACTCGAAT TCGCTGTAGC ATTAATTCAA GCATATGTCT
TCACCCTTCT AGTTAGCCTC TACTTACACG ATAACACTTA ATGACCCACC AAACACATGC
TTATCACATA GTTAACCCCA GCCCTTGACC CCTTACAGGA GCCCTATCGG CCCTACTACT
CACATCAGGC CTTGTTATAT GATTTCACTT TAGTTCTAAC ACCCTGCTCT ACCTAAGTAT
ACTAACCAAC ATACTAACCA TATACCAATG ATGACGTGAC GTGGTGCGTG AAGGCACATA
TCAAGGACAC CACACATCAA CTGTACAAAA GGGCCTCCGT TACGGAATAA TTCTTTTTAT
TATCTCAGAG GTGTTCTTTT TCTCAGGATT TTTCTGAGCC TTCTATCACT CAAGTCTAGC
ACCCACACCA GAATTAGGGG GGTACTGGCC TCCCACAGGA ATTTATCCTC TCAACCCACT
AGAAGTGCCA CTACTAAACA CATCGGTATT ACTAGCCTCA GGTGTATCAA TCACCTGAGC
ACACCATAGC TTAATAGAAG GTAATCGCAA ACAAATAACC CAAGCTCTCT CGATCACTAT
TATTCTTGGG GCCTATTTTA CACTACTTCA AATATCAGAA TATTTCGAAG CCCCATTTAC
CATCTCAGAT GGAATTTACG GCTCAACATT TTTCGTCGCT ACAGGTTTCC ACGGCCTACA
CGTAATTATT GGATCAACAT TCCTGCTCAC CTGTTTAATA CGACAACTTT ATTTCCACTT
CACCTCTAAG CACCACTTCG GTTTTGAAGC TGCAGCTTGG TATTGACACT TCGTAGATGT
AGTGTGACTT TTCTTATATG TATCAATCTA TTGATGAGGC TCATACTCTC TTATATAACT
AGTACTATTG ACTTCCAATC AATAAGATCC GAACGGAAGA GAGTAATAAA CATTATTATA
TCAATCATAA TCAACTACCT ATTAACTTCT ATCCTCATCA CAGTTGCATT CTGAATTCCC
CAAATTAACA TTTACACAGA AAAAGCAAGT CCTTACGAAT GTGGGTTTGA TCCAACAGAA
ATCACGCGTC TTCCATTTTC CATAAAATTT TTCTTAATTG CTATTACTTT TCTGCTATTT
GACCTAGAAA TTGCTCTACT CCTCCCCCTC CCGTGAGCCT TCCAAACCAT TTATCTTAAA
AACACAGTAT GAATTTCAAT CGCACTAGTC CTAATTTTAG CCTTAGGCTT AATCTACGAA
TGATTACAAA AAGGATTAGA ATGAGCTGAA TATGGTGGTT AGTTTAAAAA TAAATGATTT
CGACTCATTA GATTATGCAT TACATAACTA CCAAATGACT TCAATTCTAC TCAATATAAT
CATAGCATTT ATTGTATCTT TTATAGGTGT TATAATCTAT CGATCACATA TAATATCCAC
TCTACTATGT CTAGAAGGGA TAATATTATC TATGTTTACC CTAGGCACTA CCACCATGCT
CAACCTCCAC TACACCCTAT CATTCTCCAC ACCTGTAGTC TTATTAGTAT TTGCTGCTTG
CGAAGCAGCT GTGGGATTAG CCCTACTAGT TATGATTTCA AACACATACG GTATCGATTA
TGTACAAAAC CTGAACTTAC TACAATGCTA AAAATTATTA TTCCAACAAT TATGCTCATC
CCTACCACCT GATTATCTAA AAATACGATA ATCTGAATTA ACTCTACATC CCACAGCCTA
TTAATCGCAC TAGTTAGTCT GATTTACCTA AACAAACTTG ACATCACTAA CACTAACCAC
TCCTTGAATT TTACCTCTGA TGCACTGTCA TCCCCTTTAT TAGTCTTAAC AACATGATTA
CTACCTTTAA TAATCATTGC AAGCCAACAT CACCTAAAAA ATGAATCAGA GATGCGAAAA
AAACTATACG TTTGCCTTCT AGTATCACTA CAATTATTCC TTATCCTCAC ATTCTCGGTA
ACAGAAATAA TTCTCTTTTA CATCCTATTC GAAACCACAC TAATCCCAAC CCTAATTATT
ATTACACGCT GAGGTAATCA AACAGAACGG ATAAAAGCAG GCCTATACTT TCTTTTCTAT
ACATTAGCCG GGTCTCTCCC ACTATTAATT ACTCTAATTT ACCTACAAAA CCAACTAGGG
TCACTAAACT TCCTACTATT CAACTACCAC AGCCCTGCTC TCCACCCCTC CTGATCCAAC
AGCTTAGTCT GACTAGCATG TATAATAGCA TTTATAATCA AACTACCATT GTATGGCCTA
CATCTATGAC TACCAAAAGC ACATGTAGAA GCCCCCATTG CAGGATCCAT AGTACTTGCG
GCCATCCTAC TAAAGCTGGG GGGCTACGGA ATAATACGAA TCTCTCACCT ACTAGAACCC
CTGACAAACT ACATAGCATA CCCTTTCATT ATATTGTCGC TATGAGGAAT AATTATAACT
AGCTCCATTT GCCTGCGCCA AACAGACTTA AAATCCCTCA TCGCCTATTC TTCTGTCAGC
CACATAGCAC TCGTCATCGT CGCCATTTTA ATTCAAACCC CATGAAGCTT TATAGGGGCT
ACCGCACTTA TAATTGCCCA CGGGTTGACC TCTTCTTTAC TTTTCTGCTT AGCAAACTCA
AACTACGAGC GAGTCCATAG CCGAACCATA CTATTAGCAC GAGGTTTACA AATATTATTC
CCACTAATGG CCTTATGATG AATCATTGCA AGTCTAGCTA ACCTAGCCCT ACCCCCCTCA
ATCAACCTCA TAGGAGAGCT GTTAATCATT TTATCAACTT TCTCATGATG TAACGCCACA
ATTATCCTCA CCGGATTAAA CATCCTAATC ACTGCTCTAT ATTCACTTTT CATACTAATC
TCCACCCAAC GAGGAAAGCT TCCATACCAT GCCCGCAACA TACCGCCAAC ATTCACACGA
GAAAATATTC TAATAAGCCT CCACATCATC CCCTTATTAC TAAAACATTA GATTGTGAGT
CTAACAATAG AAGAATAAAG CTTCTTATTT AGAAAGAACG CTGGAACTGC TAATTCCACC
CATAATTAAC ATATGGCTTT CTCACTTTTA TAGGATAGAA GTATTCCATT GGTCTTAGGA
ACCAAAAAAT TGGTGCAACT CCAAATAAAA GTAATAAATA TATTTTCCTC AACATTCATC
CTCACCCTTG CTATACTCAC ACTGCCCACT ATACCATTTA TAACAAACAC ACACAAAAAC
CTACTCTACC CCCACTACGT TAAAACCATC GTCTCACTGT GCTTTTTCAT CAGCCTCATC
CCAACTCTCA TCCTATTCCA TTCCAACCAC GAAGCTATTA CCTCAAACTG AAGCTGACTA
ACAATACAAA CAACCCAACT AAACCTAAGC ATCAAACTAG ACTACTTCTC TGTCTCATTT
ATATCAGTAG CATTATTTGT CACATGATCT ATTATAGAGT TCTCCATTTG ATACATACAC
TCTGACCCTA ATATAAATAA ATTCTTCAAA TATCTACTAA CATTCCTCAT TACCATAATA
ATTTTAGTCA CAGCAAATAA TCTATTCCAA CTTTTTATCG GGTGAGAGGG AGTAGGAATC
ATATCATTCT TACTAATCGG ATGATGACAC GGGCGACAAG ACGCCAACAC AGCAGCAATA
CAAGCAGTAC TATACAATCG AATTGGAGAT ATCGGATTTA TCTTATCTAT AATCTGATTT
ATCCTCAACT CCAACTCATG AGAATTACAA CTAATCTTCT CGACCCAAAA CCCAAACCAC
CTTTTACCAA TAATAGGTCT ACTACTAGCA GCCACCGGAA AATCAGCTCA ATTTGGCCTT
CACCCTTGAC TACCATCGGC CATAGAGGGG CCTACGCCAG TATCAGCACT ACTTCACTCA
AGTACAATAG TAGTAGCAGG TATTTTCCTC TTGATTCGCT TCTACCCTTT AACCCAAAAT
AACGAAATCA CCCAAACAAT ATGTCTATGT ATAGGAGCCC TAACTACACT ATTTACAGCT
ATCTGTGCTC TAACCCAAAA CGATATTAAA AAAATTGTAG CATTTTCCAC CTCAAGCCAA
CTAGGCTTAA TAATAGTCAC CATTGGAATC AACCAACCAC ACCTAGCATT CCTTCACATC
TGCACCCACG CTTTCTTCAA AGCAATGCTT TTCCTGTGCT CCGGGTCAAT CATTCACAAC
CTAAATGATG AACAAGACAT CCGAAAAATA GGGGGACTAT ACAAAATTCT ACCAACTACC
TCCTCCTCAC TAATAATCGG AAGCCTAGCC CTCACAGGAA TTCCATTCCT CACAGGATTT
TACTCTAAAG ACCTGATCAT TGAGACCGCA ACCACGTCGT ATACAAACGC CTGAGCCCTA
ACAACCACCC TAATCGCCAC AACACTAACC GCCGTTTACT CCACACGAAT TATTTTCTTC
GCCCTATTAA ATAACCCGCG CTTCCCATTT AATTATAATA TAAATGAAAA CCACCCTTCA
ATGACAAACC CTATTAAACG ACTAGCATGA GGCAGTATTA TCGCTGGATT CTTAATTCAC
CACAACATCC CTATCACAAA CGTCCCTCAA ATAACTATAC CTTTAAACGC AAAACTCACA
GCACTATTAA TAACTTTACT GTGGCCATAG AACTCAACAT AATAACCAAT AATCTAAAAA
TCAACTACTC ATCCAAATAC TCTAACTTCT CAAACATATT AGGATATTTC CCTACACTAA
TACACCGAAC ACCCCCTCAC CTCAACTTAT CAATAGGACA AAACCTAGCC TCTTCAACAG
TAGACCTAAT CTGGCTAGAA AAAACAATTC CCAAATATAT CTCTAGCATA CAAATAAAAG
CATCCACCCT CACCTCAACC CAAACAGGCT TACTAAAGTT CTATTTCCTG TCCTTTCTCA
CTTCTACAAC CCTCGCTACT ATTATTCTGG TTTAGTTGCA CGAGTAATCT CAAGAACAAT
AAAAATACAA GTAAACAATG ACCACCCTGC CACAAACATC AATCAATAAT TATAACTATA
AATAGCAGCT ACCCCAGCAG GATCCTCGCT AAAAAACCCC GCACTACCAC CCTCCGCATC
ATAAATAACC CACTCCCCCA TACCATAATA GTCAACTAAA ACCTCAATAT GTTCATATTT
AACCCACAGA TATAACAACC CGAGCTCAGA TAGAGCCCCT AAGAATAAAG AAAACCAAAT
AATAACATTA GAACCCCAAG TTTCAGGATA CTGCTCCATA GCCATAGCAG TAGTATAAGC
AAAAACCACC ATCATTCCGC CTAAGTACAC TAAAAACACC ACCAACCCTA GAAATGAACC
ACCACAACTC AACACAATTC CACACCCAAC TCCCCCACTA ATAACCAACG CTAGGCCCCC
ATAAATAGGA GAAGGTTTTA CAGAAAAACC AATAAAACCA AGAACAAAAA TAATACTAAA
AATATAAATA ATGTTTAGAG TCATAATTCC TACATGGATT TAACCATGAC CAATGATATG
AAAAACCATC GTTGTAATTC AACTATAAGA ACTAATGACC AACATACGAA AATCTCACCC
CCTTATTAAA ATCATTAATC ACTCCTTCAT CGACCTACCA GCTCCTTCCA ACATCTCAGC
ATGATGAAAT TTTGGCTCCT TATTGGGTGT ATGCCTCGCA CTACAAATTA TTACAGGCTT
ATTCCTAGCC ATACACTATA CTGCAGACAC AACTACAGCC TTTTCATCAG TAACACATAT
CTGCCGAGAC GTAAACTACG GCTGGTTAAT CCGCTACGCA CACGCCAACG GAGCCTCCAT
CTTCTTCATC TTCCTCTACT TCCACATCGG ACGAGGCATT TATTACGGGT CTTACACCTT
TATAGAAACC TGGAACATTG GAATTATTCT GCTCTTTTTA GTGATAGCCA CCGCTTTTAT
AGGATATGTT CTCCCTTGAG GACAAATATC CTTCTGAGGG GCAACAGTCA TCACAAACCT
CCTCTCAGCC ATCCCTTACA TCGGACCTAC TCTTGTAGAA TGAATCTGAG GTGGTTTCTC
AGTAGACAAA GCAACCCTAA CACGATTCTT TGCCTTTCAC TTTATCCTAC CGTTTATTAT
TACAGCCATA GTAATAATCC ACCTGCTGTT TCTACACGAA ACAGGATCAA ACAACCCATC
AGGATTAAAC TCAAACTCAG ACAAAATCCC ATTCCACCCT TACTATACAA TCAAAGACAT
CTTAGGGTTA TTATTTATAC TCACAGCACT ATTTATACTA ACCCTTTTCT CACCAGACCT
TCTAGGGGAC CCAGACAACT ACTCCCCAGC CAACCCACTA AACACACCCC CACACATCAA
ACCAGAGTGG TATTTCCTAT TCGCATACGC AATCCTACGC TCCATCCCTA ACAAACTTGG
AGGCGTACTA GCACTAATAT TCTCCATCCT AATCCTCATA CTATTTCCTA CCCTCCACAT
ATCCAAACAA CGCAGCATAT CATTCCGTCC TATGAGTCAA TGTTTACTAT GAATTCTAGT
AGCCAACCTA ATCATCCTCA CATGAATCGG AGGTCAACCA GTAGAACACC CGTTCATCAC
AATCGGCCAA CTAGCATCAA TCTCCTACTT CTGCATCATC TTAATCCTTA TACCTGCCAC
AAGCCTCATA GAAAACAAAA TACTCAAATG AAGGGCCTTA ATAGTATATT ACATTGGTTT
TGTAAACCAA TAATGCCCCT TAAGACTCAA GAAAGAAGCA GCTACACCAT CAGTACCCAA
AACTGATATT CTAGTTAAAC TATTTCTTGT ATGTAATTCG TGCATTCATG CACCTCCACA
TTAGTACATA GACCATCATA TGTTTAATCA ACATTAAGCC TTATCCCCAT GCATATAAGC
AGGTACTATC TAAGACGTAC ATAATACATA AATCCAGCAC AACACGACTA TTATCCTTGT
CAACACGACT ATCACTATCA ATTAGAATCT ATTGATACCA TCCTCCGAGA AACCATCAAC
CCGCCAGGCA GGTGTCCCCC TCCTCGCTCC GGGCCCATAT CGTGGGGGTA GCTAGAGTGA
AACTTTATCA GACATCTGGT TCTTTCTTCA GGCCGTACAC CGTGTCCCTT GCCAAACCCC
AAAAACAAAT TTTTTACCCT CATGTCAGCA CAACAAGAGG C
>KX655539.1_Trinomys_setosus
GTTAATGTAG CTTATAAAGC AAAGCACTGA AAATGCTTAG ATGAGTATAC TCCATAAACA
TAAAGGTTTG GTCCTAGCTT TTTTATTAAT TGTTAGTAAA ATTATACATG CAAATATCAT
TATACCGGTG AGAATGCCCT CTAATTCAAG AGGAGCGGGT ATCAAGGTAG CTCATAACAC
CTTGCTTAGC CACACCCCCA CGGGATACAG CAGTAATCAA AATTAAGCAA TAAACGAAAG
TTTGACTAAG TTATACTAGG GTTGGTAAAT CTCGTGCCAG CCACCGCGGT CATACGATTA
ACCCTAATTA ATAAACCCCG GCGTAAAGAG TGTTAAAAAA ATAAGACTAA ACTTTATCCA
AGTTGTAAAA AACAAAAGAT ACAAACGAAA GTAATCTTAA TAAACCACAC TAAAGCTAAG
ACCCAAACTG AGATTAGATA CCCCACTATG CTTAGCCATA AACATAAAAA ATAACAAAAA
TTTTCGCCAG AGAACTACTA GCAACAGCTT AAAACTCAAA GGACTTGGCG GTGCTTTAAA
CCCACCTAGA GGAGCCTGTT CTATAATCGA TAAACCCCGA TAAACCTCAC CACTTCTTGC
TAATCAGTCT ATATACCGCC ATCTTCAGCA AACCCCAACA GGGATGAAAA GTAAGCACAA
CTACCACATA AAAACGTTAG GTCAAGGTGT AACCAATGAA GTGGGAAGAA ATGGGCTACA
TTTTCACAGT AATCTCTATG AAATTAAGGA GGATTTAGTA GTAAATTAAG AATAGAGAGC
TTAATTGAAC TAGGCCATAA AGCACGCACA CACCGCCCGT CACCCTCCTC AAATAATACA
AGAGGAGACA AGTCGTAACA AGGTAAGCAT ACTGGAAAGT GTGCTTGGAC AAAGTGTAGC
TTAAAAGCAC CCGGCTTACA TCCGGGAGAT ATCAGATTGA CCACTTTGAA CTAAATCTAG
AAAATAAAAC ATTTATACTT AGTATAGGAG ATAGAAATTT ATTAAGCGCT ATAGAGATAG
TACCGCAAGG GAAAGAAAAG TACAAAACAG CATAGATTAC ACCTAGTACC TTTTGCATAA
TGAATTAACT AGAATTGATA AAGAGAAAAA TCAAATTCCC CGAAACCAAA CGAGCTACTT
TTGAACAGCT AGAGCAAATT CATCTGTGTG GCAAAACAGT GAAAAGATTT AAAAGTAGAG
GTGAAAAGCC AATCGAGCTT GGAGATAGCT GGTTATCCAA ACAAGAATTT AGTTCAACTT
TAAGTTCAAT GGAAGCTTAA ATGCTAACTT AAGGAGGGAC AGCTCCTTAA GCAAGGATAC
ATCCTTAAAC AGAGGGTAAA AAACAACAAC ACCATAGTAG GCCTAAAAGC AGCCATCAAT
TAAGAAAGCG TTCAAGCTCA ACAAATTCCT AAAATAATTC ACCCCCCGAT TGGATTAATC
TATAAGTCTA TAGAAGAAAT AATGTTAATA TCAGTAACTA GAATTCTCCC TGCACAAGTC
TAAGTAATTA ACAATTATAT AAAAAAAAAC TGTTAATCCA ACCCAGGAGT GCAAAAGACT
CAAATAAGCA AAAGGAACTC GGCAAAACAA ACCCCGCCTG TTTACCAAAA ACATCACCTC
TAGCATAACA AGTATTAGAG GCACTGCCTG CCCGGTGGTT AAACGGCCGC GGTATCCTGA
CCGTGCAAAG GTAGCATAAT CACTTGTTCT TTAAATAAGG ACTAGTATGA AAGGCTTGAC
GAGGGTTTAA CTGTCTCTTG CTTATAGTCA GTGAAATTGA CCTCCCCGTG AAGAGGCGGG
GATAAAATAA TAAGACGAGA AGACCCTATG GAGCTTAAAT TCATTATGAA TTAACAATTT
TGGTTGGGGT GACCTCGGAG CAAAAACAAA CCTCCGAATG ATACTAACTT AGACACAAGT
CAAAGTTTTA TCATAAATTG ACCCAGACTG ATCAACGAAC CAAGTTACCC TAGGGATAAC
AGCGCAATCC TATTTTAGAG TCCATATCGA CAATAGGGTT TACGACCTCG ATGTTGGATC
AGGACCCCCA AATGGTGCAA CCGCTATTTA TGGTTCGTTT GTTCAACGAT TAAAGTCCTA
CGTGATCTGA GTTCAGACCG GAGCAATCCA GGTCGGTTTC TATCTATTAG AAATTTCTCC
CAGTACGAAA GGACAAGAGA AATGAGGCTA ATGACTCAAT CATGCCTTAA TAGCTAAAGA
ATGATATTAT ATTAAATCCT TAGCTATTCG TTAAGGTGGC AGAGCCCGGT AATTGCATAA
AACTTAAAAC TTTACTATCA GAGGTTCAAC TCCTCTCCTT AACACATGTA TATAATTAAT
TTCCTCCTAC TAATCGTCCC TGTACTCCTA GCTATAGCAT TTCTAACTCT AATAGAACGA
AAATTATTAG GATACATACA ACTACGAAAA GGACCAAACA TCGTAGGCCC ATATGGAGTG
CTACAGCCAA TAGCAGATGC ACTTAAACTA TTTATCAAAG AACCACTTCA CCCATCAACA
TCATCCATGC TACTATTTAC TATTGCACCA TCTTTAGCCT TAACTCTAGC ACTATGCATA
TGAATCCCCA TCCCCATACC ACAACCCCTT ATCAACATAA ATCTCGGGGC CCTGTTTATT
TTAGCCACCT CAAGCTTAGC TGTATATTCC ATTTTATGAT CCGGATGAGC ATCAAATTCC
AAATACGCAC TATTTGGAGC ACTACGAGCT GTAGCCCAAA CCATCTCATA TGAGGTTACC
CTAGCTATTA TCCTCTTATC CGTTTTACTT TTAAACGGGT CATTTACTTT ATCAGCTCTA
ATAGTAACCC AAAAAAATAT CTGATTAATT ATACCTACAT GACCCCTAGC CATAATATGA
TTCGTATCCA CATTAGCAGA AACAAACCGA GCTCCATTTG ATTTAACAGA AGGAGAATCT
GAATTAGTAT CAGGCTTTAA CGTAGAATAT GCCGCAGGGC CATTCGCACT ATTTTTTATA
GCTGAATATA TAAATATTCT ACTAATAAAC TCCCTAACCA CAATTATTTT CTTTAACTCT
ATAATAATAA CTACAAACCC AGAACTATAT TCCATAAATT TTATATCTAA AACACTAGCC
CTAACCGCCC TATTCCTATG AATCCGAGCC TCCTATCCTC GATTCCGCTA CGATCAACTA
ATACACCTAT TATGAAAAAA TTTCCTACCC CTAACACTTG CTCTATGTAT ATGACACATC
TCAATACCTA TTTTTATATG CAGTATTCCT CCTCAATCTA TCTAGAAATA TGTCTGAGAG
TTACTTTGAT AGAGTAAAAC ATAGAGGTTA AGCCCTCTTA TTTCTAGAAA AATAGGAATT
GAACCTAATC CAAAGAACTC AAAATTCTCC GTGCTACCAA TACACTATAT TCTAGTAAGG
TCAGCTAAAA AAGCTATCGG GCCCATACCC CGAAAATGTT GGCCCTTCCC GTACTAATCA
ATATCACACT AGCAACAACC ATCTACACCA CACTCATCAT AGGAACACTG ATCACCCTCA
TCAGCTCCCA CTGGCTACTT ATATGAGTAG GACTGGAAAT AAGCATATTA TCCATTATCC
CAATTCTAAT AAATAAAACT AACCCCCGAT CAACAGAAGC CGCTACAAAA TATTTCCTAA
CCCAAGCAAC TGCATCAATA ATCCTACTAC TATCAATTAT CATAACAATA ATACATTCAG
GACAATGAGC CATATTTAAC ACCAATAACC AAATTATTTC AACAACCCTA ACCCTATCCT
TAATTATAAA ACTAGGACTT GCACCATTCC ACTTCTGAGT AACAGAAGTA ACTCAAGGAA
CATCCCTTCT ATCAGGGATA ATTATACTAA CATGACAAAA AATTGCCCCC TTATCAATCT
TAATTCAAAT TTACCCAATA ACCAACCAAC CCTTAATCAC CACTTCAGCC CTATTGTCAG
CACTTATGGG GGGATGAGGA GGACTAAACC AAACACAACT ACGAAAAATC CTAGCTTACT
CATCAATCGC CCACATAGGA TGAATAATAG TAGTAATAAA CTACAACCCA TCAATCTCCC
TACTTAACCT GACAATTTAC ATCATCCTCA CCATCTCACT GTTTACCACC CTCTATGCAA
ACAATAACCT AACTACTCTA TCACTATCTC ACACATGAAG CACTGCCCCT CCAATTATTA
TTATTATCCT AATAAATTTA CTATCCTTAG GCGGCCTACC CCCTCTAACT GGATTCTCCC
CTAAATGAAT TATCATCAAT GAATTAATCA AAAACAATGA CATCACTACT ATCACACTAA
TAACAATAAT AGCTCTACTC AACTTATATT TCTACATACG ACTAACCTAT TCAACAACCC
TAACACTATT TCCCTCAACA AACAACACAA AAACCAAATG ATACTTTAAC AACAAAACAA
CAATTCTATC ATCTCCCCTA ATTACACTAT CCACCATAGC TCTCCCCCTC ACACCACTAA
TAATTATCTT AAACTAGGAA ATTAGGTTAA TAAGACCAAG AGCCTTCAAA GCCCTAAGTA
AATATTAATA TTTATTTCCT GTAAGGATTG CAACATCGCC TGAATGCAAA TCAGACACTT
TTTAAGCTAA ACCCCTAGGT TGGTGGGACA TTAACCCACG AAAAATTAGT TAACAGCTAA
TTACCCTAAA CAACTGGCTT CAACCTACTC TCCCGCCCTA AGGAGGGCGG GAGAAGCCCC
GGCAGGTTTG AAGCTGCTCC TTTGAATTTG CAATTCAACA TGAATATCAC CTCGGAATGG
TAAAAAAAAA CCTTTATCTT TAGATTTACA GTCTAATGCT ATGTTAATTA ACCGGTGATT
GTTTTCTACA AATCACAAAG ACATCGGCAC TTTATACCTT TTATTTGGGG CTTGAGCTGG
GATAGTAGGG ACCGCTTTAA GCCTATTAAT TCGAGCAGAA TTAGGCCAAC CAGGCGCCTT
ATTGGGGGAT GATCAAATTT ATAATGTGGT TGTTACCGCC CATGCTTTCG TAATAATCTT
CTTCATAGTT ATACCAATTA TAATTGGAGG CTTTGGAAAT TGACTCGTTC CTTTAATAAT
TGGAGCTCCT GATATAGCCT TTCCACGAAT AAACAATATA AGCTTTTGAC TGCTTCCCCC
TTCATTCCTT CTACTTTTAG CCTCATCAAT AGTTGAAGCT GGAGCTGGAA CTGGATGAAC
AGTTTATCCT CCATTAGCTG GGAATTTAGC TCACGCAGGG GCCTCCGTTG ACCTGACAAT
TTTCTCCTTA CACTTAGCCG GGGTATCTTC AATTCTAGGG GCTATCAATT TTATTACAAC
TATTATTAAT ATAAAACCAC CTGCTATAAC ACAGTATCAA ACACCGTTAT TCGTGTGATC
AGTCCTAATC ACAGCCGTTC TCCTTCTTCT TTCACTACCT GTATTAGCCG CTGGAATTAC
AATACTACTG ACTGACCGTA ATTTAAATAC AACTTTCTTT GATCCTGCTG GAGGAGGAGA
TCCCATTCTC TATCAACATT TATTTTGATT CTTCGGACAC CCTGAAGTCT ATATTTTAAT
CTTACCTGGT TTCGGAATAA TTTCACATAT CGTAACATAT TATTCAGGTA AAAAAGAACC
ATTTGGTTAT ATAGGAATAG TGTGGGCAAT GATGTCCATT GGTTTCCTAG GCTTTATCGT
ATGAGCACAT CACATGTTTA CAGTAGGAAT AGATGTTGAT ACACGAGCTT ATTTTACATC
TGCCACAATA ATTATCGCCA TTCCTACTGG AGTAAAAGTA TTTAGCTGAT TAGCAACACT
ACATGGAGGA AATATTAAAT GATCCCCCGC TATATTATGA GCACTAGGTT TTATTTTCTT
ATTTACTGTT GGGGGTCTTA CAGGAATTGT TCTAGCTAAT TCTTCACTAG ATATTGTGTT
ACATGATACA TATTATGTTG TAGCACACTT TCACTATGTT TTATCAATAG GGGCTGTCTT
CGCTATTATA GGAGGATTTG TTCATTGATT TCCTTTATTT TCAGGGTACT CTCTAGATTC
AACATGAGCT AAAATTCACT TCTTTATTAT ATTTGCAGGC GTAAACATTA CATTTTTCCC
TCAACATTTC TTAGGTTTAT CCGGTATACC ACGACGATAC TCTGACTACC CAGACGCATA
TACATTCTGA AATACAGTTT CTTCAATAGG CTCCTTTATC TCCTTAACTG CAGTAATAGT
AATAGTTTTT ATGGTATGAG AAGCATTCGC CTCTAAACGA GAAGTTATAA TAACCGAACT
AACTTCTATT AACCTAGAAT GACTTCATGG ATGCCCTCCT CCATACCACA CATTTGAAGA
ACCTACTTAT ATTAAGACTC TATCAAGAAA GGAAGGAATC GAACCCCCAA AAACTAGTTT
CAAGCCAGCC TCATAACCTA TATTAGTAAA ACATTACATA ACTTTGTCAA AGTTAAATTA
CTGGTTTAAC CTGTATATCA TGGCTTACCC TTACGAGTTA GGCTTTCAAG ACGCTACCTC
CCCTATTATA GAAGAGTTAC TTCATTTCCA TGATCATACA TTAATAATCG TATTTATAAT
TAGTACATTA GTATTATATC TTATTTCTCT TATACTTACA ACAAAATTAA CTCATACTAG
TACTATAGAT GCCCAAGAAG TTGAAACTAT TTGAACAATC CTACCTGCAA TTATTCTAAT
CATAATTGCA CTTCCATCCT TACGAATCTT ATACATAATA GATGAAGTTA ATAACCCTTT
ACTAACAGTA AAAACTATAG GACATCAATG ATACTGAAGC TATGAATATA CAGATTATGA
AGAGCTAAAC TTTGATTCAT ACATAATCCC TACCACAGAT CTAAAGCCAG GTGAACTACG
ACTCCTTGAA GTTGACAATC GAGTTGTTCT TCCAATAGAA GTGCCAGTAC GCATGCTAAT
CTCATCAGAG GACGTCTTAC ACTCATGAGC CATCCCATCA TTAGGATTAA AAACAGATGC
AATCCCAGGT CGACTAAATC AAACAATCTT AACATCATCC CGCCCAGGTT TATATTATGG
ACAATGCTCG GAAATCTGTG GGTCCAACCA TAGCTTCATA CCCATTGTTA TTGAAATAGT
AGCTTTAAAA AATTTCGAAG ATTGATGCTC CTCAATGCTA TAAGCCATTA TGAAGCTTAG
CGTTAACCTT TTAAGTTAAA GATTGGGTCC CCATAATGAA TGCCACAACT AGATACATCT
ACATGATCAA TTACTATTTT ATCTATAATA TTCACATTAT TCATTGTATT TCAACTAAAA
ACCCTAACAC ATCAATTCCC TGCCAACCCC CAATCAACCC ACCTAAAACA AACAAAACAA
AAAACTCCTT GAGAAGAAAA ATGAACGAAA ATTTATTCGC CTCTTTCATA ACACCTACTA
TAATAGGGAT ACCTATTGTC ATCTTTATTA TTATATTCCC AACCATCTTA TTTCCTAGCC
CTAATCGATT AATTAATAAT CGTATAATCA CTACCCAACA ATGACTAATC AAATCAATCC
TTAAACAAAT AATATTAATT CACAGTACTA AAGGACGCTC TTGATCACTA ATGTTAACTA
CACTAATCTT ATTTATTGGT ACAACCAACC TCCTAGGCCT ACTTCCACAT TCTTTTACAC
CCACAACTCA ACTATCTTTA AATTTAGGTA TAGCAATCCC CCTTTGAGCT GGGGCAGTAC
TCTTAGGATT CCGCCACAAA ACAAAAATAT CCCTAGCCCA CTTTCTTCCC CAAGGCACTC
CAACCCCCCT TATCCCTATA TTAGTGATCA TTGAGACAAT TAGTTTATTT ATTCAACCAA
TAGCTTTAGC TGTACGATTA ACGGCCAATA TCACTGCAGG ACATTTACTA ATACACCTAA
TTGGAGGAGC AACCTCAGCC CTAATTTCAA TTAGTACCCC AATTGCACTC ACAACATTTA
TTATCCTCCT CCTACTTACT ATACTTGAAT TCGCAGTAGC ATTAATTCAA GCATATGTTT
TCACTCTCCT AGTAAGCCTT TACCTACATG ATAATACTTA ATGACCCATC AAACACATGC
ATACCACATA GTAAATCCTA GTCCTTGACC ACTTACAGGA GCCCTTTCAG CCCTACTACT
CACATCAGGT CTCGTAATAT GATTCCACTT TAACTCTTCC ACCCTACTTT CTCTAAGCAT
GCTAACAAAT ATATTAACTA TATATCAATG GTGACGTGAC ATTGTACGTG AAGGCACATA
TCAAGGCCAC CACACATCGA TTGTACAAAA AGGCCTTCGT TATGGAATAA TCTTATTTAT
TGTCTCAGAA GTATTTTTCT TCTCAGGGTT CTTCTGAGCT TTTTACCACT CCAGCTTAGC
CCCTACACCA GAATTAGGAG GATATTGACC ACCTACAGGA ATTAATCCCC TCAATCCTTT
AGAAGTCCCC TTACTTAATA CATCAGTACT ATTAGCCTCA GGCGTCTCAA TCACCTGAGC
TCACCATAGC CTCATAGAAG GAAATCGCAA ACAAATAACC CAAGCTCTTA CAATTACCAT
TATTCTAGGT GCCTACTTCA CACTACTACA AGTATCAGAA TACTTCGAAG CTCCCTTCAC
CATCTCAGAT GGAATTTACG GCTCAACATT TTTTGTTGCC ACAGGATTTC ATGGTCTACA
TGTAATCATT GGATCAACAT TCCTCTTAAC CTGCCTACTA CGACAACTAT ATTTCCACTT
TACTTCTAAA CACCACTTCG GATTCGAAGC TGCAGCTTGA TACTGACATT TTGTAGATGT
AGTGTGACTT TTCTTATATG TATCAATCTA CTGATGAGGC TCATACTTTC TTATATAATT
AGTACTATTG ACTTCCAATC AATAAGATCC GAACGGAAGA GAGTAATAAA TATAATTATA
TCAATTATGA CTAACTACTT ACTAACCACT ATTCTCATTA CAATCGCATT CTGACTTCCC
CAACTTAACA TCTACACAGA AAAAGCAAGC CCTTACGAAT GTGGCTTCGA CCCCACAGAA
ATCACACGTC TACCATTCTC TATAAAATTC TTCCTAATCG CCATCACTTT CTTATTATTT
GACCTAGAAA TTGCCCTACT CCTACCTCTG CCATGAGCAT TTCAATCTAC AAATCTCAAC
AATACAGTAT GAATCTCTAT TTTATTAATT CTAATTCTAT CCCTAAGTTT AATTTACGAA
TGATTACAAA AAGGTTTAGA ATGAACTGAA TATGGTAGTT AGTTTAAAAA CAAATGATTT
CGACTCATTA AATTATGTAT TACATAACTG CCAGATGACT TCAATCCTAC TCAACTTAAT
CATAGCATTT ATCGTATCTT TTATAGGTGT AATAATCTAC CGCTCACACA TAATATCTTC
CTTACTATGT TTAGAAGGAA TAATGCTATC AATATTTATC TTAGGAACTA TTGTTATACT
CAACCTTCAT TACACACTAT CATTCTCTGC ACCCATTATC CTACTTGTAT TTGCTGCCTG
TGAAGCAGCT GTAGGCCTAT CCCTACTAGT CATAATCTCA AATACATACG GTATTGACTA
TGTACAAAAC TTAAACTTAC TACAATGCTA AAAATTATTA TTCCAACTAT TATACTTATC
CCAACAGTCT GATTATCTAA AAATACAATA ATTTGAATTA ACTCAACATC CCATAGTATA
TTAATTGCAC TGACAAGTCT AATCTATCTA AACAAGCTTG ACATCACTAG CATAAACCAC
TCTTTAAATC TCTCCTCTGA TCCCTTAACA TCCCCTCTAC TAGTTCTAAC TACATGACTT
CTACCACTAA TAATCATTGC AAGTCAACAT CACCTAAAAA ATGAGTCAGA AGAACGAAAA
AAACTATACC TATGCCTTCT AATTTCACTT CAAGTATTTC TTATTCTTAC ATTCTCAGCA
ACAGAGATAA TTCTCTTCTA CATTTTATTT GAAACCACAT TAATCCCAAC CCTAATCATT
ATTACACGCT GAGGTAACCA AACAGAGCGA ATAAAAGCAG GTTTATATTT CCTCTTCTAC
ACACTAATTG GGTCTCTCCC CCTACTAATT TCCTTAATTT ACATGCAAAA TCAACTAGGA
TCCCTAAATT TCTTATTATT TAACTACTAT AACTCCCCGC TTAATCCTTC CTGGTCAAAC
AACCTAATAT GACTAGCCTG CATTATAGCA TTCATAATCA AATTACCATT ATATGGACTC
CACCTATGAT TACCAAAAGC ACACGTAGAA GCCCCCATCG CAGGTTCTAT AGTCCTTGCA
GCTATTTTAC TAAAACTAGG AGGTTATGGA ATAATACGAA TCTCACAACT CCTAGAACCC
TTAACAAACT ATATAGCATA TCCCTTCATC ATATTATCCC TCTGAGGCAT AATCATAACC
AGCTCCATTT GTCTCCGCCA AACAGACCTA AAATCCCTCA TTGCTTACTC CTCTGTAAGT
CACATAGCAC TTGTAATCGT CGCTATTTTA ATTCAAACCC CATGAAGTTT CATAGGAGCT
ACAGCACTTA TAATTGCCCA CGGACTAACC TCCTCCCTAC TTTTCTGTTT AGCCAACTCA
AACTATGAAC GAATTCACAG CCGAACCCTA TTACTAGTAC GAGGGTTACA AATACTATTC
CCACTCACGG GCTTATGATG AATCATCGCC AGCCTCACTA ACCTAGCCCT CCCCCCCACT
ATCAATCTAG TCGGAGAATT ATTAATCATC ATATCTACAT TCTCCTGATG TAACATTACA
ATTATTCTAA CCGGACTAAA TATTCTAATT ACAGCTCTCT ACTCACTATT TATACTAATC
TCTACTCAAC GAGGGAAACT CCCATATCAT ATTCATAATA TATCTCCAAC ATTTACACGA
GAAAATATTC TAATAAGCCT CCACATCATC CCCCTATTAC TAAAACATTA GATTGTGAAT
CTAATAATAG AAGAATAAAA CTTCTTATTT AGAAAGAATT CTGGAACTGC TAATTCCACC
CATAATTAAC ATATGGCTTT CTTACTTTTA TAGGATAGAA GTATTCCATT GGTCTTAGGA
ACCAAAAAAT TGGTGCAACT CCAAATAAAA GTAATAAATC TATTTACCTC TACATTTATT
CTCACCCTCA CCCTACTTAC TTTTCCTGTT ATCGCCCCAA AAATAAATTT ATACAAAAAC
TTACCTTATG GCTATTACGT CAAAAACATC ACTGCATTAT CTTTCTTTAT TAGCCTTATT
CCAACCCTCT CCTTATTTCA CACAAACCAC GAAGCCATAT CTTCAAATTG AAATTGACTT
ACAATACAAA CAATTCATTT AAACCTTAGT ATTAAAATAG ATTACTTCTC CATCCTATTT
ATATCAGTTG CATTATTTGT AACATGGTCC ATTATAGAAT TCTCCCTATG ATATATACAC
TCTGACCCCC ATATAGACAA ATTTTTTAAA TATTTACTAA TATTCCTCAT TACTATAATA
ATCTTAGTAA CAGCAAACAA TCTATTCCAA CTTTTTATTG GCTGAGAAGG AGTAGGAATT
ATATCCTTTT TACTAATTGG GTGATGATAC GGACGACAAG ACGCTAACAC AGCAGCAATA
CAAGCAGTAC TATATAACCG AATCGGGGAC ATCGGATTCA TTTTATCTAT AACATGATTC
CTATTAAATT CCAACTCATG AGACCTTCAA CAAATCTTCT CAACTCAAAA TCCAAACTAC
CTACTACCAA TAACCGGATT ACTATTAGCA GCTACTGGAA AATCAGCCCA ATTTGGACTA
CACCCTTGAT TACCATCAGC TATAGAAGGT CCTACTCCAG TATCAGCACT ACTTCACTCT
AGCACAATAG TTGTAGCGGG TATTTTTCTC CTAATTCGAT TCTACCCTAT AACCCAAAAT
AATCAAACCA TTCAAACTAT ATGCCTGTGT ATAGGGGCCC TAACCACACT ATTTACAGCT
ATTTGCGCTC TCACCCAAAA CGATATTAAA AAAATTGTAG CATTCTCCAC CTCAAGTCAA
CTAGGCTTAA TAATAGTTAC TATCGGTATC AATCAACCAC ACCTAGCATT CCTCCATATT
TGTACCCACG CTTTCTTTAA AGCTATACTC TTCTTATGCT CAGGGTCAAT CATCCACAAT
CTAAATGACG AACAAGACAT TCGAAAAATA GGAGGACTTT ACAAAATATT ACCAATCACC
TCCTCTTCAT TAATAATCGG AAGCATGGCT CTTACAGGAA TCCCATTCCT AACAGGATTT
TACTCCAAAG ATTTAATCAT CGAAACCGCA ACCACGTCGT ATACAAACGC CTGAGCCCTA
ACAACCACCC TAATTGCCAC ATCACTAACC GCTGTTTACA CCACACGAAT CATTTTCTTT
GTCCTACTCA ACAATCCACG TTTCCTCTCT AACAATATAA TAAATGAAAA CAACCCATTA
ATAACTAACC CTATCAAACG ACTAGCATGA GGAAGCATTA TTGCCGGATT CTTAATATCC
TATAATATTC CTATTACAAA CATCCCTCAA ACAACTATAC CCCTAAATGT AAAATTTACA
GCAATATTAT TAACTTTAGC GTTGCTATAG AACTTAACCT AATAACCAAC AACCTAAAAA
CTAACTATTC ATCTAAATAT TCCAATTTCT CAAACATATT AGGCTATTTC CCCATACTAA
TCCACCGAAC TCCCCCACAT ATAAACCTCT CAATAGGACA AAACCTAGCA TCCTCAATAA
TAGATCTAGC TTGACTTGAA AAATTAATTC CTAAATACAC CTCCAATTTA CAAATAAAAG
CATCCATATT TACCTCAACC CAAACAGGAT TATTAAAATT CTACTTCCTA TCTTTCCTTA
CCTCTACAAT CCTAACCATT ACAATACTGC TTTAATTGCA CGAGTAATTT CAAGTACAAT
AAAAATACAA GTAAATAAGG ATCACCCTGC CACAAACATT AACCAATAAT TATAACTATA
AATCGCAGCA ACTCCAGCAG GATCTTCACT AAAAAATCCA ACATTTCCCC CCTCTGCATC
ATAAATAACC CACTCCCCTA TACCATAATA ATCAACTAAA ATTTCAATAT GCTCATACTT
AGCTCACACA TATAATAAAC CCAACTCAGA CAGAACCCCT AAAAATAAAG AAGATCAAAT
AATAACATTA GAACCCCATG TCTCAGGATA CTGCTCTATA GCTATAGCAG TAGTATAAGC
AAAAACTACC ATTATACCCC CTAAATACAC CAAAAACACC ACTAATCCTA AAAATGACCC
ACCACAACTC AAGACAATCC CACACCCAAT TCCCCCACTA AGAACCAATG CTAAACCACC
ATAAATAGGT GAAGGTTTAA CAGAAAATCC AATAAATCCA AGAACAAAAA TAATACTAAA
AATATAAATA ATGTTTAAAG TCATAATTCC TACATGGATT TAACCATGAC TAATGATATG
AAAAACCATC GTTGTAATTC AACTATAAGA ACTAATGACC AACATCCGAA AATCACACCC
TCTTATTAAA ATCATCAATC ACTCATTCAT TGATTTACCA GCACCATCTA ACATCTCAGC
ATGGTGAAAT TTCGGTTCCT TATTGGGTGT ATGCCTTACA CTTCAAATTA TTACAGGCTT
ATTCCTAGCC ATACACTACA CTGCAGACAC AATAACAGCC TTTTCATCTG TAACACACAT
TTGCCGAGAC GTAAACTACG GCTGAATAAT TCGTTATGCA CATGCCAACG GAGCTTCTAT
ATTTTTCATT CTCCTTTATT TTCACATCGG ACGAGGAATC TATTATGGAT CCTACACCTT
TATAGAAACC TGAAACATTG GTATCATCTT ACTCTTCTTA GTAATAGCTA CCGCTTTCAT
AGGATACGTC CTTCCCTGAG GACAGATATC ATTCTGAGGA GCAACAGTCA TCACAAACCT
TCTATCCGCT ATCCCCTATA TTGGACCTAT ATTAGTAGAA TGAATCTGAG GGGGATTCTC
AGTAGACAAA GCAACCCTAA CACGATTCTT TGCTTTCCAC TTTATCCTAC CATTTATTAT
TACAGCCATA GTAGCAATCC ACTTATTATT TCTTCATGAA ACAGGATCAA ATAACCCATC
AGGACTAAAC TCAGACTCAG ATAAAATCCC ATTCCACCCC TACTATACAA TTAAAGATAT
TCTGGGAATT CTACTTATAA TTCTAGTATT ACTAATACTA ATCCTATTCT CACCAGATCT
TTTAGGAGAT CCAGATAACT ACACCCCTGC CAACCCACTA AACACACCTC CCCATATTAA
GCCAGAATGA TATTTCCTAT TCGCATACGC AATCCTACGC TCCATTCCTA ATAAACTAGG
AGGAGTTCTT GCACTAACTT TCTCAATCCT AATCCTTATT CTATTCCCTA CCCTACATAC
ATCAAAACAA CGCAGTATAT CATTCCGCCC CATAAGCCAA TGCCTACTAT GAATTCTAGT
AGCTAACCTA ATTATTCTCA CATGAATTGG TGGACAACCA GTAGAATACC CATTTATTAC
AATCGGACAA TTAGCATCAA TATCTTACTT CTGCATCATC CTAATCCTCA TACCAATAAC
AAATTTCATA GAAAACAAAT TACTCAAATG AAGGGCCTTA ATAGTATATT ACATTGGTCT
TGTAAACCAA TAATGCTCCT TAAGACTCAA GAAAGAAGCA GCCCCACCAT CAGTACCCAA
AACTGAAATT CTAATTAAAC TATTTCTTGT ATGTAATTCG TGCATTAATG CACCTCCCCA
TTAGTACATA GACCATTATA TGTTTAATCA ACATTAAATA TTATCCCCAT GCATATAAGC
ATGTACAATC TAAGACGTAC ATAATACATA CACTTTATAC AATACGAATA TTATCCTTGT
CAATACGACT ATTACTATCA ATTATAATTT ATTAATACCA TCCTCCGAGA AACCATCAAC
CCGCCAGGCA GGTGTCCCCC TCCTCGCTCC GGGCCCATAA CTTGGGGGTA GCTAGAGTGA
AACTTTATCA GACATCTGGT TCTTTCTTCA GGCTATGCAC TGTACCTCCT GCCAAACCCC
AAAAACAAAA TTTTTACCCT CATGTCAGCA CAACATGAGG C
>KU892761.1_Trinomys_albispinus_UFES_AL-3054
GTTAATGTAG CTTATAAAGC AAGGCACTGA AAATGCCTAG ATGAGTTTAC TCCATAAACA
CAAAGGTTTG GTCCTAGCTT TTTTATTAGT TATTAGCAAA ATTATACATG CAAGTATCCT
CCCCCCAGTG AGAATGCCCT CCAATTCAAG AGGAGCAGGT ATCAAGGTAG CTAACAACAC
CTTGCTTAGC CACACCCCCA CGGGACACAG CAGTAATCGA AATTAAGCAA TAAATGAAAG
TTTGACTAAG TTATGCTAGG GTTGGTAAAT CTCGTGCCAG CCACCGCGGT CATACGATTA
ACCCTAACTA ATAAACCCCG GCGTAAAGAG TGTTAAAAAA ATAAGATTAA ACTCTGTTTA
AGTCGTAAAA AACAACAGAC ACCTACGAAA GTAATCTTAA TAAGTCACAC CAAAGCTAAG
ATCCAAACTG GGATTAGATA CCCCACTATG CTTAGCCGTA AACACAAACA AAAACAAAAA
TTTTCGCCAG AGAACTACTA GCAACAGCTT AAAACTCAAA GGACTTGGCG GTGCTTTAAA
CCCACCTAGA GGAGCCTGTT CTATAATCGA TAAACCCCGA TATACCTCAC CACTCCTTGC
TAACCAGTCT ATATACCGCC ATCCTCAGCA AACCCCAATA GGGATTAAAA GTAAGCACAA
TTATCCCATA AAAACGTTAG GTCAAGGTGT AACCTATGGA GTGGAAAGAA ATGGGCTACA
TTTTCACAGT AATCTTTATG AAACTAAGGA GGATTTAGTA GTAAATTAAG AATAGAGAGC
TTAATTGAAT TAGGCCATAA AGCACGCACA CACCGCCCGT CACCCTCCTC AAATAATATA
AGAGGAGACA AGTCGTAACA AGGTAAGCAT ACTGGAAAGT GTGCTTGGAC AAAGTGTAGC
TTAAAAGCAC CCGGCCTACA CCCGGGAGAT ATCATATTGA CCACTTTGAA CTAAACCTAG
AAAATAAAAC ATTTACTTGT AGTATAGGAG ATAGAAATTT ATTAAGCGCT ATAGAAATAG
TACCGCAAGG GAAAGAAAAG TATAAAATAG CATAGATTAT ACCTAGTACC TTTTGCATAA
TGAGTTAACT AGAATTGACA AAAAGAAAAG TCAAATTTCC CGAAACCAAA CGAGCTACTT
TTGAACAGCT AGAGCAAACT CATCTATGTG GCAAAATAGT GAGAAGATTT AAAAGTAGAG
GTGAAAAGCC AACCGAGTTT GGAGATAGCT GGTTATCCAA ACAAGAATTT AGTTCAACTT
TAAGTTTAAT GAAGACTTAT ATGTTACCTT AAGGAGGGAC AGCTCCTTAA GTAAGGATAC
ATCCTTAAGC AGAGGGTAAA AAATATTACA ATCATAGTAG GCCCAAAAGC AGCCATCAAT
TAAGAAAGCG TTCAAGCTCA ACACATTCCA AAAACAACTC ACCCCCTGAT TGGATTAATC
TATAAACCTA TAGAAGAGAT AATGTTAATA TCAGTAACTA GAATTCTCCT TGCACAAGCT
TAAGTAATTA ACAACTTTAT AAAAAATAAT TGTTAACCCA ACCCAGGAGT GCAAAAGACT
CAAATAAGCA AAAGGAACTC GGCAAAACAA ACCCCGCCTG TTTACCAAAA ACATCACCTC
TAGCATAACA AGTATTAGAG GCACTGCCTG CCCAGTGGTT AAACGGCCGC GGTATTCTGA
CCGTGCAAAG GTAGCATAAT CACTTGTTCT TTAAATAAGG ACTAGTATGA AAGGCTAGAC
GAGGGTTTAA CTGTCTCTTG CTTACAGTCA GTGAAATTGA CCTTCCCGTG AAGAGGCGGG
AATAAACCAA TAAGACGAGA AGACCCTATG GAGCTTAAAT TTATTATGAA TTAACAATTT
TGGTTGGGGT GACCTCGGAG TAAAACAAAA CCTCCGAATG ATATTAACCT AGACACAAGT
CAAAGTTCCA TCATAAATTG ACCCAGTCTG ATCAACGAAC CAAGTTACCC TAGGGATAAC
AGCGCAATCC TATTCTAGAG TCCATATCGA CAATAGGGTT TACGACCTCG ATGTTGGATC
AGGACCCCCA AATGGTGCAA CCGCTATTAA AGGTTCGTTT GTTCAACGAT TAAAGTCCTA
CGTGATCTGA GTTCAGACCG GAGCAATCCA GGTCGGTTTC TATCTATTAA AAATTCCTCC
CAGTACGAAA GGACAAGAGA AATAAGGCCA ATAAATCAAT CACGCCTTAA TAGCAAAAGA
ATGATATAAT ATCAATTCCT TAGCTATTTG TTAAGGTGGC AGAGCCCGGT AATTGCATAA
AACTTAAAAC TTTACTATCA GAGGTTCAAT TCCTCTCCTT AACATATGTA TTTAATTAAT
TTCCTCTTAC TAATTCTCCC TGTACTCCTA GCCATAGCAT TCCTAACTCT AATAGAACGA
AAAATATTAG GATATATACA ACTACGAAAA GGTCCCAACA TTGTAGGCCC ATACGGAGTA
CTACAACCAA TAGCAGATGC ACTAAAACTA TTCACCAAAG AACCACTACA CCCATCAACA
TCATCCATAC TTCTCTTTAC CATTGCTCCA TCCCTAGCCC TGACCCTAGC CCTATCAATA
TGAATCCCAA TTCCCATACC ACAGCCCCTC ATTAACATAA ACTTAGGAGC CCTATTCATT
TTAGCTACCT CAAGCCTGGC TGTATACTCT ATTCTATGAT CAGGATGAGC ATCAAACTCC
AAATACGCAC TATTCGGAGC CCTACGAGCT GTAGCCCAAA CAATCTCATA CGAAGTAACT
CTTGCTATTA TTCTACTATC CGTTCTTCTC CTAAACGGCT CATTCACTCT ATCAACCCTA
ATAATCACCC AAAAAAACAT CTGACTAATT TTACCTACCT GACCTTTAGC AATAATATGA
TTTGTATCCA CATTAGCAGA AACAAACCGA GCCCCATTCG ATCTAACCGA AGGAGAATCC
GAATTAGTAT CAGGATTCAA CGTAGAATAT GCCGCAGGCC CCTTCGCACT ATTTTTTATA
GCTGAGTACA TAAATATTCT ACTAATAAAT GCTTTAACCA CAATCATTTT CCTCAATTCA
ACAGCAACAA CTATAGCCCC CGAATTGCAC TCAATAAATT TCATAATTAA AACACTAGCT
TTAACCGCCC TATTCCTATG AATTCGAGCC TCCTATCCAC GATTCCGCTA CGATCAACTA
ATACATCTTT TATGAAAAAA TTTTCTACCA CTAACCCTTG CCCTGTGCAT ATGACACATT
TCAATACCCA TTTTCCTATG TAGTATCCCC CCTCAATCAA TCTAGAAATA TGTCTGAGAG
TTACTTTGAT AGAGTAAACC ATAGAGGTTA AATCCTCTTA TTTCTAGAAA AATAGGAATT
GAACCTAATC TAAAGAACTC AAAATTCTCC GTGCTACCCA TACACTATAT TCTAGTAAGG
TCAGCTAAAC AAGCTATCGG GCCCATACCC CGAAAATGTT GGCCCTTCCC GTACTAATTA
ATATTACACT AATAATAACC ATTTATGCCA CACTTATTAT AGGCACATTA ATCACCTTAA
TTAGCTCCCA CTGATTACTA ATATGAGTAG GATTAGAAAT AAGTATATTA TCTATTATCC
CCATCCTAAT GCACAATCCC AACCCCCGAT CAACAGAAGC TGCCACAAAA TACTTCCTCA
CACAAGCAAC TGCATCAATA ATCTTATTAC TATCAATCAT TATAACAATA ATATACTCAG
GACAATGAAC TATCATCTAC AATAATAATC AAGCCATTTC ACTAATTTTA ACTCTTTCCC
TAATCATAAA ACTAGGACTT GCACCCTTCC ATTTCTGAGT AACAGAAGTT ACACAAGGAA
CATCCCTACT CCCCGGAATA ATCCTACTTA CATGACAAAA AATTGCCCCA TTATCAATCC
TCATCCAAAT CCACCCAATA ATCAATCAAT CCTTAATCAT CTCATCAGCA ATTCTATCAA
CACTTCTTGG AGGATGAGGA GGACTAAACC AAACACAGCT ACGAAAAATC CTAGCATACT
CATCAATTGC CCACATAGGA TGAATAGCAG TAGTATTAAA CTACAACCCA TCAATTTCCC
TATTCAACCT AACAATTTAC ATTATTCTGA CTATTTCTCT ATTTATCACT TTACATATAA
ACAATAACCT AACCACCCTA GCACTATCCC ACATATGAAG CACCGCCCCT CCAACCATTA
TCATTATTCT AATAAATTTA CTATCTCTAG GAGGCCTACC CCCTCTAACT GGATTCTCCC
CTAAATGAAT TATTATCCAC GAACTAGTAA AAAATAATAA CATCATAATC CCTACATTAA
TAGCAATTAT AGCCCTACTC AACCTATATT TCTATATACG ACTAATATAT TCAACAACCC
TAACACTATT TCCATCAACA AACAACACAA AAACCCATTG ACACTATGAT AATAAGGCAC
TAATACTTTC CCCCTCCCTA ATCACACTAT CCACCATAGC CCTTCCACTA ACACCACTTA
TAATTATTCT AAATTAGGAA ATTAGGTTAA CAAGACCAAG AGCCTTCAAA GCCCTAAGTA
AATACCACTA TTTATTTCCT GTAAGGATTG CAGCATCGTC TGAATGCAAA CCAGACACTT
TTTAAGCTAA ACCCCTAGGT TGGTGGGACA TTAACCCACG AAAAATTAGT TAACAGCTAA
ACACCCTAAA CAACTGGCTT CAACCTACTC TCCCGCCCTA AGGAGGGCGG GAGAAGCCCC
GGCAGGTTTG AAGCTGCTCC TTTGAATTTG CAATTCAACA TGAATATCAC CTCAGAGTGG
TAAAAAAAAA CCTTTATCTT TAGATTTACA GTCTAATGCT ATGTTAGTTA ACCGGTGATT
ATTTTCGACA AATCACAAAG ATATTGGTAC TTTATACCTT TTATTTGGAG CCTGAGCTGG
AATAGTAGGA ACTGCCTTGA GCTTATTAAT CCGGGCAGAA TTGGGCCAAC CAGGCGCATT
ACTTGGGGAT GATCAGATTT ACAATGTAAT CGTCACCGCC CATGCATTTG TAATAATTTT
CTTTATGGTT ATACCAATCA TAATCGGAGG ATTCGGAAAC TGACTTGTAC CTTTAATAAT
TGGAGCTCCC GACATGGCCT TCCCACGGAT AAATAATATG AGCTTTTGAT TACTCCCCCC
TTCATTTCTG TTACTACTTG CCTCATCTAT AGTAGAAGCC GGGGCTGGGA CGGGGTGAAC
AGTCTATCCT CCATTAGCTG GTAATCTAGC CCACGCGGGG GCCTCCGTTG ACCTAACAAT
TTTCTCCTTA CACTTAGCTG GTGTATCTTC CATCCTAGGA GCTATTAATT TTATTACCAC
CATTATTAAT ATAAAACCAC CCGCTATTAC ACAGTATCAA ACTCCATTAT TCGTATGATC
AGTTTTAATC ACAGCTGTTC TTCTCCTTCT TTCACTGCCT GTACTAGCTG CCGGAATTAC
CATACTATTA ACTGATCGCA ATCTAAACAC AACTTTTTTT GATCCTGCTG GAGGAGGAGA
CCCAATTCTT TACCAACATT TATTCTGATT CTTCGGCCAC CCTGAAGTTT ATATTCTAAT
TCTTCCTGGC TTCGGAATAA TTTCACATAT CGTTACATAC TATTCAGGCA AAAAAGAACC
TTTCGGTTAT ATAGGAATAG TATGAGCAAT AATATCTATT GGATTTTTAG GATTCATTGT
ATGAGCCCAC CATATATTCA CAGTAGGAAT AGACGTAGAC ACACGAGCAT ATTTTACATC
CGCCACAATA ATTATTGCTA TTCCTACCGG AGTAAAAGTA TTTAGCTGAT TAGCAACATT
GCATGGAGGA AACATTAAAT GATCCCCTGC CATGTTATGA GCCCTAGGAT TTATTTTCTT
ATTTACTGTA GGTGGCTTAA CCGGAATTGT CCTAGCTAAT TCCTCTCTAG ACATTGTACT
ACATGACACA TATTATGTTG TAGCACATTT CCACTACGTT TTATCCATAG GAGCTGTATT
TGCTATTATA GGAGGATTTG TACACTGATT TCCATTATTT TCAGGTTATA CTCTAAATAC
AACATGAGCT AAAATCCATT TTTTCATTAT ATTTGCCGGA GTAAATATCA CCTTTTTCCC
TCAACACTTC TTAGGTCTAT CAGGTATACC ACGACGATAT TCTGATTACC CAGATGCATA
TACATTCTGA AACACAGTCT CCTCTATGGG CTCTTTTATT TCATTAACTG CAGTAATAGT
TATAATTTTC ATGGTTTGAG AGGCATTCGC CTCTAAACGA GAAGTTATAG TGACCGAATT
AACTACTGTT AATTTAGAGT GACTCCATGG GTGTCCTCCT CCCTATCACA CATTTGAAGA
ACCTGCTTAT ATCAAAAATT TATCAAGAAA GGAGGGAATT GAACCCCCAA AGACTAGTTT
CAAGCCAGCC CCATAACCTA TATTAGTAAA ATATTACATA ACTTTGTCAA AGTTAAATTA
CTGGTTCAAC CTGTATATCA TGGCTTATCC CTATCAACTA GGATTTCAAG ATGCCACTTC
CCCTATCATA GAAGAACTGC TTCATTTTCA CGACCATACT CTAATAATCG TGTTTTTAAT
TAGTACACTA GTACTATATC TCATCTCTCT CATACTTACA ACAAAACTTA CCCACACTAG
TACAATAGAT GCTCAAGAAA TTGAAACAAT CTGAACAATT CTGCCAGCTA TTATTCTTAT
CATAATTGCT CTTCCATCCC TACGAATTTT ATATATAATG GATGAAGTTA ATAATCCCTT
AATAACAGTA AAAACTATAG GACATCAATG ATACTGAAGC TATGAGTACA CAGACTATGA
AGAATTAAAT TTTGACTCAT ATATGATCCC CACAACAGAT CTTAAACCAG GCGAACTTCG
ACTTTTAGAG GTTGATAACC GAGTTGTTCT CCCAATAGAA ATACCAGTGC GTATACTAAT
TTCATCAGAA GACGTCTTAC ACTCATGAGC TGTACCCTCA TTAGGATTAA AAACAGACGC
AATTCCAGGA CGACTAAACC AAACAATCTT AACATCATCC CGTCCCGGAT TGTACTATGG
ACAATGTTCA GAAATCTGCG GCTCTAATCA CAGCTTCATA CCTATTGTAA TTGAAATAGT
TACCTTAAAA ACTTTTGAAA ACTGATGCTC TTCAATGCTA TAAGCCATTA TGAAGCTTAG
CGTTAACCTT TTAAGTTAAA GATTGAGTCT CCATAATGAA TGCCACAACT AGATACATCC
ACATGATCAA TTACCATTCT ATCTATAATA CTCGCACTAT TCATTATTTT CCAACTAAAA
ACCCTAGCGC ACCAATACCC TACTAACCCT CAATCAACTC TCCTCAAACA AACAAAACAA
AAAACCCCTT GAGAAAAAAA ATGAACGAAA ATTTATTCGC CTCTTTCATA ACACCAACCA
TAATAGGATT ACCAATTGTA ATTCTCATCA TTATATTTCC AACTATTTTA TTTCCTAGCC
CTAAACGATT AATTAATAAC CGAACAATTA CCATCCAACA GTGACTAATC AAATTAATCC
TAAAACAAAT AATATTAATC CATAGCATCA AAGGACGTTC CTGAGCATTA ATATTGACTA
CACTAATTCT ATTCATCGGA ACAACCAACC TACTAGGCCT ACTTCCTCAT TCATTCACAC
CCACAACTCA ACTATCTATA AACCTAGGCA TAGCAATTCC CCTTTGAGCG GGGACAGTGC
TTATAGGTTT TCGACACAAA ATAAAAGCAT CCCTTGCCCA CTTTCTCCCT CAAGGCACAC
CAACTCCCCT CATTCCCATG CTAATTATTA TCGAGACAAT TAGCTTATTT ATTCAACCCA
TAGCCTTAGC AGTACGTCTA ACTGCCAACA TTACTGCAGG ACACCTACTC ATACATTTAA
TTGGAGGAGC GACATCAGCA CTATTTTCTA TTAGCACCCC AGCTGCACTA ACAACATTCA
TCATTCTCAT CCTACTTACA ATATTAGAAT TCGCCGTAGC ATTAATCCAA GCATACGTAT
TTACCCTTCT AGTAAGTCTT TACCTACATG ACAATACTTA ATGACTCACC AAACACATGC
ATATCACATA GTAAATCCAA GTCCTTGGCC CCTTACAGGG GCTTTATCAG CCCTATTACT
TACATCAGGT CTTGTAATAT GATTTCACTT CAATTCTATT ACCCTACTTT CTCTAAGCAT
AGCTACAAAT ATCCTAACTA TATATCAATG GTGACGAGAT GTAGTACGTG AAGGCACATA
TCAAGGTCAC CACACATCAA CAGTACAAAA AGGCCTCCGC TACGGTATAA TCCTATTTAT
TATCTCAGAA GTATTTTTCT TCTCAGGATT TTTCTGAGCC TTTTATCACT CTAGCCTAGC
ACCCACCCCA GAACTAGGAG GATATTGACC TCCTACAGGA ATTAACCCTC TTAATCCTTT
AGAAGTTCCC TTACTAAATA CATCAGTACT ATTAGCCTCC GGCGTCTCAA TCACATGAGC
CCACCATAGC CTAATAGAAG GAAATCGCAA ACAAATAATT CAAGCACTTA CAATCACTAT
TATTCTTGGG GCTTATTTCA CACTCCTTCA ACTATCAGAA TACTTCGAAG CCCCTTTTAC
TATTTCAGAC GGAATTTACG GATCCACATT CTTTGTTGCT ACAGGTTTCC ACGGTCTACA
TGTAATCATC GGATCAACAT TTCTATTAAC ATGCTTATTA CGTCAACTCT ACTTTCACTT
TACCTCTAAA CATCATTTCG GATTCGAAGC TGCAGCCTGA TATTGACACT TTGTAGATGT
AGTATGACTT TTCTTATATG TATCAATCTA CTGATGAGGC TCATACTTTC TTATATAACT
AGTACTATTG ACTTCCAATC AATAAGATCC GAACGGAAGA AAGTAATTAA TATTATTACA
GCAATTATAA TCAACTACCT TCTTACCACT ATTCTCATTA CAATCGCATT CTGACTTCCC
CAACTTAATA TTTATACAGA AAAAGCAAGC CCATACGAAT GTGGCTTTGA TCCAACAGAA
ATCACACGTC TCCCATTCTC CATAAAATTT TTCCTAATCG CCATCACTTT TCTCCTATTT
GACCTAGAAA TTGCCCTACT TCTCCCTTTA CCTTGAGCCT TCCAAACTAT AAACTTAAAC
AACACAGTAT GGATCTCTAT AGCATTAATC CTAATTTTAT CTTTAGGCCT AATTTACGAA
TGACTACAAA AAGGCTTAGA ATGAACCGAA TATGGTAGTT AGTTTAAAAA CAAATGATTT
CGACTCATTA AATTATGTAT TACATAACTA CCAAATGACT TCAATTTTAT TTAACATAAC
TTTGGCATTT GCCGTATCAT TTATAGGCGT AATAATCTAC CGCTCTCACA TAATATCCTC
TCTTTTATGT CTAGAAGGAA TAATATTATC TATATTTATC TTAGGCACTA TCACTATACT
TAACCTTCAC TACACCTTAT CATTCTCTGC ACCTATTATT CTACTAGTAT TTGCCGCCTG
TGAGGCAGCT GTAGGCTTAG CTCTCCTAGT AATAATCTCT AGCACATACG GTATTGATTA
CGTACAAAAC TTAAACTTAC TACAATGCTA AAAATCGTCA TTCCAACAAT CATACTCATC
CCCACTGTCT GATTATCTAA AAACTCAATA ATCTGAATCA ACTCAACATG CCACAGCCTA
ATAATTGCAT TAATCAGCTT AATTTATCTA AACAAACTAG ACATCATTGG TACAAATTAT
TCTTTAAACT TTGCCTCCGA CCTATTATCA TCTCCCTTAC TAATTTTAAC AACATGACTA
CTTCCCTTAA TAATTATTGC AAGCCAACAT CATTTAAAAA ACGAACCAGA AATACGAAAA
AAACTATACA TTTCACTCCT AGCCTCACTC CAAGTATTCC TTATCCTTAC ATTCTCGGCA
ACAGAAATAA TTTTATTTTA TATTTTATTT GAAACTACAT TAATTCCAAC TCTAATTATC
ATTACACGAT GAGGAAGTCA AACAGAACGA ATAAAAGCAG GCCTATACTT TCTTTTCTAT
ACTTTAATTG GCTCACTTCC CCTATTAATC ACCTTAATCT TTATACAAAA CCAACTAGGA
TCACTAAACT TCCTATTATT TAATTACCAC AGTTCTTCAC TCTATCCCTC CTGATCCAAC
AATTTAATAT GATTAGCCTG CATCATAGCA TTTATAATCA AATTACCATT ATATGGCCTT
CACCTATGAC TACCAAAAGC CCACGTAGAA GCACCCATTG CAGGGTCTAT AGTCCTAGCA
GCCATTTTAC TAAAATTAGG AGGATATGGG ATAATACGAA TTTCACAACT CCTAGAACCT
TTAACAAACT ACATAGCATA CCCTTTTATC TTATTATCAC TATGAGGAAT AATTATAACT
AGCTCTATTT GCTTACGTCA AACAGACCTA AAATCTCTCA TCGCCTACTC CTCTGTAAGT
CACATAGCAC TAGTAATCGT CGCTATTCTA ATTCAAACTC CATGAAGCTT CATAGGAGCT
ACCGCACTCA TAGTTGCCCA CGGTCTGACC TCCTCCCTGC TCTTCTGTCT AGCCAATTCA
AACTACGAAC GAATTCACAG TCGAACTTTA CTTCTAGCTC GAGGCTTACA AATATTATTC
CCATTAATAG GTCTATGATG GGTTATTGCT AGCCTCACTA ACCTAGCCCT ACCTCCTTCT
ATTAACCTAG TAGGAGAATT ACTAATCATC ATATCAACTT TCTCATGATG CCACCTCACA
ATTATTCTAA CTGGATTAAA TGTTCTAATT ACAGCCTTAT ACTCACTATT TATATTAATC
TCTACGCAAC GAGGAAAACT TCCATATCAC CTTCACAACA TAACACCAAC CTTCACACGA
GAGAATATTT TAATAAGTCT TCACATTATT CCCCTAGTTC TAAAACATTA GATTGTGAAT
CTAACAATAG AAGACTAAAA CTTCTTACTT AGAAAGAAGG CTGGAACTGC TAATTCCACC
CATAATTAAT ATATGGCTTT CTTACTTTTA TAGGATAGAA GTATTCCATT GGTCTTAGGA
ACCAAAAAAT TGGTGCAACT CCAGATAAAA GTAATAAATT TATTTACTTC TACATTCACC
CTTACCCTTA TTCTATTAAC ATTTCCTATC ATATCCTCTA TAACAAACAC TCACAAAAAA
TTATCCTACC CCTACTACAT CAAAACCATT ATTTCACTAT CTTTCTTCAT CAGCCTGATC
CCGACACTTG CTTTATTCTA CTCAAACCAA GAAGCCATGA CATCAAACTG AAACTGACTA
ACAATTCAAA CAATCCACTT AAGTCTTAGC ATTAAGCTCG ATTATTTTTC CATCTTGTTT
ATATCAGTAG CACTATTCGT TACATGATCT ATCATAGAAT TCTCCCTCTG ATACATACAC
TCTGACCCCA ACATAAACAA ATTCTTTAAA TACTTACTTC TATTTCTTAT TACTATAATA
ATCTTAGTTA CAGCAAACAA TCTGTTTCAA CTTTTCATCG GATGAGAAGG AGTTGGAATT
ATATCTTTCT TATTAATTGG CTGATGACAT GGACGACAAG ATGCTAACAC AGCAGCAATA
CAAGCAGTAT TATATAATCG AATCGGAGAC ATTGGATTTA TTCTATCTAT AACTTGATTC
CTTATCAATT CTAACTCATG AGAACTCCAA CAGATCCTTA TAACCCAAAA TACAAACCAC
CTCGTACCAA TAATAGGACT ACTCCTAGCA GCTACCGGGA AATCAGCTCA ATTTGGACTA
CATCCCTGAC TACCATCAGC TATAGAAGGG CCCACACCAG TCTCCGCACT ACTTCACTCC
AGCACAATAG TAGTAGCAGG CATTTTCCTA CTAATTCGAT TCTACCCCTT GACACAAAAC
AACCAAACTA TTCAAACAAT ATGTCTATGT ATAGGAGCCC TAACCACACT ATTTACAGCT
ATCTGTGCTC TCACCCAAAA TGATATTAAA AAAATCGTAG CATTCTCCAC CTCAAGCCAA
CTAGGATTAA TAATAGTGAC TATTGGCATT AACCAACCAC ATCTAGCATT TCTCCACATC
TGCACTCACG CCTTCTTCAA AGCAATACTT TTCCTATGCT CCGGCTCAAT TATCCACAAT
CTCAATGATG AACAAGACAT TCGGAAAATA GGAGGACTAT ACAAAATTAT ACCAATTACT
TCCTCTTCAC TAATAATTGG AAGCCTAGCC CTAACAGGAA TACCATTCCT TACAGGATTC
TACTCCAAAG ACCTAATCAT CGAAACCGCA ACCACGTCGT ATACAAACGC CTGAGCCCTA
ACAACTACCC TAATTGCCAC ATCACTAACC GCCGTCTATA CTACACGAAT TATTTTCTTC
GCCCTCCTTA ATAACCCACG CTTTCCATTT AATTACAGCA TAAACGAGAA CAACCCCTCA
ATAATTAATC CTATTAAACG ACTAGCATGA GGCAGCATTC TAGCTGGATT TTTAATTTCA
TATAACATTC CCATTACAAA TACCCCTCAA ATAACCATAC CCCTAATCGT AAAACTTACA
GCAATATTGT TAACTTTATC ATTGCCATAG AACTTAACTT ACTAACTAAT AACCTAAAAA
CTAATTACTC TTCCAAATAC TCCAACTTCT CAAACATATT AGGCTACTTC CCCACACTTA
TGCACCGAAC ATCACCTCAC CTCAACCTAT CACTAGGTCA AAATCTAGCA TCCTCAATGA
TAGATTTAAC CTGATTAGAA AAAATAATCC CTAAATACTC ATCCAAATTA CAAACTAAAG
CATCCATACT AACCTCAACC CAAATAGGAC TATTAAAACT TTATTTTCTC TCTTTCCTCA
TCTCCATCAT TCTAGCCACC ATAATTATAA TCTAATTGCA CGAGTGATTT CAAGAACAAT
AAAAATACAA GTAAACAATG ATCACCCAGC CACAAACATT AATCAATAAT TATAACTATA
AATAGCAGCT ACTCCAGCAG GATCTTCACT AAAAAAACCC ACACTTCCTC CTTCCGCATC
ATAAATAACC CATTCCCCTA TCCCATAATA ATCAACTAAA ACCTCAATAT GTTCATACTT
AGCTCACAGA TATAACAACA CAAACTCAGA TAAAGTCCCT AAAAATAAAG AAAATCAAAT
AATAACATTG GACCCTCAAG TTTCAGGATA CTGTTCTATA GCCATAGCAG TAGTATAAGC
AAAAACTACT ATTATACCCC CTAAATATAC CAAAAATACA ACTAACCCTA AAAATGACCC
CCCACAACTC AAGACAATCC CACATCCAAC ACCACCACTA ACAACCAACG CCAGTCCCCC
ATAAATAGGA GAAGGTTTTA CAGAAAAACC AATAAATCCT AAAACAAAGA TAGTACTAAA
AATATAAATA ATGTTTAAAG TCATAATTCC CACATGGATC TAACCATGAC TAATGATATG
AAAAACCATC GTTGTATTTC AACTATAAGA ACTAATGACT AACATCCGTA AATCACACCC
CCTTATTAAA ATTATTAACC ACTCTTTCAT TGACTTACCA GCTCCATCCA ACATCTCAGC
ATGATGAAAT TTTGGTTCCT TATTAGGTGT ATGCCTAGCA CTTCAAATCG TTACAGGTCT
ATTCCTAGCT ATACACTACA CTGCAGATAC TGCTACAGCC TTCTCATCAG TAACCCACAT
TTGCCGAGAC GTAAACTATG GCTGACTCAT TCGCTACGCA CACGCCAATG GGGCTTCAAT
ATTTTTTATT TTCCTTTATT TCCACATTGG ACGAGGTATT TATTACGGAT CATATACCTT
CATAGAAACT TGAAACATTG GAGTTATCTT ATTATTCCTA GTTATAGCCA CCGCCTTCAT
AGGATACGTC CTTCCTTGAG GACAAATATC ATTCTGAGGG GCAACAGTTA TCACAAATCT
CCTATCAGCC ATCCCTTATA TTGGTCCCAC CTTAGTAGAA TGAATTTGAG GAGGATTTTC
AGTTGATAAG GCAACCCTAA CACGATTTTT TGCCTTCCAC TTTATCTTAC CATTCATAGT
TACAGCCATA GTAATAATCC ATCTGCTATT CCTACACGAA ACAGGATCAA ATAATCCATC
AGGATTAAAC TCAGATTCAG ACAAAATTCC ATTCCACCCA TACTACACAA TCAAAGACAT
CCTTGGACTC CTACTCATAC TACTAGCACT ATTCACATTA ATCCTCTTCT CACCAGACCT
ACTAGGAGAC CCAGACAACT ATACTCCAGC CAACCCATTA AACACACCTC CCCATATCAA
ACCAGAATGA TATTTTCTAT TCGCATACGC AATCTTACGA TCCATCCCCA ACAAACTGGG
AGGAGTACTA GCATTAATAT TCTCTATCCT TATCCTCATA TTATTCCCCA CCCTACATAT
ATCCAAACAA CGCAGTATAT CATTTCGACC CATAAGCCAA TGCTTACTAT GAATTCTAGT
AGCTAACCTA ATTATCCTAA CATGAATTGG AGGTCAACCA GTAGAACACC CATTTATCAC
AATCGGACAG CTAGCATCCA TCTCCTACTT CTGCATTATC CTTATTTTCA TACCAATAAC
AAGCTTTATA GAAAACAAAC TACTAAAATG AAGGGCCTTA ATAGTATATT ACATTGGTCT
TGTAAACCAA TAATGCTCCT TAAGACTCAA GAAAGAGGCA GCCACGCCAT CAGTACCCAA
AACTGAAATT CTAACTAAAC TATTTCTTGT ATGTACATCG TGCATTCATG CACGCCCCCA
TTAGTGCATA AACCATTATA TGTATAATCA ACATTAAGTC TTAACCCCAT GCATATAAGC
ATGTACAGTC TAAGACGTAC ATAACACATA CGATCAAGAC AATACGGATA TGATCCTTGT
CAATACGACT ATCCCCATCC AACGGAATCT ATCAACAGCA TCCTCCGAGA AACCATCAAC
CCGCCAGACA GGTGTCCCTC TTCTCGCTCC GGGCCCATAA CGTGGGGGTA GCTAAAGTGA
AACTTTATCA GACATCTGGT TCTTTCTTCA GGCCATGCAC TGTACCTCTT GCCAAACCCC
AAAAACAAAA AATTTACCCT CATGTCAGCA CAACATGAGA C
>KU892762.1_Trinomys_iheringi_UFES_ROD-156
GTTAATGTAG CTTATAAAGC AAGGCACTGA AAATGCCTAG ATGAGTTTAC TCCATAAACA
TAAAGGTTTG GTCCTGGCTT TTTTATTAAT TGTTAGTAAA ATTATACATG CAAGTATCGC
CTTCCCAGTG AAAATGCCCT TTTATTCAAA AGGAGCGGGT ATCAAGGTAG CTCACAACGC
CTTGCTCAGC CACGCCCCCA CGGGACACAG CAGTAATTAA AATTAAGCAA TAAACGAAAG
TTTGACTAAG TTATACTAGG GTTGGTAAAT CTCGTGCCAG CCACCGCGGT CATACGATTA
ACCCTAATTA ATAAATCCCG GCGTAAAGAG TGTAAAAAAA ATAAGGTTAA AATATGTCCA
AGTCGTAAAA AACAACAGAC ACAAACGAAA GTAACCTTAA TAAATCACAC CAAAGCTAAG
ACCCAAACTG GGATTAGATA CCCCACTATG CTTAGCCGTA AACATAAACA ACAACAAAAA
TCTTCGCCAG AGAACTACTA GCAACAGCTT AAAACTCAAA GGACTTGGCG GTGCTTTAAA
CCCATCTAGA GGAGCCTGTT CTATAATCGA TAAACCCCGA TAAACCTCAC CACTTCTTGC
TAATCAGTCT ATATACCGCC ATCTTCAGCA AACCCTAGCA AGGATGAAAA GTAAGCACAA
TCACCCCATA AAAACGTTAG GTCAAGGTGT AACTAATGAA GTGGAAAGAA ATGGGCTACA
TTTTCACAGT AATCTTTATG AAATTAAGGA GGATTTAGTA GTAAATTAAG AATAGAGAGC
TTAATTGAAT TAGGCCATAA AGCACGCACA CACCGCCCGT CACCCTCCTC AAATAATACA
AGAGGAGACA AGTCGTAACA AGGTAAGCAT ACTGGAAAGT GTGCTTGGAC AAAGTGTAGC
TTAAAAGCAC CCGGCCTACA CCCGGAAAAT GTCAAATTGA CCACTTTGAA CTAAATCTAG
AAAATAAAAC ATTCACACTT AGTATAGGAG ATAGAAATTT ATTAAGCGCT ATAGAAACAG
TACCGCAAGG GAAAGAAAAG TACAAAACAG CATAGATTAC ACCTAGTACC TTTTGCATAA
TGAGTTAACC AGAATTGACA AAAAGAATAG TCAAACTTCC CGAAACCAAA CGAGCTACTT
CTGAACAGCT AGAGCAAACT CGTCTATGTA GCAAAATAGT GAGAAGATTC AAAAGTAGAG
GTGAAAAGCC AATCGAGCTT GGAGATAGCT GGTTATCCAA ACAAGAATTT AGTTCAACTT
TAAGTTAAAT GAAAACTTAA ATGCTAACTT AAGGAGGGAC AGCTCCTTAA ATAAGGATAC
ATCCTTGAAC AGAGGGTAAG AAATAACATA ATCATAGTAG GCCCAAGAGC AGCCACCAAT
TAAGAAAGCG TTCAAGCTCA ACATATCCCT AAAATAATTC AACCCCTGAT TGGATTAATC
TATAGACATA TAGAAGAAAT AATGTTAACA TTAGTAATTA GAATTCTCCT TGCACAAGCT
TAAGTAGTTA ACAATTTTAT AACATATAAC TGTTAACCCA ACTCAGGAGT GCAAAAGACT
AAAATAAGCA AAAGGAACTC GGCAAAATAA ACCCCGCCTG TTTACCAAAA ACATCACCTC
TAGCATAACA AGTATTAGAG GCCCTGCCTG CCCAGTGGTT AAACGGCCGC GGTATCCTGA
CCGTGCAAAG GTAGCATAAT CACTTGTTCT TTAAATAAGG ACTAGTATGA ACGGCTTGAC
GAGGGTTTAA CTGTCTCTTG CTTATAGTCA ATGAAATTGA CCTTCCCGTG AAGAGGCGGG
AATAAGACAA TAAGACGAGA AGACCCTATG GAGCTTAAAT TCATTATGAA TTAACAATTT
CGGTTGGGGT GACCTCGGAG TAAAAAGAAA CCTCCGAATG ATATTAACTT AGACACAAGT
CAAAGTTCCA TCATAAATTG ACCCAGTCTG ATCAACGAAC CAAGTTACCC TAGGGATAAC
AGCGCAATCC TATTTTAGAG TCCATATCGA CAATAGGGTT TACGACCTCG ATGTTGGATC
AGGACCCCCA AATGGTGCAA CCGCTATTCA AGGTTCGTTT GTTCAACGAT TAAAGTCCTA
CGTGATCTGA GTTCAGACCG GAGTAATCCA GGTCGGTTTC TATCTATTAA AAATTCTTCC
CAGTACGAAA GGACAAGAAG AATGAGGCCA ATAACATAAT CATGCCTTAA TAGCAAAAGA
ATGATATTAT ATCAACTCCT TAACTATTTG TTAAGGTGGC AGAGCCCGGC AATTGCATAA
AACTTAAAAC TTTACTATCA GAGGTTCAAC TCCTCTCCTT AACACATGTA TATAATTAAT
TTCCTTTTAC TAATTATCCC TGTACTCCTA GCCATAGCAT TTCTAACTCT AATAGAGCGT
AAAGTATTAG GATATATACA ACTACGCAAA GGGCCAAACA TTGTAGGCTC ATACGGAGTA
TTGCAACCAG TAGCAGACGC TCTCAAACTT TTTATCAAAG AACCCCTTCA CCCCTCAACA
TCATCAATAC TCCTCTTCAC CATTGCACCG TCCTTAGCAC TAACACTTGC CCTATCCATA
TGAATTCCTA TCCCCATACC ACACCCTCTA ATTAATATAA ACCTAGGAGC CTTATTTATT
CTAGCCACCT CAAGCCTAGC TGTATACTCC ATTTTATGAT CAGGATGAGC ATCAAATTCC
AAATACGCAT TATTCGGAGC CCTACGAGCC GTAGCCCAAA CCATTTCCTA TGAAGTAACC
CTAGCTATCA TTCTCTTATC CATCCTTCTC CTAAACGGCT CATTCACCCT ATCAGCCCTA
ATAATCACCC AAAAAAACAT CTGATTAATT CTACCAACCT GACCCCTAGC AATAATATGG
TTTGTATCCA CATTAGCAGA AACAAACCGG GCCCCTTTCG ACCTAACTGA AGGAGAATCA
GAACTCGTAT CAGGATTTAA TGTTGAATAT GCCGCAGGCC CTTTCGCCCT ATTCTTCATA
GCTGAATATA TAAACATTTT ATTAATAAAT GCTCTCACTA CACTCATTTT CTTCAACTCT
ATACCAATAA GTTCAACCCC AGAACTCCAC TCAACAAACT TCATAATCAA AACACTAGCA
CTTACAGCCT TATTCCTATG AATTCGAGCT TCCTACCCAC GATTCCGTTA TGACCAGCTA
ATACACCTGT TATGAAAAAA CTTTTTACCT CTAACCCTTG CCCTATGCAT ATGACACATC
TCTATACCTA TTTTCCTATG CAGCATCCCT CCTCAATCTA TCTAGAAATA TGTCTGAGAG
TTACTTTGAT AGAGTAAATC ATAGAGGTTA AACCCTCTTA TTTCTAGAAA AATAGGAATC
GAACCTAATC CAAAGAACTC AAAATTCTCC GTGCTACCTA TACACTATAT TCTAGTAAGG
TCAGCTAAAC AAGCTATCGG GCCCATACCC CGAAAATGTT GGCCCTTCCC GTACTAATTA
ATATCACACT AACAATAACC ATCTACACTA CACTCATCAT AGGCACACTA ATTACCCTAT
CCAGCTCTCA CTGATTATTA ATATGAGTAG GCCTAGAAAT AAGCATATTA TCTATCATCC
CCATCCTAAT AAATTACTCC AACCCCCGAT CAACAGAAGC CGCCACAAAA TATTTTCTCA
CCCAAACAAC CGCATCAATA ATCCTACTAC TATCAATCAT TATAACAATA ATGCACTCAG
GACAATGATC CATCATCCAC ACTAATAGCC AAATAATCTC ACTAACACTA ACCCTATCCT
TAATTATAAA ACTAGGACTT GCACCATTCC ACTTTTGAAT CACAGAAGTT ACACAAGGAA
CATCACTAAT AGCAGGTATA ATCATGCTAA CATGACAAAA AATTGCTCCA CTGTCAATTT
TAATCCAAAT CTACCCAGCA ACCAACCAAC CACTAATTAT TTCATCAGCA CTTCTATCCA
CACTTTTAGG GGGGTGGGGA GGATTAAACC AAACACAACT ACGAAAAATC CTAGCATATT
CATCAATTGC TCACATAGGA TGAATATTAG TAGTAATAAA CTACAACCCA TCAATCTCCT
TATTTAACCT AACAATCTAT ATTATTCTTT CCATCTCCTT ATTCACCACC CTATACATAA
ACAATAACCT AACCACTCTA TCACTATCCC ATACATGAAG CACAGCCCCT CCAATCATTA
TTATCATCCT AATAAACCTA CTATCCCTAG GAGGTCTGCC CCCTCTAACC GGATTCTCCC
CTAAATGATT TGTTATTTAT GAACTAGTAA AAAATGACAA TATCACAATT ATTACCCTCA
TAACAATTAT AGCCCTACTC AACCTGTACT TCTACATACG ACTAATATAC TCAACAACCC
TTACACTATT TCCATCAACA AACAACACAA AAACCAAATG ATATTTCAAT AACAAAACAA
TAACAATCTC TCCTCTTCTA TTCACACTAT CCACTATAAT ACTCCCCTTA TCACCACTCA
TAATTACTCT AAGTTAGGAA ATTAGGTTAA CTAGACCAAG AGCCTTCAAA GCCCTAAGTA
AATAAAATTA TTTATTTCCT GTAAGGATTG CAACATCGCC TGAATGCAAA ACAGACACTT
TTTAAGCTAA ACCCCTAGGC TGGTGGGACA TCAACCCACG AAAAATTAGT TAACAGCTAA
CTACCCTAAA CAACTGGCTT CAACCTACTC TCCCGCCCTA AAGAGGGCGG GAGAAGCCCC
GGCAGGTTTG AAGCTGCTCC TTTGAATTTG CAATTCAACA TGAATATCAC CTCGAGGTGG
TAAAAAAAAA CCTTTATCTT TAGATTTACA GTCTAATGCT ATGTTAATTA ACCGGTGATT
GTTTTCTACT AATCACAAAG ACATCGGCAC TTTATATTTA TTATTTGGGG CTTGAGCCGG
AATAGTAGGC ACCGCCCTAA GCTTATTAAT TCGGGCTGAA TTAGGTCAGC CAGGAGCTTT
ACTGGGAGAC GACCAAATTT ATAATGTGGT TGTAACTGCT CATGCTTTCG TAATAATTTT
CTTCATAGTA ATACCTATTA TGATCGGAGG GTTCGGAAAC TGACTTATTC CCCTGATAAT
TGGAGCCCCT GACATAGCAT TCCCACGAAT AAATAATATA AGCTTTTGAT TACTTCCCCC
CTCATTCTTG CTTCTTCTTG CCTCATCTAT AGTTGAAGCC GGGGCTGGGA CAGGATGAAC
AGTGTATCCT CCATTGGCCG GAAACTTAGC CCACGCAGGG GCTTCTGTTG ATTTGACAAT
TTTCTCTCTG CACCTGGCAG GAGTATCATC AATTCTAGGG GCTATCAATT TTATTACAAC
TATTATTAAC ATAAAACCGC CCGCCATGAC ACAATATCAA ACTCCTCTAT TTGTATGATC
AGTACTAATT ACAGCTGTCC TCCTTCTCCT CTCACTGCCA GTGCTAGCTG CTGGGATTAC
AATATTACTA ACTGACCGCA ACTTAAACAC AACTTTCTTT GATCCAGCTG GAGGGGGAGA
CCCAATCCTT TACCAACACC TATTCTGATT TTTCGGACAC CCTGAAGTTT ACATTTTAAT
TCTACCTGGA TTTGGAATAA TCTCGCATAT CGTGACATAT TATTCAGGCA AAAAAGAGCC
CTTTGGATAC ATAGGGATGG TGTGAGCAAT AATATCTATT GGATTCTTAG GATTCATTGT
ATGAGCACAT CATATATTTA CAGTAGGAAT AGACGTTGAC ACACGAGCCT ACTTCACATC
CGCAACAATA ATTATCGCTA TCCCTACAGG AGTAAAAGTA TTTAGCTGAT TAGCCACACT
ACATGGAGGA AATATCAAGT GGTCCCCTGC TATATTATGA GCCCTAGGTT TTATCTTCTT
ATTCACTGTA GGAGGCCTTA CTGGAATCGT CCTAGCTAAC TCTTCACTAG ACATCGTACT
ACACGACACA TATTATGTCG TAGCACACTT CCACTATGTA TTATCTATAG GAGCCGTTTT
CGCTATTATA GGAGGCTTTG TCCATTGATT CCCTCTATTC TCAGGATATA CTCTAAATTC
AACATGAGCT AAAGCCCATT TCTTTATTAT GTTTACAGGA GTTAACATTA CCTTCTTTCC
TCAACATTTC CTAGGGTTAT CAGGAATACC ACGACGATAC TCTGACTATC CAGATGCATA
CACATTCTGA AACACAGTCT CCTCTACAGG CTCTTTCATC TCTTTAACCG CAGTCATAGT
GATAATCTTT ATAGTATGAG AAGCATTCGC CTCTAAACGA GAAGTTATAA TAACCGAGCT
AACCTCAACT AATCTAGAAT GACTCCATGG ATGTCCCCCT CCATACCACA CATTTGAAGA
GCCCACATAT ATTAAGACCT CTTCAAGAAA GGAAGGAATT GAACCCCCAA AAACTAGTTT
CAAGCCAGCC TCATAACCAA CATTAGTAAA ACATTACATA ACTTTGTCAA AGTTAAATTA
CTGGTTTAAC CTGTATGTCA TGGCTTATCC TTATCAATTA GGCTTTCAAG ATGCTACTTC
CCCTATTATA GAAGAACTGC TTCACTTTCA TGATCATACA TTAATAATTG TATTCTTAAT
CAGCACACTA GTACTATATC TCATCTCTCT TATACTCACA ACAAAACTAA CCCACACCAG
TACTATAGAC GCTCAAGAAG TTGAAACCAT TTGAACAATT TTACCCGCCA TCATCCTAAT
TATAATTGCA CTCCCATCTT TACGAATTTT ATATATAATA GATGAAGTCA ACAACCCTGT
ACTAACAGTA AAAACTATAG GGCATCAGTG ATACTGAAGT TACGAATACA CAGACTATGA
AGAACTAAAC TTCGACTCAT ATATAGTACC CACAACAGAC CTAAAACCAG GTGAACTCCG
ATTGTTAGAA GTCGACAATC GAGTTGTTCT ACCAATAGAA GTGCCAGTGC GCATGTTAAT
CTCATCAGAG GACGTTCTAC ACTCATGAGC CGTTCCATCA TTAGGATTAA AAACAGATGC
AATCCCTGGG CGACTAAACC AAACAATCTT AACAGCATCC CGTCCAGGAC TATATTATGG
TCAATGCTCA GAAATCTGCG GTTCAAACCA CAGTTTTATA CCTATTGTTA TTGAGACAGT
AACTTTAAAA GCCTTTGAAA ATTGATGTTC CTCAATGTTA TAAGACATTA TGAAGCTCAG
CATTAACCTT TTAAGTTAAA GATTGAGTCT CCATAATGAA TGCCACAACT AGATACATCC
ACATGATCAA TCACTATTAT ATCTATAATT CTAACACTAT TTATTATTCT TCAACTAAAA
ACCCTATCAC ACCAATTTCC TACCAACCCG CAATCAACCT GCCTTAAACA AATAAAGCAA
AAAATCCCTT GAGAAAAGAA ATGAACGAAA ATTTATTTAC CTCTTTCATA ACACCCACTA
TTCTAGGTAT ACCGATTGTT ATCCTTATTA TCATGTTCCC AACCATTTTA TTCCCTAGTC
CTAAACGACT GGTCAATAAC CGTATAATTA CAGCCCAACA ATGGTTAATC AAATCAATCC
TTAAACAAAT AATATTAATT CACAGCACTA AAGGCCGCTC CTGAGCACTA ATACTGACCG
CATTAATTCT ATTTATCGGA ACAACCAACC TATTAGGTCT CCTTCCTCAT ACTTTTACAC
CTACCACTCA ATTATCTATA AACCTAGGTA TAGCAATCCC TCTTTGAGCT GGGGCGGTAT
TTTTAGGCTT TCGTCACAAA ACAAAAATAT CTTTAGCCCA CTTTCTACCC CAAGGTACCC
CGACTCCCCT TATCCCAATA TTAGTAATAA TTGAAACAAT CAGTCTATTT ATTCAACCTA
TGGCCTTAGC AGTACGCCTA ACTGCCAACA TTACCGCAGG ACACTTACTA ATACACCTAA
TCGGAGGTGC AACCTCAACT CTACTAACCA TCAGCACTCC AATTGCACTA ACAACATTTA
TTATCCTTCT CATACTTACA ACACTTGAAT TTGCCGTAGC ATTAATTCAG GCGTATGTTT
TCACCCTTCT AGTCAGCCTA TACCTACACG ATAATACCTA ATGGCCCACC AAACGCACGC
ATATCACATA GTAAACCCTA GCCCCTGACC ACTTACAGGA GCCTTATCAG CCCTACTGCT
TACATCAGGC CTTGTAATAT GATTCCACTT TAACTCCTCT ACCTTACTAT ATCTAAGCAT
ACTAACTAAT ATACTGACTA TATATCAATG ATGACGAGAC GTAGTACGTG AAGGCACATA
TCAAGGCCAT CACACATCAA CTGTACAAAA AGGCCTTCGA TACGGGATAA TCTTATTTAT
TATCTCAGAA GTATTTTTCT TTTCAGGATT CTTCTGAGCC TTTTATCACT CCAGTTTGGC
ACCCACGCCA GAATTAGGCG GATATTGACC TCCCACAGGG GTCAACCCCC TCGACCCACT
AGAAGTTCCT TTACTAAACA CATCAGTTCT ATTGGCCTCA GGCGTCTCAA TCACTTGAGC
TCATCACAGT TTAATAGAAG GAAATCGCAA ACAAATAACC CAAGCCCTTT CAACCACTAT
TATTCTTGGA GTTTACTTCA CACTACTTCA AATATCAGAG TACTTTGAAG CCCCATTCAC
CATTTCAGAC GGAATCTACG GTTCTACATT CTTCGTCGCC ACAGGATTTC ATGGCTTACA
CGTAATCATT GGATCAACAT TTCTACTTAC CTGTTTACTA CGACAACTTT ACTTCCACTT
TACCTCTAAA CATCACTTCG GATTTGAAGC CGCAGCATGA TATTGACATT TTGTAGATGT
AGTATGACTT TTCCTGTATG TATCAATTTA CTGATGAGGC TCATACTTTC TTATATAATC
AGTACAATTG ACTTCCAATC AATAAGTTCC GAACGGAAGA TAGTAATAAA CATTATTATA
TCCATTATAA TCAACTACTC ACTAACTATT GTCCTTATTA CAATCGCATT CTGTCTTCCT
CAACTCAATA TTTACACAGA AAAAGCAAGT CCCTATGAGT GTGGGTTTGA TCCAACAGAA
ATCTCACGTA TTCCATTCTC CATAAAATTT TTTCTAATCG CCATCACATT TCTACTATTT
GACTTAGAAA TTGCCCTACT ACTCCCCCTC CCATGAGCCT TTCAGACTAC ATACCTCAAC
AACACAGTAT GAATCTCCAT CGCATTAATT TTAATTTTAT CCTTAGGCCT AACTTATGAA
TGACTGCAAA AAGGATTAGA ATGAACTGAA TAGGGTGATT AGTTTAAAAA CAAATGATTT
CGACTCATTA AATTATGTAT TACATAATCA CCCAATGACT TCAATTTTAC TTAACATCAT
CATAGCATTT GCCGTATCTT TCATAGGTGT AATAATTTAC CGCTCACACA TAATATCATC
CTTACTGTGC TTAGAAGGAA TAATACTATC TATATTTATC TTAGGCACTA TCATCATACT
AAACCTTCAC TACACTTTAT CATTCTCAAC GCCTATTATC CTACTAGTAT TCGCCGCCTG
TGAAGCAGCC GTAGGGTTAG CATTACTTGT CATAATTTCA AACACATACG GCATCGACTA
CGTACAAAAC TTAAACCTAC TACAATGCTA AAAATCGTTA TTCCAACAAT TATACTTATC
CCTACCACCT GATTATCCAA AAATACAATA ATTTGAATTA ATTCAACATC CCATAGTTTA
CTAATTGCAT TAATTAGTCT GACTTACCTG AATAAACCTG ACATCACTAG CACAAACCAC
TCTCTAAACT TCACCTCTGA CTCTCTATCA TCCCCTTTAT TAATCCTAAC AACATGGCTA
CTCCCCCTAA TAATCATTGC CAGCCAGCAT CATCTAAAAA ATGAGACAGA AACACGAAAA
AAACTATACA TTTCCCTTTT AGTCTCACTT CAAGCATTCC TTATCCTTAC ATTCTCAGTA
ACAGAAATAA TCTTATTTTA CATTCTATTC GAAACCACAC TAATCCCAAC CCTAATTATT
ATTACACGCT GAGGCAATCA GACAGAACGA ATAATAGCAG GCCTATACTT TCTTTTCTAC
ACATTAATTG GGTCTCTCCC TTTATTAATC ACCCTAATCT ATTTACAAAA CCAACTAGGA
TCATTAAATT TCCTGTTATT TAATTATCAC AACCCCCCTC TATACCACTC CTGATCTACC
AGCCTGATAT GATTAGCCTG CATAATAGCA TTTATAGTCA AACTACCATT ATATGGCTTA
CACCTATGAT TACCAAAAGC CCATGTAGAA GCCCCCATTG CAGGTTCTAT AGTACTTGCA
GCTGTATTAC TAAAGTTAGG AGGTTACGGA ATAATACGTA TCTCACACCT TCTAGGACCC
CCAACAAATC ATATAATCTA CCCTTTCATT TTACTTTCTT TATGAGGTAT AATCATAACC
AGCTCTATCT GCCTACGCCA AACAGATCTA AAATCCCTCA TCGCCTACTC CTCTGTAAGC
CACATAGCTC TAGTAATTGT TGCCATTCTA ATCCAAACTC CATGAAGTTT TATAGGAGCT
ACCGCACTTA TAATTGCTCA TGGTCTAACC TCTTCCCTAC TATTCTGCCT AGCTAACTCA
AACTATGAAC GAGCCCACAG CCGAACCCTA CTACTAACAC GAGGCTTACA AATATTATTT
CCACTGATAG GATTATGATG AATCATTGCA AGTCTTACCA ACCTAGCCAT CCCCCCTTCA
ATTAATCTTA TTGGAGAATT AATAATTATT ATATCAACTT TCTCATGATG TAATCTTACA
ATCATCCTTA CCGGCCTAAA CACTCTGATC ACTGCCTTAT ACTCACTATT TATATTAATC
TCTACTCAAC GAGGTAAACT CCCATATCAC ATTCACAATA TACCACCAAC ATTCACACGA
GAGAACATTC TAATAAGCCT TCACATCATT CCCTTGCTGT TAAAACATTA GATTGTGAAT
CTAACGATAG AAGAGTAAAA CTTCTTATTT AGAAAGAACA CTGGAACTGC TAATTCCACC
CATATTTAAA TTATGGCTTT CTCACTTTTA TAGGATAGAA GTATTCCATT GGTCTTAGGA
ATCAAAAAAT TGGTGCAACT CCAAATAAAA GTAATAAACC TATTTACATC TACATTTACC
CTTACCCTCA TTACACTTAT ACTCCCTATT ATATTCCCCG CAACAAATAT AAACAAAAAT
CTACCATACC CTTATTACGT CAAAACCATT ACTCTAATCT CCTTCTTCAT CAGCCTTGTC
CCAACTCTCA TCTTATTCTA CTCCAACCAC GAAGCCATAG TCTCAAACTG AAATTGAATA
ACAATACAAA CAATTCATAT AAGCCTAAGC ATTAAACTAG ATTATTTCTC CATTTTATTT
ACATCCGTAG CACTCTTCGT CACATGATCA ATCATAGAAT TTTCCCTCTG ATATATACAC
TCCGATCCAC ACATAAACAA ATTCTTCAAA TACCTATTAA TATTCCTCAT TACTATAATA
ATTTTAACTA CAGCTAACAA CCTATTTCAA CTTTTTATTG GATGAGAAGG AGTAGGCATT
ATATCTTTTC TATTAATCGG ATGATGGTAT GGACGACAAG ACGCTAATAC AGCAGCAATA
CAAGCCGTAC TATACAACCG AATTGGAGAT ATTGGATTTA TTCTTGCCAT AACTTGATTT
ATTCTCAACT CCAACTCATG AGATCTACAA CAAATCTTCT CAACCCAAGA CCCAAACTAC
TTACTACCGA TAATAGGCCT GCTCCTAGCA GCTACCGGAA AATCAGCCCA ATTTGGTTTA
CACCCCTGAC TACCGTCAGC CATAGAGGGC CCTACGCCAG TATCAGCATT ACTTCATTCA
AGTACAATAG TAGTAGCAGG CATCTTCCTC TTAATCCGCT TTTACCCTTT AACCCAAAAC
AATCAAGCCA TACAAACAGC ATGCTTATGT ATAGGATCCC TAACTACACT ATTCACAGCC
ATCTGTGCCC TCACCCAAAA TGACATCAAA AAAATCGTAG CATTCTCCAC TTCAAGCCAA
CTAGGTTTAA TAATAGTCAC CATTGGTATT AACCAACCAC ACCTAGCATT CCTTCATATT
TGCACTCACG CTTTCTTTAA AGCAATATTA TTTTTATGCT CTGGCTCAAT CATTCATAAC
TTAAATAATG AACAAGACAT TCGAAAAATA GGAGGGCTAT ACAAAATCCT ACCAATCACC
TCTTCCTCAT TAATAATTGG AAGCCTAGCT TTAACAGGAA CCCCATTTCT CACAGGATTC
TACTCTAAAG ACCTAATTAT CGAAACCGCA ACTACCTCAT ATACAAACGC CTGAGCCCTA
ACAATTACCC TAATTGCCAC ATCATTAACT GCCGTTTACA CCACACGAAT TATTTTCTTC
GCTATAATAA ATAACCCCCG ATTTCCATTC AACCATACCA TAAACGAAAG CAATCCTACA
ATAATCAACC CTATCAAACG ACTAGCATGA GGCAGCATCC TCGCTGGATT CTTAATTTCC
CACAACATCC CCATTACAAA TATCCCTCAA ATAACCATGC CTCTCAATGT AAAACTCATA
GCAATATCAC TAACTTTACT ATCGCCATAG AACTAAACAT AATAACCAAC AACCTAAAAA
CCAACTATTC CTCTAAATAT TCCAACTTCT CAAACATATT GGGCTACTTC CCTACACTTA
TACACCGAAC ACACCCCTAC CTCAACCTCT CAATAGGACA AAACCTAGCA TCCTCAACAG
TAGATCTAAT CTGACTTGAA AAAACTATCC CCAAATATAC CTCCAACATA CAAATAAAAG
CATCTATGCT CACCTCAACT CAAACAGGTT TATTAAAATT TTATTTCTTA TCCTTCCTAA
TCTCTATAAT ACTTGCTAGT ATTATCCTAA TCTAATTCCT CGAGTGATCT CAAGGACAAT
AAAAATACAA GTAAACAATG ACCACCCCGC CACGAATATT AACCAATAAT TATAGCTATA
AATAGCAGCT ACCCCCGCGG GATCTTCACT AAAAAAACCC ACATTACCCC CCTCAGCATC
ATAAATAACC CACTCACCCA TACCATAATA ATCAACCAAA ATCTCAATAC GCTCATACTT
AGCTCACAGA TACAATAGCC CTAACTCAGA TAAAGCTCCC AAAAATAAAG AAAACCAAAT
AATAACATTA GAACCCCATG TTTCAGGATA CTGTTCTATA GCCATAGCAG TAGTATAGGC
AAACACCACC ATCATGCCAC CTAAATATAC CAAAAACACC ACTAACCCTA AGAACGAACC
ACCACAACTC AAGACAATCC CACACCCAAC TCCCCCACTG ACAACCAATG CTAAACCACC
ATAAATAGGA GAAGGTTTTA CTGAAAAACC AATAAACCCA AGAACAAAAA TAACACTAAA
AATATAAATA ATGTTTAAAG TCATAATTCC TACATGGATT TAACCATGAC TAATGATATG
AAAAACCACC GTTGTAATTC AACTATAAGA ACTAATGACC AATATACGAA AGTCCCATCC
ACTCATCAAA ATTATTAATC ACTCTTTCAT TGACTTACCA GCCCCTTCCA ATATCTCAGC
ATGATGAAAC TTCGGTTCCT TATTGGGTGT ATGTCTTACA TTACAAATCA TTACAGGCTT
ATTCTTAGCC ATACATTACA CTGCAGATAC AACTACAGCT TTTTCATCAG TTACACATAT
CTGCCGAGAT GTAAATTACG GCTGATTAAT CCGCTACACC CATGCCAACG GAGCCTCCAT
ATTCTTTATT CTTCTTTATT TCCACATCGG GCGAGGTATT TATTATGGAT CTTACACCTT
TATAGAAACC TGAAACATCG GGGTACTTCT TCTACTCCTA GTAATAGCTA CTGCATTTAT
AGGATACGTC CTCCCTTGAG GACAAATATC CTTCTGAGGG GCAACAGTCA TCACAAACCT
TCTTTCAGCT ATTCCTTATA TCGGGTCTAC TTTAGTTGAG TGGATTTGAG GGGGTTTCTC
AGTAGATAAA GCAACCCTAA CACGATTCTT TGCTCTCCAC TTTATCTTAC CATTTATCAT
TACAGCCACA GCAGCAATCC ACTTGTTATT CCTTCATGAA ACAGGGTCAA ACAATCCATC
GGGACTAAAC TCAGACTCAG ACAAAATCCC ATTCCACCCC TACTACACAA TTAAAGACAT
CTTAGGGTTA CTAATCATAC TCATAGTATT ATTAACACTA ATTCTTTTCT CACCAGACCT
CTTAGGAGAC CCAGACAACT ACACTCCTGC CAATCCACTA AACACACCTC CCCACATCAA
ACCAGAATGA TATTTCCTAT TTGCATACGC AATCCTACGC TCCATCCCCA ACAAACTAGG
AGGAGTATTA GCACTAGCAT TTTCCATCGT AATTCTCGCA CTATTTCCTG CCCTCCATAT
ATCCAAACAA CGCAGCATAT CATTCCGCCC TATAAGCCAA TGCCTCTTAT GGGCTCTAGT
AGCCAACCTG ATCATCCTTA CATGAATTGG AGGCCAACCA GTAGAACACC CATTCATCAT
AATTGGCCAG CTAGCATCAA TCTCATACTT CTGCATCATT CTAATTCTCA TACCTACAAC
AAGTCTTATA GAGAACAAAA TACTTAAATG AAGAGCCTTA ATAGTATATT ACATTGGTCT
TGTAAACCAA CAATGCTCCT TAAGACTCAA GAAAGAAGCA GCTACGCCAC CAGTACCCAA
AACTGACATT CTAGTTAAAC TATTTCTTGT ATGTAATTCG TGCATTTATG CACCTCCCCA
TTAGTACATA GACCATTACA TGTTTAATCA ACATTAAGCC TTGTCCCCAT GCATATAAGC
AGGTACAATC TAAGACGTGC ATAATACATC TATCCAGATC AACATGACCG TTATCCTTGT
CAATACGACT ATCATCATCA ATTATAATCT ATTAATACCA TCCTCCGAGA AACCATCAAC
CCGCCAGGCA GGTGTCCCTC TTCTCGCTCC GGGCCCATAA CGTGGGGGTA GCTAAACTGA
AACTTTATCA GACATCTGGT TCTTTCTTCA GGCCATGCAC CATGCCCCTT GCCAAACCCC
AAAAACAAAA ATTTCACCTT CATGTCAGCA CAAGATGAGA C
>KU892763.1_Trinomys_paratus_UFES_CTA-588
GTTAATGTAG CTTATAAAGC AAGGCACTGA AAATGCCTAG ATGAGTATAC TCCATAAACA
CAAAGGTTTG GTCCTGGCTT TTTTATTAAT TGTTAGTAAA ATTATACATG CAAGTATCAT
CCCGCCAGTG AGAATGCCCT CCAACTCAGC AGGAGCAGGT ATCAAGGTAG CTCACAACAC
CTTGCTCAGC CACACCCCCA CGGGATACAG CAGTAATCAA AATTAAGCAA TAAACGAAAG
TTTGACTAAG TTATGCTAGG GTTGGTAAAT CTCGTGCCAG CCACCGCGGT CATACGATTA
ACCCTAATTA ATAAACCCCG GCGTAAAGAG TGCTAAAAAA ATAAGATAAA GCCTTATCCA
AGTCGTAGAA AACAAAAGAT ACAGACGAAA GTAATCTTAA CAAACTCCAC CAAAGCTAAG
ACCCAAACTG GGATTAGATA CCCCACTATG CTTAGCCGTA AACATAAATA ATAACAAAAA
TATTCGCCAG AGAACTACTA GCTATAGCTT AAAACTCAAA GGACTTGGCG GTGCTTTAAA
CCCACCTAGA GGAGCCTGTT CTATAATCGA TAAACCCCGA TAAACCTCAC CACTTCTTGC
TAACCAGTCT ATATACCGCC ATCTTCAGCA AACCCCAATA GGGATAAAAA GTAAGCACAA
CTACCCCATA AAAACGTTAG GTCAAGGTGT AACTAATGAA GTGGAAAGAA ATGGGCTACA
TTTTCACAGT AATCTTTATG AAATTAAGGA GGATTTAGTA GTAAATTAAG AGTAGAGAGC
TTAATTGAAT TAGGCCATAA AGCACGCACA CACCGCCCGT CACCCTCCTC AAATAATATT
AGAGGAGACA AGTCGTAACA AGGTAAGCAT ACTGGAAAGT GTGCTTGGAC AAAGTGTAGC
TTAAAAGCAC CCAGCTTACA CCCGGGAGAT ATCAGACTGA CCACTTTGAA CCAAATCTAG
AAGACAAAAC ATTTACAATT AGTATAGGAG ATAGAAATTA ACCAAGCGCT ATAGAGGAAG
TACCGTAAGG GAAAGAAAAG TACATAACAG CATAGATTAC ACCTAGTACC TTTTGCATAA
TGAATTAACT AGAATTGATA AAGAGAAAAA TCAAGCTCCC CGAAACCAAA CGAGCTACTT
TTAAACAGCT AGAGCAAACC CGTCTGTGTG GCAAAACAGT GGGAAGATTT AAAAGTAGAG
GTGAAAAGCC AACCGAGCTT GGAGATAGCT GGTTATCCAA ACAAGAATTT AGTTCAACTT
TAAGTTCAAT GAAAACTTAT ATGTTAATTT AAGGAGGGAC AGCTCCTTAA GCAAGGATAC
ACCCTTAAAC AGAGAGTAAA AAATAATAAA ACCATAGTAG GCCTAAAAGC AGCCACCAAT
TAAGAAAGCG TTCAAGCTCA ACAAATTCCT AAAATAATTC ATCCCCTGAT TGGATTAATC
TATAGACCTA TAGAAGAAAT AATGTTAATA TTAGTAATTA GAGCTCTCCT TGCATGAGCT
TAAGTAATTA ACAACCTTAT AAAATAATAC TGTTAGCCCA ACTCAGGAAT GCAGAAGACT
AAAATAAGCA AAAGGAACTC GGCAAAATAA ACCCCGCCTG TTTACCAAAA ACATCACCTC
TAGCATTACA AGTATTAGAG GCACTGCCTG CCCAGTGGTT AAACGGCCGC GGTATTCTGA
CCGTGCAAAG GTAGCATAAT CATTTGTTCT TTAAATAGGG ACTAGTATGA AAGGCTAGAC
GAGGGTTTAA CTGTCTCCTG CTTACAGTCA GTGAAATTGA CCTCCCCGTG AAGAGGCGGG
AATAAAACAA TAAGACGAGA AGACCCTATG GAGCTTAAAT TTATTATGAA TTAACAATTT
TGGTTGGGGT GACCTCGGAG AAAAAACCAA CCTCCGAATG ATATTAACTT AGACACAAGT
CAAAGCTTTA TCATAAATTG ACCCAGTCTG ATCAACGAAC CAAGTTACCC TAGGGATAAC
AGCGCAATCC TATTCTAGAG TCCATATCGA CAATAGGGTT TACGACCTCG ATGTTGGATC
AGGACCCCCA AATGGTGCAA CCGCTATTCA AGGTTCGTTT GTTCAACGAT TAAAGTCCTA
CGTGATCTGA GTTCAGACCG GAGTAATCCA GGTCGGTTTC TATCTATTAA AAATTTCTCC
CAGTACGAAA GGACAAGAGA AATGAGGCCA ATGGTCCAAC CATGCCTTAA TAGCAAAAGA
ATGATATAAT ATTAACTCCT TAGCTATTTG TTAAGGTGGC AGAGCCCGGT AATTGCATAA
AACTTAAAAC TTTACTATCA GAGGTTCAAC TCCTCTCCTT AACACATGTA TATAATTAAC
TTCCTCCTAT TAATCGTCCC CGTGCTTTTA GCCATAGCAT TCCTCACCTT AATAGAACGA
AAGTTATTAG GTTACATACA ATTACGAAAA GGGCCAAACA TTGTAGGCCC GTACGGAGTA
CTACAACCAA TAGCAGATGC ATTAAAACTA TTTATTAAAG AACCACTTCA CCCCTCAACA
TCATCCATAC TCCTATTCAC CATTGCACCA TCTCTAGCCC TAACTCTAGC ACTATCTATG
TGAATTCCAA TTCCCATACC ACAACCCTTA ATTAACATAA ACCTTGGCGC CTTATTCATC
CTAGCCACCT CAAGCCTGGC CGTATACTCC ATCTTATGAT CCGGATGAGC ATCAAACTCC
AAATATGCAC TATTCGGGGC ACTACGAGCC GTAGCCCAAA CCATCTCATA TGAAGTAACC
TTAGCCATCA TCCTCTTATC CATCCTACTT CTAAACGGTT CATTCACCCT TTCAACCCTA
ATAACAACCC AAAAAAACAT CTGATTAATC CTACCTACAT GACCTTTAGC AATAATATGA
TTTGTATCCA CACTAGCAGA AACAAACCGA GCTCCATTTG ACTTAACAGA AGGAGAATCT
GAATTAGTAT CAGGATTTAA CGTAGAGTAC GCTGCAGGAC CTTTTGCACT ATTTTTTATA
GCCGAATACA TAAATATTCT ACTAATAAAT GCTCTCACTA CAATCATCTT CTTTAACTCT
ATACCTACAA CCATTAGTCC AGAATTATAC TCAACAAGCT TCACAATAAA AACACTAACC
CTAACCGCCC TATTCCTATG AATTCGAGCC TCATACCCAC GATTCCGTTA CGATCAACTA
ATACATCTAT TATGAAAAAA TTTCTTGCCC CTCACTCTTG CCCTGTGTAT ATGACATATC
TCTATGCCCA TCTTCATATG CAGCATCCCT CCCCAATCTA TCTAGAAATA TGTCTGAGAG
TTACTTTGAT AGAGTAAATC ATAGAGGTTA AGCCCTCTTA TTTCTAGAAA AATAGGAATT
GAACCTAACC TAAAGAACTC AAAATTCTCT GTGCTACCAA TACACTATAT TCTAGTAAGG
TCAGCTAAAA AAGCTATCGG GCCCATACCC CGAAAATGTT GGCCCTTCCC GTACTAATTA
ATATTACATT AATAATAACC ATCTATACTA CACTTATTAT AGGCACACTA ATCACCCTCA
TTAGCTCTCA TTGACTACTC ATGTGGGTAG GGTTAGAAAT AAGTATACTA TCCATTATCC
CAATTCTAAT AAACAAACCT AACCCTCGAT CAACAGAAGC TGCCACAAAA TATTTCCTCA
CTCAAGCAAC CGCATCAATA ATCCTACTAC TATCAATTAT TATAACAATA ATACATTCAG
GACAATGAAC CATTTTTAAT ACCAATAGCC AAATCACTTC AATTATTCTT ACACTATCAT
TAATTATAAA ACTAGGACTC GCACCATTCC ACTTCTGAGT AGCAGAAGTT ACACAAGGGA
CATCACTACT ATCAGGAATA ATCATACTAA CATGACAAAA AATCGCCCCT TTATCAATCC
TAATCCAAAT CTACCCACTA ACCAATCAAT ATTTAATTAT TTCATCAGCC CTCCTATCAA
CACTCCTAGG AGGATGAGGA GGACTAAACC AAACACAATT ACGAAAGATC CTAGCCTACT
CATCAATCGC CCACATAGGA TGAATACTAG TAGTAATAAA CTACAACCCA TCAATCTCCA
TATTCAACCT AACAATCTAC ATTATCCTCA CTATCTCACT ATTCACCACC CTTTACATAA
ATAACAACTT ATCCACCCTA TCATTATCCC ATATATGAAG CACAGCCCCT CCTACCATTA
TCATTATTCT AATGAACTTA CTATCCTTAG GGGGCCTACC CCCCTTAACT GGATTCTCCC
CAAAGTGAGT TGTCATTAAT GAAATAGTAA AAAACAACAA TATTATAATT ACCACACTAA
TGACAATAAT AGCCCTACTC AACCTATATT TCTACATACG ATTAACCTAC TCAACAACCC
TAACACTATT CCCTTCAACA AGTAACACAA AAACAAAATG ATATTTTAAC AATAAAACAA
CAATACTCTC ACCCTCTCTA ATTACATTAT CCACTTTAAC ACTCCCCCTA ACACCCCTTA
TAATTACTTT GAATTAGGAA ATTAGGTTAA CAAGACCAAG AGCCTTCAAA GCCCTAAGTA
AATAATATTA TTTATTTCCT GTAAGGATTG CAACATCGCC TGAATGCAAA TCAGACACTT
TTTAAGCTAA ACCCCTAGGT CGGTGGGAGA CTAACCCACG AAAAATTAGT TAACAGCTAA
TTACCCTAAA CAACTGGCTT CAACCTACTC TCCCGCCCTA AGGAGGGCGG GAGAAGCCCC
GGCAGGTTTG AAGCTGCTCC TTTGAATTTG CAATTCAACA TGAGTATCAC CTCAGAGTGG
TAAAAAAAAA CCTTTATCTT TAGATTTACA GTCTAATGCT ATGTTAATTA ACCGGTGATT
GTTCTCTACA AATCACAAAG ACATTGGTAC CTTATATCTA TTATTTGGGG CATGGGCCGG
AATAGTGGGG ACTGCTCTAA GTCTGCTAAT TCGAGCAGAG TTAGGACAGC CTGGGGCTTT
ACTAGGAGAT GATCAAATCT ATAACGTAAT TGTCACCGCC CACGCTTTCG TGATAATTTT
CTTTATAGTA ATGCCTATTA TGATCGGGGG GTTTGGTAAT TGGCTTGTCC CTCTGATAAT
TGGAGCGCCC GACATAGCCT TCCCACGAAT GAACAACATA AGTTTCTGGT TACTCCCCCC
TTCATTCCTA CTTCTTCTGG CCTCATCAAT AGTTGAAGCC GGGGCTGGTA CTGGATGAAC
AGTTTATCCC CCATTAGCTG GAAACTTAGC CCACGCAGGG GCTTCCGTTG ATCTGACAAT
CTTTTCTTTA CATTTAGCCG GAGTATCCTC AATTCTAGGG GCTATTAATT TTATTACAAC
AATCATTAAT ATAAAACCAC CTGCCATAAC GCAATACCAA ACCCCCTTAT TTGTATGATC
GGTCTTAATC ACAGCTGTGC TCCTTCTTCT CTCATTGCCT GTACTGGCTG CTGGGATTAC
AATGCTACTA ACGGACCGTA ATTTAAATAC AACTTTCTTT GACCCTGCCG GAGGGGGCGA
CCCAATCCTT TATCAACACT TATTCTGATT TTTTGGCCAC CCTGAAGTAT ATATCCTAAT
TTTACCTGGA TTTGGGATAA TCTCACATAT TGTAACATAC TACTCAGGCA AGAAAGAACC
ATTCGGCTAT ATAGGAATAG TATGAGCAAT AATATCTATT GGATTTTTAG GCTTTATTGT
ATGAGCACAT CATATATTTA CAGTAGGAAT GGACGTCGAC ACACGAGCCT ACTTTACATC
TGCCACAATA ATTATTGCCA TTCCTACTGG AGTAAAAGTA TTCAGTTGAC TAGCAACACT
GCATGGAGGA AATATCAAGT GATCCCCTGC TATATTATGG GCTCTAGGTT TTATTTTCCT
CTTTACTGTC GGAGGGCTTA CCGGAATCGT TCTAGCTAAT TCCTCACTAG ACATTGTGCT
ACATGACACA TATTATGTTG TAGCTCACTT TCATTATGTA TTGTCTATAG GAGCCGTATT
TGCTATTATA GGGGGATTTG TCCATTGATT TCCTTTATTC TCAGGATACT CCCTAGATTC
AACATGAGCT AAAATCCACT TCTTTATTAT ATTTGCAGGT GTAAACATCA CTTTCTTCCC
TCAACATTTC CTAGGGTTAT CAGGCATACC ACGACGATAC TCTGATTATC CAGATGCTTA
TACATTCTGA AATACAGTAT CTTCCATAGG GTCTTTTATT TCCCTAACTG CAGTTATAGT
TATAATTTTC ATAGTTTGAG AAGCATTTGC CTCTAAGCGA GAGGTTACAA TAACTGAACT
AACCCACATC AACTTAGAGT GATTACATGG ATGTCCTCCT CCATACCACA CATTTGAAGA
GCCTACTTAT ATTAAAACTT TATCAAGAAA GGAAGGAATC GAACCCCCAA AAACTAGTTT
CAAGCCAGCT TCATAACCTG TATTAGTAAA ATATTACATA ACTTTGTCAA AGTTAAATTA
CTGGTTTAAC CTGTATATCA TGGCTTATCC TTATGAGCTA GGCTTCCAAG ATGCTACTTC
CCCTATTATA GAAGAGTTAC TTCACTTCCA CGACCATACA TTAATAATCG TATTTTTAAT
CAGTACATTA GTGCTATATC TAATCTCTCT TATACTTACA ACAAAATTAA CCCATACCAG
TACTATAGAC GCCCAAGAAG TAGAGACTAT TTGAACAATT CTACCCGCCA TTATCTTAAT
TATAATTGCA CTGCCATCCT TACGAATTTT ATACATAATA GATGAAGTCA ACAACCCACT
GCTAACAGTA AAAACCATAG GACATCAATG GTACTGAAGC TATGAATATA CAGATTATGA
GGAATTAAAC TTTGATTCAT ATATAATCCC TACTACAGAC CTAAAACCAG GAGAACTCCG
GCTTCTTGAA GTTGACAACC GAGTTGTTCT TCCAATAGAA GTGCCAGTGC GTATATTAAT
CTCATCAGAA GATGTCTTAC ATTCATGAGC TGTACCATCA CTAGGCTTAA AAACAGATGC
AATTCCAGGG CGGCTAAATC AAACTATCCT AACGTCATCA CGACCAGGAC TATACTATGG
TCAATGTTCA GAAATCTGTG GATCTAACCA CAGCTTCATG CCTATCGTCA TTGAAATAGT
GGCTCTAAAG ACTTTCGAAG ATTGATGCTC CTCTATATTA TAAGACATTA TGAAGCTTAG
CATCAACCTT TTAAGTTGAA GATTGGGTCC CCATAATGAA TGCCACAACT AGATACATCT
ACATGGTTAG TCACTATTTT ATCTATACTA CTCACACTAT TCATTATTTT TCAATTAAAA
ACCCTAACAC ACCAATTCCC CACCAACCCT CAATCAACCC ATCTAAAACT AACAAAACAA
CAAACCCCTT GAGAAAAAAA ATGAACGAAA ATTTATTCGC CTCTTTCATA ACACCAACCA
TAATAGGAAT GCCCGTTGTT GTATTCATTA TTATATTCCC AGCTATATTA TTTCCTAGCC
CTAATCGATT AATTAACAAC CGCGTAATCA CTATTCAACA ATGGTTAATT AAATCTATCC
TCAAACAAAT AATACTAATT CACAGCACCA AAGGACGCTC CTGAACACTA ATACTAACCA
CATTGATCCT ATTTATCGGC ACAACCAACC TCTTAGGCCT TCTCCCACAC TCTTTCACCC
CTACAACTCA ACTATCCATA AACCTAGGAA TAGCAATTCC CCTTTGAGCC GGAACAGTGC
TTCTAGGATT CCGTTATAAA ACAAAACCAT CCTTGGCCCA CTTTCTCCCC CAAGGTACCC
CAACTCCTCT GATTCCTATA TTAGTAATCA TTGAGACAAT TAGCCTATTC ATTCAACCTA
TAGCCCTAGC AGTGCGCCTA ACTGCTAATA TTACTGCAGG CCACCTACTG ATGCACTTAA
TTGGAGGGGC AACTTCCACT CTAATTTCTA TCAGCACACC AATTGCACTG ACAACATTTA
TTATCTTGCT TCTACTTACT ATGCTTGAAT TTGCTGTAGC ACTAATTCAA GCATACGTCT
TTACCCTTCT AGTTAGCCTT TACCTACACG ATAATACCTA ATGACCCACC AAACACATGC
ATATCACATA GTAAACCCCA GCCCTTGACC ACTTACAGGA GCCCTATCAG CCCTGCTACT
CACATCAGGC CTTGTAATAT GATTCCACTT TAACTCCCGC ACTCTGCTCT CACTAAGCAT
ATTAACAAAC ATATTAACCA TATACCAATG GTGACGTGAT GTAGTACGTG AAGGTACTTA
TCAAGGACAT CACACATCAA TTGTACAAAA AGGTCTTCGT TACGGAATAA TCCTATTTAT
TATCTCAGAA GTATTTTTCT TCTCAGGTTT CTTTTGAGCC TTCTATCACT CCAGCTTAGC
ACCTACCCCA GAACTAGGAG GATACTGGCC CCCTACAGGA ATCAACCCTC TTAATCCACT
AGAAGTCCCT CTACTTAATA CATCAGTGTT ATTAGCCTCT GGCGTCTCAA TTACTTGAGC
TCACCATAGC TTAATAGAAG GAAATCGCAA ACAAATAACC CAAGCCCTAA TGATCACTAT
TACTCTTGGG GTTTACTTCA CACTACTTCA GGTATCAGAA TATTTTGAAG CTCCTTTCAC
TATTTCAGAT GGAATTTACG GCTCAACATT TTTTGTCGCC ACAGGTTTCC ACGGACTACA
TGTAATTATC GGATCAACAT TTCTCCTAAC TTGTCTATTA CGGCAACTAT ATTTCCATTT
TACCTCTAAG CATCACTTTG GATTTGAAGC TGCAGCTTGA TACTGACACT TTGTAGATGT
AGTATGACTC TTCTTATACG TATCAATTTA CTGATGAGGC TCATACTCTC TTATATAACT
AGTACTATTG ACTTCCAATC AATAAGATCC GAACGGAAGA GAGTAATAAA CATTATTATA
TCAATTACAA CTAACTACCT ACTAACCATC ATCCTTATTA CAATTGCATT CTGACTCCCC
CAGCTCAACA CCTACACAGA AAAGTCAAGC CCCTATGAGT GTGGTTTCGA CCCAACAGAA
ATTACACGCC TACCATTCTC CATAAAATTT TTCTTAATTG CCATTACTTT CTTATTATTT
GACTTAGAAA TTGCCCTACT CCTTCCCCTC CCATGGGCAT TTCAAACTAT ATACCTCAAC
AACACAATAT GGATCTCTAT ATTACTAATC CTAATTTTAT CTCTGGGTTT AATCTACGAG
TGACTACAAA AGGGCCTAGA GTGGACTGAA TATGGCAGTT AGTTTAAAAA CAAATGATTT
CGACTCATTA AATTATGTAT TACATAACTG CCAAATGACT TCAATTCTAC TTAACATGAT
CATAGCATTC ACCGTGTCCT TTATAGGTAT CATAATTTAT CGATCACATA TAATATCCTC
CCTACTATGC CTTGAAGGTA TAATATTATC AATATTTATT ATAGGGACTA TTATCATACT
TAATCTCCAC TACACCTTAT CATTCTCCGC ACCTATTATT TTACTCGTAT TTGCTGCCTG
CGAAGCAGCT GTAGGGTTAG CTCTTCTAGT TATGATTTCA AATACATACG GCATAGACTA
CGTACAAAAC TTAAACCTAC TACAATGCTA AAAATTATTA TCCCAACAAT CATACTCATT
CCAACAATCT GGCTATCAAA GAACACAATA ATTTGAATCA ACTCAACATC CCACAGTCTA
CTAATCGCAT TAATCAGCTT AATTTACTTA AACAATCTAG ACATCACTGG TGCAAATCAC
TCTCTAAACT TCTCCTCTGA CCCTTTATCA TCCCCTTTAC TTATACTAAC AACATGATTA
CTACCACTAA TAATCATTGC AAGCCAACAC CACCTAAAAA ACGAACCAGA AGTCCGAAAA
AAACTATACG TATCCCTTCT GGCCTTACTA CAAATATTTC TTATCCTCAC ATTCTCAGCA
ACAGAAATAA TTCTCTTCTA CATTTTATTT GAAACTACAC TAATCCCAAC TCTGATTATC
ATTACACGCT GAGGTAATCA GACAGAACGA ATACAAGCAG GCCTATATTT CCTTTTCTAC
ACATTATTTG GATCCCTCCC ATTACTAATT GCCTTAATCT ACATACAAAA CCAACTAGGG
TCCCTAAACT TTATATTATT CTACTACCAC AATTCCCCAC TACACTTTTC CTGATCAAAT
AGTTTAATAT GACTGGCCTG CATCATAGCA TTCATAATTA AAATACCACT TTATGGACTT
CATCTATGAT TACCGAAAGC ACATGTAGAA GCGCCCATCG CAGGGTCTAT AGTCCTTGCG
GCCATTCTGC TGAAACTGGG GGGCTATGGT ATGATACGTA TTTCACAACT TCTACAACCC
CTAACAGAAT ATATAGCCTA CCCTTTCATT ATATTATCAT TATGAGGTAT AATTATGACT
AGCTCCATTT GTTTACGCCA AACAGACCTA AAATCACTCA TCGCCTACTC CTCTGTAAGC
CACATAGCAC TTGTAATCGT CGCCATCCTA ATCCAAACTC CATGAAGTTT TATAGGGGCC
ACCGCACTCA TAATTGCCCA CGGATTAACC TCTTCCCTAC TATTTTGTTT AGCCAATACT
AATTATGAAC GAATCCACAG CCGAACCTTA CTATTAGGTC GAGGCCTACA AATACTATTT
CCACTTATAA GTCTATGATG AATTACCGCT ACACTTACTA ACTTAGCCCT ACCCCCCACT
ATTAACCTAA TCGGAGAACT ATTAATCATT ATATCATCTT TCTCTTGATG CAACCTCACA
ATTATCTTGA CCGGATTAAA TGTTCTAATC ACAGCTCTCT ACTCATTATT TATACTAATC
TCTACCCAAC GAGGAAACCT TCCTCACCAT ATCCACAACA TACCTCCAAC ATTCACACGA
GAAAATATTT TAATAAGTCT TCACATTATT CCCCTTCTGC TAAAACATTA GATTGTGAGT
CTAATAATAG AAGAATAAAT CTTCTTATTT AGAAAGAACA CTGGAACTGC TAATTCCACC
CATGATTAGC ACATGGCTTT CTTACTTTTA TAGGATAGAA GTATTCCATT GGTCTTAGGA
ACCAAAAAAT TGGTGCAACT CCAAATAAAA GTAATAAATC TATTCACCTC TACATTTATT
CTAACCATTA CCCTACTTAT ACTTCCCATT ATCTCTCCCA CAATAAATAT TCACAAAAAC
ATGCCCTACC CTAACTACGT AAAAACCACT ATTGCATTAT CCTTCTTTAT TAGCCTTATT
CCAACTCTCA CTTTATTCTA TTCTAACCAC GAAGCCATAT GCTCAAATTG AAATTGATTA
GCAATACAAA CTATTCATCT AAACCTCAGC ATCAAAATAG ATTATTTCTC CATCCTATTT
ATATCAGTCG CACTATTCGT CACATGGTCA ATCATAGAAT TCTCCATATG ATATATACAC
TCCGACCCCC ACATACACAA ATTCTTCAAA TATCTACTAA TATTTCTTAT CACTATAATA
ATCCTAGTCA CAGCAAACAA TCTGTTCCAG CTCTTTATTG GATGGGAAGG AGTAGGAATT
ATATCTTTCC TTTTAATTGG ATGATGATAT GGACGACAAG ACGCTAACAC AGCAGCAATA
CAAGCAGTAC TATATAATCG AATTGGGGAT ATTGGATTTA TTCTATCTAT AACCTGATTC
CTAATCAACT CCAACTCATG AGACTTACAG CAAATCTTCA TCACCCAAAA TACCAACCAC
CTACTGCCGA TAATCGGCCT ACTCCTAGCA GCCACAGGAA AATCAGCTCA ATTTGGACTC
CACCCTTGAC TACCGTCAGC TATAGAGGGC CCGACACCAG TCTCAGCACT ACTTCACTCT
AGCACAATAG TAGTAGCAGG CATCTTTCTC TTAATCCGTT TCTACCCTAT AACCCAAAAT
AATCCCACCA TCCAAACAAT ATGCCTATGC TTAGGGGCTT TAACTACACT ATTTACAGCT
ATTTGTGCTC TCACCCAAAA TGATATTAAA AAAATCGTAG CATTCTCCAC CTCAAGTCAA
CTAGGTCTCA TGATAGTCAC TATTGGCATC AACCAACCAC ACCTAGCATT CCTTCACATC
TGCACCCACG CTTTCTTTAA AGCAATACTC TTCCTATGCT CTGGCTCAAT TATCCACAAC
CTAAATGACG AGCAAGATAT TCGAAAAATA GGCGGACTTC ATAAAATCCT ACCAATTACC
TCCTCCTCAC TAATAATCGG AAGTTTAGCC CTTACAGGGA TACCATTTCT AACAGGATTT
TACTCTAAAG ACCTAATCAT TGAAACTGCA ACCACGTCGT ATACAAACGC CTGAGCCCTA
ATAACCACCC TAATTGCCAC ATCACTAACC GCCGTTTACA CCACACGAAT TATTTTCTTC
GTCCTTCTCA ACAACCCACG CTTCCCCTTC AACTACATAA TAAACGAAAA CAATCCTCTA
ATAACAAATC CTATTAAACG ACTAGCATGA GGTAGCATTA TCGCCGGGTT CCTAATATCC
CACAACATCC CCACCACAAA CATTCCTCAA ATAACCATAC CTTTAAGCAT AAAACTCACA
GCAATAGTAC TAACTTTACT GTAGCTATAG AAATTAATAT AATAACTAAT AACCTAAAAG
TCAAATACTC ATCCAAACAC TCCAGCTTCT CCAACACACT AGGCTATTTT CCTGTACTAA
TTCATCGAAC ACCGCCACAC ATAAATCTTT CAATAGGACA AATACTAGCA TCCTCAATAG
TAGACTCAAT TTGACTAGAA AAATCAATTC CCAAATACAC CTCCAACTTA CAAATGAAAG
CATCCATACT TACCTCAACC CAAACAGGAT TACTAAAACT CTACTTTTTA TCTTTCCTCA
CCTCTATAAC CCTGACTACT ATTATACTAA TTTAATTGCA CGAGTAATCT CGAGAACAAT
AAAAATACAA GTAAAAAGCG ACCATCCCGC CACAAACATC AATCAATAGT TATAACTATA
AATGGCGGCC ACCCCAGCAG GATCTTCACT AAAAAACCCA ACACTCCCAC CTTCCGCATC
ATAGATAACT CACTCCCCTA TACCATAATA ATCAACTAAA ACTTCAATAT GCTCATACTT
AGCTCATACA TACAATAACC CTAACTCAGA CACAGCCCCT AAAAATAAAG AAAATCAAAT
AACAATGTTA GAAACCCATG TCTCAGGGTA CTGCTCCATA GCCATGGCAG TAGTATAAGC
AAAAACCACT ATTATACCAC CCAGATACAC CAAAAACACC ACCAATCCTA AAAATGACCC
ACCACAACTC AATACAATCC CACACCCGAC TCCACCACTA AGAACTAATG CTAAGCCACC
ATAAACAGGA GAAGGTTTAA CAGAAAACCC AATAAATCCT AGAACAAAAA TAACACTAAA
AATATAAATA ATGTTTAAAG TCATAATTCC TACATGGATT TAACCATGAC TAATGATATG
AAAAACCATC GTTGTAATTC AACTATAAGA ACTAATGACC AACATCCGAA AATCGCACCC
CTTAATCAAA ATTATCAATC ACTCCTTCAT TGATCTACCA ACCCCATCCA ACATCTCAGC
ATGATGAAAT TTCGGCTCCT TATTGGGTGT ATGTCTCGCA CTCCAAATCA TCACAGGCTT
ATTTCTAGCC ATACATTACA CTGCAGATAC AACCACTGCT TTCTCATCCG TCACTCACAT
CTGTCGAGAC GTAAACTACG GCTGACTAAT CCGCTATGCA CACGCCAACG GAGCTTCAAT
ATTCTTTATT TTCCTCTACT TCCACATTGG ACGAGGCATT TATTACGGAT CCTACAACTT
CATAGAGACC TGAAACATTG GTGTCATCCT ACTCTTCTTA GTAATAGCTA CCGCCTTCAT
AGGTTACGTC CTTCCATGAG GCCAAATATC CTTCTGAGGG GCAACAGTCA TTACAAACCT
TCTCTCCGCC ATCCCATATA TCGGACCTAT ATTAGTAGAA TGAATCTGAG GGGGATTTTC
AGTAGACAAA GCAACCTTAA CACGATTCTT CGCTTTCCAT TTTATCCTCC CATTCATTAT
TACGGCTATA GTAATAATCC ATTTACTATT CCTCCACGAA ACAGGATCAA ACAACCCATC
TGGATTAAAC TCAGACTCAG ACAAAATCCC ATTCCACCCT TACTACACAA TCAAAGACAT
CCTAGGGGTT CTACTTATAC TCCTCACACT CCTATCTCTA ATCTTATTTT CACCCGACCT
CTTAGGCGAC CCAGACAACT ATAGCCCGGC TAACCCACTA AACACCCCTC CCCATATTAA
ACCAGAATGA TACTTCCTAT TCGCATACGC AATCCTACGC TCCATTCCTA ATAAACTAGG
AGGAGTTCTT GCACTAGCCT TCTCCATCCT AATCCTCATA CTATTCCCCG CTCTCCATAT
ATCAAAACAA CGAAGTATGT TATTCCGCCC TGTAAGCCAA TGCTTACTAT GAATTCTAGT
AGCCAACCTA ATCATCCTTA CATGAATCGG TGGCCAACCA GTAGAATACC CTTTCATCAC
AATCGGACAA ATAGCATCAA TCTCCTACTT TTGCATCATC CTAATTCTCA TACCAACAAC
AAGTCTCATA GAAAACAAAT TACTCAAATG AAGGGCCTTA ATAGTATATT ACATTGGTCT
TGTAAACCAA TAATGCTCCT TAAGACTCAA GAAAGAAGCA GCTCCACCAT CAGTACCCAA
AACTGAAATT CTAATTAAAC TATTTCTTGT ATGTACTTCG TGCATTAATG CACCTCCCCA
TTAGTACATA GACCATTATA TGTTTAATCA ACATTAAGTA TTATCCCCAT GCATATAAGC
ATGTACAATC TAAGACGTGC ATAATACATA CACTCCAGCC AATACGAATA TTATCCTTGT
CAATACGACT ATCCCTATCA CTTAGAGTCT ATTGATACCA TCCTCCGAGA AACCATCAAC
CCGCCAGACA GGTGTCACCC TTCTCGCTCC GGGCCCATAA CTTGGGGGTA GCTAAAGTGA
AACTTTATCA GACATCTGGT TCTTTCTTCA GGCCATGCAC CGTGCCCCTT GCCAAACCCC
AAAAACAAAA ATTTTACCCT CATGTCAGCA CAACATGTGG C
>KU892765.1_Trinomys_yonenagae_UFES_PEU-880027
GTTAATGTAG CTTATAAAGC AAGGCACTGA AAATGCCTAG ATGAGTATAC TCCATAAACA
CAAAGGTTTG GTCCTGGCTT TTTTATTAAT TGTTAGTAAA ATTATACATG CAAGTATCAT
CTCACCAGTG AGAATGCCCT CTAATTCAAA AGGAGCGGGT ATCAAGGTAG CTCACAACAC
CTCGCTTAGC CACACCCCCA CGGGACACAG CAGTAATTAA AATTAAGCAA TAAACGAAAG
TTTGACTAAG TTATACTAGG GTTGGTAAAT CTCGTGCCAG CCACCGCGGT CATACGATTA
ACCCTAATTA ATAAACTCCG GCGTTAAGAG TGTTGAAAAA ATAAGATTAA ACTCTGTCCA
AGTTGTAAAA AACAAAAGAT ATAAACGAAA GTAATCTTAA TAAATCACAC CAAAGCTAAG
ACCCAAACTG GGATTAGATA CCCCACTATG CTTAGCCGTA AACATAGGCA ATAACAAAAA
TTTTCGCCAG AGAACTACTA GCAACAGCTT AAAACTCAAA GGACTTGGCG GTGCTTTAAA
CCCACCTAGA GGAGCCTGTC CTATAATCGA TAAACCCCGA TAAACCTCAC CACTTCTTGC
TAATCAGTCT ATATACCGCC ATCTTCAGCA AACCCCAATA GGGATTAAAA GTAAGCACAA
TTATCACATA AAAACGTTAG GTCAAGGTGT AGCTAATGAA GTGGAAAGAG ATGGGCTACA
TTTTCACAGT AATCTCTATG AAATTAAGGA GGATTTAGTA GTAAATTAAG AATAGAGAGC
TTAATTGAAT TAGGCCATAA AGCACGCACA CACCGCCCGT CACCCTCCTC AAATAATACA
AGAGGAGACA AGTCGTAACA AGGTAAGCAT ACTGGAAAGT GTGCTTGGAC AAGGTGTAGC
TTAAAAGCGC CCGGCTTACA CCCGGAAGAT ATCAAATTGA CCACCTTGAA CTAAACCTAG
AAAACAAAAC ATTTATGCCT AGTATAGGAG ATAGAAATTT ATTAAGCGCT ATAGAGATAG
TACCGCAAGG GAAAGAAAAG TACAAAACAG CATAGATTAC ACCTAGTACC TTTTGCATAA
TGAATTAACT AGAATTGATA AAAAGAAAAA TCAAAAACCC CGAAACCAAA CGAGCTACTT
TTGAACAGCT AGAGCAAACT CATCTGTGTG GCAAAACAGT GAGAAGATTT AAAAGTAGAG
GTGAAAAGCC AACCGAGCTT GGAGATAGCT GGTTATCCAA ACAAGAATTT AGTTCAACTT
TAAGTTCAAT GAAAACTTAA ATGTTAACTT AAGGAGGTAC AGCTCCTTAA GCAAGGATAC
ATCCTTAGAC AGAGGGTAAA AAATATTAAC ATCATAGTAG GCTTAAAAGC AGCCATCAAT
TAAGAAAGCG TTCAAGCTCA ACAAATTCCT AAAATAGCTC ACCCCCTGAT TGGATTAATC
TATAGATTTA TAGAAGAAAT AATGTTAATA TTAGTAACTA GAATTCTCCT TGCACGAGCT
TAAGCAATTA ACAATCCTAT AAAAAAATAC TGTTATTCCA ACCCAGGAGT GCAAAAGACC
CAAATAAGCA AAAGGAACTC GGCAAAACAA ACCCCGCCTG TTTACCAAAA ACATCACCTC
TAGCATAACA AGTATTAGAG GCACCGCCTG CCCAGTGGTT AAACGGCCGC GGTATCCTGA
CCGTGCAAAG GTAGCATAAT CACTTGTTCT TTAAATAAGG ACTAGTATGA AAGGCTTGAC
GAGGGTTTAA CTGTCTCTTG CTTACAGTCA GTGAAATTGA CCTTCCCGTG AAGAGGCGGG
AATAAAACAA TAAGACGAGA AGACCCTATG GAGCTTAAAT TCATTATGAA TTAACAATTT
TGGTTGGGGT GACCTCGGAG CAAAAATAAA CCTCCGAATG ATATTAACTT AGACACAAGT
CAAAGTTCAA TCATAAATTG ACCCAGTCTG ATCAACGAAC CAAGTTACCC TAGGGATAAC
AGCGCAATCT TATTTTAGAG TCCATATCGA CAATAAGGTT TACGACCTCG ATGTTGGATC
AGGACCCCCA AATGGTGCAA CCGCTATTTA AGGTTCGTTT GTTCAACGAT TAAAGTCCTA
CGTGATCTGA GTTCAGACCG GAGCAATCCA GGTCGGTTTC TATCTATTAA AAATTTCTCC
CAGTACGAAA GGACAAGAGA AATGAGGCTA ATGAATCAAT CATGCCTTAA TAGCAAAAGA
ATGATATTAT ATTAACTCCT TAGCTATTTG TTAAGGTGGC AGAGCCCGGT AATTGCATAA
AACTTAAAAC TTTACCATCA GAGGTTCAAT TCCTCTCCTT AACACATGTA TATAATAAAT
TTTCTTCTAT TAATTGTACC TATCCTTTTA GCTATAGCAT TTCTAACCCT AATAGAACGG
AAACTATTAG GGTATATACA ACTACGAAAA GGACCAAACA TCGTAGGTCC GTATGGAGTA
CTACAACCAA TAGCAGATGC ACTAAAGCTA TTCATCAAAG AACCACTTCA CCCCTCAACA
TCATCCATAC TTCTATTCAC CATTGCACCA TCTCTAGCTC TAACACTAGC ACTATCCATA
TGAATCCCCA TCCCCATACC ACACCCCCTC ATTAACATAA ACCTTGGAGC CCTATTTATT
CTAGCAACCT CAAGCTTAGC CGTATACTCC ATTTTATGAT CTGGATGAGC ATCAAACTCC
AAATATGCAT TATTTGGGGC TCTACGAGCT GTCGCCCAAA CTATCTCATA CGAAGTCACC
CTAGCTATTA TCCTCTTATC CGTCCTACTC TTAAATGGCT CATTCACTTT ATCAGCCCTG
ATAATAACTC AAAAAAATAT CTGATTAATC ATACCCACAT GGCCTTTAGC AATAATATGA
TTCGTGTCCA CATTAGCAGA AACAAACCGA GCCCCTTTCG ACCTAACAGA AGGAGAATCC
GAATTAGTAT CAGGCTTCAA CGTAGAATAT GCCGCAGGGC CATTTGCACT ATTCTTCATA
GCTGAATACA TAAACATCCT ACTAATAAAT GCCCTCACAA CAATCATTTT CCTTAACTCC
ATGACAACAA TTACAAGCCT AGAATTATAT ACAATAAGTT TCATATCAAA AACGCTAATC
TTAACCGCCA TATTCCTATG AATTCGAGCT TCCTACCCTC GATTCCGTTA TGATCAATTA
ATATATCTAC TATGAAAAAA TTTTCTACCC CTAACCCTTG CCCTATGCAT ATGACATATC
TCCATACCTA TCTTTATATG CAGTATTCCC CCTCAATCTA TCTAGAAATA TGTCTGAGAG
TTACTTTGAT AGAGTAAAAC ATAGAGGTTA AGCCCTCTTA TTTCTAGAAA AATAGGAATT
GAACCTAATC TAAAGAACTC AAAATTCTCC GTGCTACCAA TACACTATAT TCTAGTAAGG
TCAGCTAAAA AAGCTATCGG GCCCATACCC CGAAAATGTT GGTCCTTCCC GTACTAATTA
ATGTTATACT AATAATAACC ATTTATACTA CGCTTATCAT AGGCACACTA ATCACCCTTA
TTAGCTCCCA TTGATTACTT ATATGAGTAG GACTAGAAAT AAGTATACTA TCCATTATTC
CAATCTTAAT AAACAAAAGC AACCCTCGAT CAACAGAAGC TGCTACAAAA TATTTCCTCA
CCCAGGCAAC TGCATCAATA ATTCTACTAC TATCAATTAT TATAACAATA ATATACTCAG
GACAATGAGC CATCTTAAAC ACCAACAACC AAATTATTTC AACAACCCTA ACTTTATCTC
TAATTATAAA ACTAGGACTC GCACCATTCC ACTTTTGAGT AACAGAAGTT ACACAAGGAA
CATCACTATT ATCAGGAATA ATTATATTAA CATGACAAAA AATCGCCCCT TTATCAATCT
TAGTTCAAAT TTATCCAACA ACCAATCATC CCTTAATCGT CTCTTCAGCC CTCTTATCAA
CACTATTAGG GGGATGAGGA GGATTAAATC AAACACAACT ACGAAAAATT CTAGCCTACT
CATCAATTGG CCACATAGGA TGAATACTAG TAGTAATAAA CTACAACCCA TCAGCTTCCC
TACTTAACCT AACAATCTAC ATTATCCTTA CTATCTCATT ATTCACTACC CTCCACATAA
GCAACAACTT AACCACTCTA TCACTATCCC GTACATGAAG TACTGCCCCT CCAATCATTA
TCATTATTTT AATAAACTTA CTATCCCTGG GTGGCTTACC CCCTTTAACT GGATTCTCCC
CTAAATGAAT TATCATTAAC GAAATAGTAA AAAACAATAA CATTATGATT ATTATATCTA
TAACAATAAT AGCCCTACTC AACCTATATT TCTACATACG ATTAACTTAT TCAACAACCC
TCACACTATT TCCTTCAACA AGCAACACAA AAACCAAATG ATATTTCAAT AATAAAACAA
TATCATTCTC ACCCACCCTA ATTACGCTAT CTACCATAGC TCTGCCACTT ACACCACTCA
TAACCATCCT AAATTAGGAA ATTAGGTTAA TTAGACCAAG AGCCTTCAAA GCTCTAAGTA
AATACCATTA TTTATTTCCT GTAAGGGCTG CAACATCGCC TGAATGCAAA TCAGACACTT
TTTAAGCTAA ACCCCTAGGT TGGTGGGACA CTAACCCACG AAAAATTAGT TAACAGCTAA
CCACCCTAAA CAACTGGCTT CAACCTACTC TCCCGCCCTA AGGAGGGCGG GAGAAGCCCC
GGCAGGTTTG AAGCTGCTCC TTTGAATTTG CAATTCAATA TGAGTATCAC CTCGGAGTGG
TAAAAAAAAA CCTTTATAAT TAGATTTACA GTCTAATGCT ATGTTAATTA ACCGGTGATT
GTTTTCTACA AATCATAAAG ACATCGGCAC TTTATACCTC TTATTTGGAG CCTGGGCTGG
TATAGTAGGG ACCGCTCTAA GCCTATTAAT TCGAGCAGAA TTAGGTCAGC CAGGTGCTCT
GTTGGGAGAT GATCAAATTT ATAATGTAAT TGTTACCGCC CATGCTTTTG TAATAATTTT
CTTCATAGTT ATGCCTATTA TAATTGGAGG ATTCGGAAAC TGACTAGTCC CTTTAATAAT
TGGGGCCCCC GATATAGCTT TTCCACGAAT GAATAACATA AGCTTCTGAT TACTTCCTCC
CTCATTCCTC CTACTTCTGG CTTCATCAAT AGTTGAGGCT GGAGCCGGGA CTGGATGAAC
AGTGTACCCC CCATTGGCTG GCAATCTGGC CCATGCAGGA GCCTCCGTTG ATCTAACAAT
TTTCTCTTTA CACTTAGCTG GGGTGTCTTC AATTCTAGGA GCTATTAATT TCATCACAAC
TATTATCAAT ATAAAACCGC CTGCTATAAC ACAATATCAA ACCCCGTTAT TCGTGTGATC
AGTTCTAATC ACAGCTGTCC TCCTTTTACT TTCGCTACCC GTGCTAGCCG CCGGAATTAC
AATATTATTA ACTGACCGTA ACTTAAATAC AACTTTCTTT GATCCTGCTG GAGGAGGAGA
CCCCATCCTA TATCAACATT TATTCTGATT CTTCGGGCAT CCCGAAGTCT ACATTTTAAT
CTTACCTGGA TTTGGGATAA TCTCGCATAT TGTGACATAT TATTCAGGCA AAAAAGAACC
ATTTGGTTAT ATAGGAATAG TATGAGCAAT AATATCTATT GGATTCTTAG GTTTTATTGT
ATGAGCACAC CACATATTTA CAGTAGGGAT AGATGTTGAT ACACGAGCTT ACTTTACATC
CGCTACAATA ATTATCGCTA TTCCCACTGG AGTAAAAGTA TTTAGCTGAT TAGCAACACT
GCACGGAGGA AATATCAAAT GGTCCCCCGC TATGCTATGG GCACTAGGTT TCATTTTCTT
ATTTACTGTT GGAGGTTTAA CTGGAATTGT TCTAGCTAAT TCTTCACTAG ACATTGTACT
ACACGACACA TATTACGTTG TAGCACATTT CCACTATGTG TTATCCATAG GAGCTGTCTT
CGCTATTATA GGAGGCTTTG TTCACTGATT TCCCTTGTTT TCAGGATACT CTCTAGATGC
AACATGAGCC AAAATCCACT TCTTCATTAT ATTTGCAGGT GTAAACATTA CCTTCTTTCC
TCAACATTTC TTAGGATTAT CAGGAATACC ACGACGATAT TCTGACTACC CAGATGCATA
TACATTCTGA AATACAGTTT CTTCAATAGG TTCTTTTATT TCCTTGACCG CAGTGATAGT
AATAATTTTC ATGGTGTGAG AAGCATTCGC CTCTAAACGA GAAGTTATAA TAACTGAATT
AACCTTTATT AACTTAGAAT GACTTCACGG ATGTCCCCCT CCATACCACA CATTTGAAGA
GCCTACTTAT ATTAAAACTC TATCAAGAAA GGAAGGAATT GAACCCCCAA AGACTAGTTT
CAAGCCAGCC CCATAACCTG TATTAGTAAA ATATTACATA ACTTTGTCAA AGTTAAATTA
CTGGTTCAAC CTGTATATCA TGGCTTATCC TTATGAGCTA GGCTTTCAAG ACGCTACCTC
CCCTATTATA GAGGAATTAC TTCATTTTCA CGACCATACA TTAATAATCG TATTCTTAAT
TAGCACACTA GTACTATATC TTATTTCTCT CATACTTACA ACAAAACTAA CTCACACTAG
CACTATAGAC GCCCAAGAGG TTGAAACTAT TTGAACAATC TTGCCCGCTA TTATCCTAGT
CATAATTGCG CTTCCATCTT TACGAATCTT ATATATAATA GACGAAGTTA ATAACCCCTT
ATTAACAGTA AAAACCATAG GACATCAATG ATATTGAAGT TATGAGTATA CAGATTATGA
AGAATTAAAT TTTGACTCAT ACATAATTCC CACTACAGAT CTAAAACCAG GCGAACTCCG
ACTCCTTGAA GTTGACAATC GACTTGTTCT ACCAATGGAA ATTCCAGTAC GCATATTAAT
TTCATCAGAA GATGTCTTGC ATTCATGAGC TGTACCATCC TTAGGGCTAA AAACGGATGC
AATTCCAGGA CGACTAAACC AAACAATTCT AACATCATCT CGCCCAGGCT TATATTACGG
ACAATGTTCA GAAATCTGTG GCTCAAACCA TAGCTTTATA CCTATCGTTA TTGAAATAGT
AACTCTAAAG ACTTTCGAAA ATTGATGCTC CTCAGTGCTA TAAGCCATTA TGAAGCTTAG
CGTTAACCTT TTAAGTTAAA GATTGGGGCC CCATAATGAA TGCCACAACT AGATGCATCC
ACATGATTAA TTACTATTTT ATCTATAATA TTTACATTAT TTATCATATT TCAACTAAAA
ACCTTAACAC ACCAATTCCC TGCTAACCCC CAGTCAACAC ATCTAACACA AACAAAACAA
AAAACTCCCT GAGAAAAAAA ATGAACGAAA ATCTATTCGC CTCTTTTATA ACACCCACTG
TAATAGGGAT ACCAGTTGTT ATCCTTATTA TTATATTTCC GACCATCCTA TTTCCCAGCC
CTAGCCGACT AATTAATAAT CGTGTAATCA CTATCCAACA ATGATTAATT AAAGCTATTC
TTAAACAAAT AATATTAATT CATAGTACTA AGGGACGCTC CTGAACACTA ATACTAACTA
CACTAATCCT ATTCATTGGT ACAACTAACC TCCTGGGTCT CCTTCCACAC TCTTTTACAC
CTACAACTCA ATTATCCATA AATTTAGGTA TAGCAATTCC CCTTTGAGCT GGGGCAGTAC
TCCTAGGATT TCGTCATAAA ACAAAAGTAT CCTTAGCCCA TTTTCTTCCC CAAGGCACCC
CGACCCCTCT AATCCCTATA TTAGTAATTA TTGAGACAAT TAGCTTATTT ATTCAACCAA
TGGCTTTAGC AGTACGACTA ACTGCTAATA TTACTGCAGG TCATCTATTA ATACACTTAA
TTGGAGGGGC AACTTCAGCT TTAATCTCTA TTAGTACTCC AGTTGCACTT ACAACATTCA
TCATCCTCCT TCTCCTTACC TTGCTTGAAT TCGCAGTAGC ATTAATTCAA GCATATGTCT
TCACCCTCCT AGTAAGCCTT TACCTACATG ATAACACTTA ATGACCCACC AAACACATGC
ATATCACATA GTAAATCCCA GCCCTTGACC ACTCACAGGA GCTCTATCCG CCCTACTACT
TACATCAGGC CTCGTAATAT GATTTCACTT TAACTCCTCC GTCCTGCTCT CCTTAGGCAT
GCTGACAAAC ATTTTAACTA TGTATCAATG ATGACGTGAC GTAGTACGTG AAGGCACATA
TCAAGGCCAC CACACATCAA TTGTACAAAA AGGCCTTCGT TACGGAATAG TTTTATTTAT
TATCTCAGAA GTATTTTTCT TCTCAGGCTT CTTCTGAGCT TTTTATCACT CCAGCCTAGC
ACCTACACCA GAGCTAGGAG GGTACTGACC TCCTACAGGA ATCAACCCCC TTAACCCACT
AGAAGTTCCT TTACTCAATA CATCAGTATT ATTGGCCTCA GGCGTCTCAA TCACCTGAGC
TCACCATAGC CTAATAGAAG GAAATCGCAA ACAAATAACC CAAGCCCTTA CAATTACTAT
TATCCTGGGG GCTTATTTCA CACTACTTCA AGTATCAGAA TATTTTGAGG CTCCTTTTAC
TATTTCAGAC GGAGTATATG GCTCAACATT TTTTGTCGCT ACAGGATTCC ATGGACTACA
TGTAATTATT GGATCAACAT TCCTTCTAGC CTGCTTACTA CGACAACTCT ATTTCCACTT
TACTTCTAAA CACCATTTCG GATTTGAAGC TGCAGCTTGA TATTGACACT TTGTAGATGT
AGTATGGCTT TTCTTATATG TATCAATCTA CTGATGAGGC TCATACTTTC TTATATAACT
AGTACTATTG ACTTCCAATC AATAAGATCC GAACGGAAGA GAGTAATAAA TATCATCATG
TCAATTACAA CTAATTACTT ACTAACTATT ATTCTTATTA CAATTGCATT CTGACTCCCT
CAACTTAACA TTTACACAGA AAAAGCAAGT CCCTATGAAT GTGGATTTGA TCCTACAGAA
ATCACACGTC TACCATTTTC TATAAAATTT TTCTTAATTG CCATCACCTT TTTACTATTT
GACCTAGAAA TTGCTCTGCT TCTCCCCCTC CCATGAGCAT TTCAATCCAC AAACCTCAAT
AGCACAATGT GAGTCTCTAT ATTATTAATT ATAATTTTAT CTTTAGGCTT AATTTATGAG
TGACTACAAA AAGGATTAGA GTGAACTGAA TATGGTGGTT AGTTTAAAAA CAAATGATTT
CGACTCATTA AATTATGTAT TACATAACTA CCAAATGACT TCAATCCTAC TTAACCTAAT
TATAGCATTT ACTGTATCTT TCATAGGAGT AATAATTTAC CGCTCACACA TAATATCATC
CCTATTATGT CTAGAAGGAA TAATATTATC AATATTCATC TTAGGGACCA TCACTATACT
CAACCTCCAT TACACCCTAT CATTCTCCGC ACCTATCATC TTACTTGTAT TTGCTGCTTG
CGAAGCAGCC GTAGGCCTAG CTCTACTAGT CATAATTTCA AACACATATG GCATTGACTA
TGTACAAAAC CTAAATTTAT TACAATGCTA AAAATCGTTA TCCCAACAAT TATACTCATC
CCAACAATCT GATTATCTAA AAACACAATA ATCTGAATTA ATTCAACATC CCACAGCATA
TTAATTGCAC TAACAAGCCT AGTCTATATA AACAAACTTG ACATCATTAG CACAAATCAC
TCCTTAAACT TTTCCTCCGA TCATCTATCA TCCCCCTTAC TAATTCTAAC AACATGATTA
CTCCCACTAA TAATTATTGC AAGCCAACAG CACTTAAAAA ATGAATCAGA GGCACGAAAA
AAACTATATG TATCCCTTCT AGCTTCACTC CAAGTATCTC TCATCCTTAC ATTCTCAGCA
ACAGAAATAA TTCTATTCTA TATTTTATTT GAAACCACAT TAATCCCAAC CCTAATTATC
ATTACACGCT GAGGCAGTCA AACAGAACGA ATAAAAGCAG GCCTATATTT CCTCTTCTAC
ACATTAATTG GATCTCTCCC ACTATTAGTT GCCCTAATTT ATATGCAAAA CCAATTAGGG
TCCCTAAACC TCTTATTATT TAACTACCAC AACTCTTCAC TCCACCCATC ATGATCAAGT
AACTTAATAT GACTAGCTTG TATCATAGCA TTTATAATTA AAATACCATT ATACGGACTC
CACCTGTGAT TACCAAAAGC ACACGTAGAG GCCCCAATCG CAGGATCTAT AGTCCTTGCA
GCTATTTTAC TAAAACTAGG AGGCTATGGC ATAATACGAA TTTCACAACT CTTAGAACCA
CTAACAAATT ACATAGCATA TCCTTTCATC TTACTGTCCC TTTGAGGTAT AATTATAACT
AGCTCTATTT GTCTTCGTCA AACAGACCTA AAATCCCTTA TCGCTTACTC CTCTGTAAGT
CACATGGCAC TTGTAATTGT CGCTATTATA ATTCAAACCC CATGAAGCTT CATAGGAGCT
ACCGCCCTAA TAATTGCCCA CGGGTTAACC TCTTCCCTAC TTTTCTGCTT AGCTAACTCA
AATTATGAAC GTATACACAG TCGAACTTTA TTATTAGCCC GTGGCTTACA AGTACTATTC
CCGCTTATGG GCTTATGATG AATTACTGCT AGCCTCGCTA ATCTAGCCCT CCCTCCCACT
ATTAATTTAA TTGGTGAATT GTTAATCATT ATATCTACTT TCTCTTGATG TAAGACTACA
ATTATTCTAA CCGGATTAAA TATCCTAATT ACAGCCCTTT ACTCATTATT TATACTAATC
TCTACCCAAC GAGGAAAACT CCCTTACCAC ATTCACAACA TATACCCAAC ATTCACACGA
GAAAATGCTT TAATAAGCCT CCACATTATC CCCCTCCTAC TAAAACATTA GATTGTGAAT
CTAACAATAG AAGAATAAAA CTTCTTACTT AGAAAGAATC CTGGAACTGC TAATTCCATC
CATAATTAAC ATATGGCTTT CTTACTTTTA TAGGATAGAA GTATTCCATT GGTCTTAGGA
ACCAAAAAAT TGGTGCAACT CCAAATAAAA GTAATAAATT TATTTACTTC TACATTTATC
TTAACCCTCA TCCTACTCAC TCTACCCATC CTTACCCCTC TAATAAATAT ACACAAATAT
ATACCTTATG CTCACTACGT TAAAACTACT GTCGCCCTAT CTTTCTTCAT TAGCCTTATT
CCAACTCTTA CTCTATTTTA TTCTAATCAT GAAGCTATAA CCTCAAACTG AAATTGACTA
ACAGTACAAA CAATTCATCT AAACCTTAGT ATCAAACTAG ACTACTTCTC TATCCTATTT
ATATCAGTCG CACTATTCGT TACATGGTCC ATTATAGAAT TCTCCCTTTG ATACATACAC
TCCGATCCCT ACACAGACAA ATTCTTTAAA TACCTGTTAT TATTCCTCAT CACTATAATA
ATCTTAGTAA CAGCAAATAA CCTATTTCAA CTTTTCATTG GCTGGGAAGG AGTAGGAATT
ATATCCTTCC TCCTAATTGG ATGGTGATAC GGACGACAAG ATGCTAACAC AGCAGCAATA
CAAGCAGTAT TATATAACCG AATCGGGGAT ATTGGGTTTA TTTTATCTAT AACTTGGTTT
CTGCTTAATT CCAATTCATG AGACCTACAA CAAATCTTTA CAATCCAAGA TACAAACCAC
CTATTACCAA TAGTTGGATT ACTACTAGCA GCCACTGGGA AATCGGCTCA ATTCGGACTA
CACCCATGAC TACCCTCAGC TATAGAAGGG CCTACTCCAG TATCAGCGCT ACTTCACTCT
AGCACAATAG TTGTAGCAGG TATTTTCCTT CTAATTCGCT TCTACCCATT AACCCAAAAT
AATCAATCTA TCCAAACAAT ATGCCTATGT CTAGGAGCCC TAACCACACT ATTTACAGCT
ATTTGCGCTC TCACCCAAAA CGACATTAAA AAAATTGTAG CATTCTCCAC TTCAAGCCAA
CTAGGCTTAA TAATAGTTAC TATCGGTATC AACCAACCAT ACCTAGCATT CCTCCATATC
TGTACTCATG CTTTCTTTAA AGCAATACTC TTCCTATGCT CTGGCTCAAT CATTCACAAT
CTAAATGATG AACAAGACAT TCGAAAAATA GGAGGACTTT ACAAAATGTT ACCAATCACT
TCTTCCTCAT TAATAATCGG AAGTCTGGCC CTTACGGGTA TTCCATTCCT CACAGGATTC
TACTCCAAAG ATCTAATCAT TGAAACCGCA ACCACGTCGT ATACAAACGC CTGAGCCCTA
ACAACCACCC TAATCGCCAC TTCACTAACT GCTGTTTATT CCACACGAAT TATTTTCTTC
GTTCTCCTTA ACAACCCACG CTTTCCCTTT AATTATACAA TCAACGAAAA TAACCCTTTA
ATAACTAATC CTATCAAACG ACTAGCATGA GGTAGTATTA TCGCTGGGTT CTTAATCTCC
CACAATATCC CCATCACCAA TATTCCCCAA ATAACTATAC CCCTAAATGT AAAATTTACA
GCAATATTAT TAACTTTGCT GTAGCCATAG AACTTAACTT AATAACTAAC AACCTAAAAA
TTAACTATTC ATCCAAATAC TCTAACTTCT CAAACTTATT AGGATATTTT CCCATACTAA
TACACCGAAC ACCCCCACAT ACAAACCTTT CAATAGGACA AAACCTAGCA TCTTCAACAA
TAGACCTAGC CTGATTAGAA AAGTTAATCC CCAAATATAC TTCTAACCTA CAAATTAAAG
CATCTATGCT CACTTCAACT CAAACAGGAT TACTAAAATT CTACTTCCTA TCTTTCTTTA
TCTCCACAAT TCTAACTACT ATTACTCTGT TCTAATTGCA CGAGTAATTT CAAGCACAAT
AAAAATACAA GTAAACAACG ATCACCCTGC CACAAACATT AATCAATAAT TATAACTATA
AATTGCAGCT ACCCCAGCAG GGTCTTCACT AAAAAACCCA ACATTTCCCC CTTCCGCATC
ATAAATAACC CACTCTCCTA TACCATAATA ATCAACTAAA ACTTCAATAT GTTCATACTT
AGCCCATACA TATAATAAAC CTAACTCAGA TAGAGCCCCT AGAAATAAAG AAAATCAAAT
AATAACATTA GAGCCCCAAG TCTCAGGATA CTGTTCTATG GCTATAGCCG TAGTATAAGC
AAAAACTACC ATTATTCCAC CCAGATATAC CAAAAACACC ACCAACCCCA AAAATGACCC
ACCACAACTC AAAATAATTC CACACCCAAT CCCCCCACTT AGAACCAATG CTAAACCCCC
ATAAATAGGA GAAGGTTTAA CAGAAAACCC GACAAATCCA AGAACAAAAA TAATACTAAA
AATATAAATA ATATTTAATG TCATAATTCC TACATGGATC TAACCATGAC TAATGATATG
AAAAACCATC GTTGTAATTC AACTATAAGA ACTAATGACC AACATCCGAA AATCGCACCC
CCTTATTAAA ATTATTAACC ACTCTTTCAT TGACTTACCA GCTCCATCCA ACATCTCAGC
ATGATGAAAT TTTGGCTCCT TATTGGGTGT ATGTCTCGCA CTTCAAATCA TTACAGGCTT
ATTTCTAGCC ATACATTACA CTGCAGACAC AACAACAGCC TTTTCATCCG TCACACACAT
TTGCCGAGAC GTAAACTACG GCTGATTAAT TCGTTATGCA CACGCTAACG GAGCCTCTAT
ATTTTTCATT TTCCTTTACT TTCACATCGG ACGAGGAATC TATTATGGAT CTTACACCTT
CATAGAGACC TGAAATATCG GTGTCATCCT ACTCTTTTTA GTAATAGCCA CCGCCTTCAT
AGGATATGTC CTCCCCTGAG GACAAATATC ATTCTGAGGA GCAACAGTCA TTACAAACCT
CCTCTCCGCT ATCCCCTATA TTGGACCCAC ATTAGTAGAG TGAATCTGAG GAGGATTCTC
AGTAGATAAA GCAACCCTAA CACGATTCTT CGCTTTCCAT TTTATTTTAC CATTCATTAT
TACAGCTATA GTAATAATCC ACCTACTGTT CCTCCATGAA ACAGGATCAA ACAACCCATC
AGGATTAAAC TCAGACTCAG ACAAAATCCC ATTCCACCCT TATTATATAA TCAAAGATAT
ACTAGGACTT CTACTTATAA TCTTAACACT ACTAACACTA GTCCTATTCT CACCAGACCT
TTTAGGTGAC CCAGACAACT ACACCCCAGC CAACCCACTA AATACACCTC CACACATCAA
ACCAGAATGG TATTTTCTAT TCGCTTATGC AATCTTACGT TCTATTCCTA ATAAACTAGG
AGGAGTTCTA GCACTAGTTT TCTCTATCCT AATCCTCATA CTATTCCCCA TCCTTCACAT
ATCAAAACAA CGCAGCATAT CCTTCCGCCC TATAAGCCAA TGCCTATTAT GAATCTTAGT
GGCTAATTTA ATTATCCTCA CATGAATTGG CGGTCAACCA GTAGAACACC CGTTTATCAC
AATTGGACAA CTAGCATCAA TCTCCTACTT TTGCATTATC CTAATCTTAA TACCAACAAC
AAGCCTCATA GAAAACAAAT TACTCAAATG AAGGGCCTTA ATAGTATATT ACATTGGTCT
TGTAAGCCAA TAATGCTCCT TAAGACTCAA GAAAGAAGCA GCCCCACCAT CAGTACCCAA
AACTGATATT CTACTTAAAC TATTTCTTGT ATGTACTTCG TGCATTAATG CATGTCCCCA
TTAGTACATA GACCATTATA TGTTTAATCA ACATTAAGTA CTATCCCCAT GCATATAAGC
AGGTACAATC TAAGACGTGC ATAAGACACA TAGTCAGAAC AACACGAATA TTATCCTTGT
CAATACGACT ATCACTATCA CTTAGAATCT ATTAATACCA TCCTCCGAGA AACCATCAAC
CCGCCAGGCA GGTGTCCCCC TCCTCGCTCC GGGCCCATAA CTTGGGGGTA GCTAGAGTGA
AACTTTATCA GACATCTGGT TCTTTCTTCA GGCTATGCAC CGTGCTCCTT GCCAAACCCC
AAAAACAAAT TTTTTACCCT CATGTCAGCA CAACATGAGG C
>KU892753.1_Clyomys_laticeps_UFES_MCNM-2009
GTTAATGTAG CTTATAAAGC AAGGCACTGA AAATGCCTAG ATGAGTTTAC TCCATAAACA
CAAAGGTTTG GTCCTAGCTT TTTTATTAGT TGTTAGTAAA ATTATACATG CAAGAATCAT
CTTCCCAGTG AGAATGCCCT CCAAGTCAAG AGGAGCAGGT ATCAAGGTAG CTCATAACAC
CTTGCTTAGC CACACCCCCA CGGGATACAG CAGTAATCAA AATTAAGCAA TAAACGAAAG
TTTGACTAAG TTATACAAGG GTTGGTAAAT CTCGTGCCAG CCACCGCGGT CATACGATTA
ACCCTAATTA ATAAACCCCG GCGTAAAGAG TGTTAAAACA ATAAGATAAA ATTTTATCTA
AGTCGTAAAA AACAACAGAT ATTTACGAAA GTAATCTTAA TATACCACAC CAAAGCTAAG
ATACAAACTG GGATTAGATA CCCCACTATG CTTAGCCGTA AACACAAACA ATAACAAAAA
TCTTCGCCAG AGAACTACTA GCCACAGCTT AAAACTCAAA GGACTTGGCG GTGCTTTAAA
CCCACCTAGA GGAGCCTGTT CTATAATCGA TAAACCCCGA TAAACCTCAC CACTTCTTGC
CAATCAGCCT ATATACCGCC ATCTTCAGCA AACCCCTACA GGGAACAAAA GTAAGCACAA
CTATCCCATA AAAACGTTAG GTCAAGGTGT AGCCTATGAA GTGGAAAGAA ATGGGCTACA
TTTTCACAGT AATTTTTATG AAATTAAGGA GGATTTAGTA GTAAATTAAG AATAGAGAGC
TTAATTGAAT TAGGCCATAA AGCACGCACA CACCGCCCGT CACCCTCCTC AAGTAATATA
AGAGGAGACA AGTCGTAACA AGGTAAGCAT ACTGGAAAGT GTGCTTGGAC AAAGTGTAGC
TTAAAAGCAT CCAGCTTACA CCCGGAAGAT TTCAAACTGA CCACTTTGAA CTAAACCTAG
AAAACAAAAC ATTTACACTT AGTATAGGAG ATAGAAATTT ACAAAGCGCT ATAGAGATAG
TACCGTAAGG GAAAGAAAAG TACAAAAAAG CATAGATTAT ACCTAGTACC TTTTGCATAA
TGAGTTAACT AGAATTGACG AAAAGAAAAG CCAAATTCCC CGAAACCAAA CGAGCTACTT
TCGAACAGCT AGAGCAAACT CGTCTATGTC GCAAAATAGT GAGAAGATTC CAAAGTAGAG
GTGAAAAGCC AACCGAGCTT GGTGATAGCT GGTTATCCAA GCAAGAATTT AGTTCAACTT
TAAGTTAAAT GAAAACTTAT ATGTTAACTT AAGGGGGGAC AGCTCCTTAA ATAAGGATAC
ATCCTTGAAT AGAGGGTAAA AAACATAACT ACCATAGTAG GCCTAAAAGC AGCCATCAAT
TGAGAAAGCG TTCAAGCTCA ACATATTCCC AACAACAATA AACCCCTAAT TGGATTAATC
TATAAAAATA TAGAAGAAAT AATGTTAACA TCAGTAACTT GAGCTCTCCC TGCACAAGCT
TATGCAATTA ACAACCATAT AATAAATCAT TGTTAACCCA ACTCAGGAGT GCAAAAGACT
AAAACAAGTA AAAGGAACTC GGCAAAACAA ACCCCGCCTG TTTACCAAAA ACATCACCTC
TAGCATTACA AGTATTAGAG GCACTGCCTG CCCAGTGGTT TAACGGCCGC GGTATCCTGA
CCGTGCAAAG GTAGCATAAT CACTTGTTCT TTAAATAAGG ACTAGTATGA AAGGCTTAAC
GAGGGTTTAA CTGTCTCTTA CTTATAGTCA GTGAAATTGA CTTTCCCGTG AAGAGGCGGG
AATAAAATAA TAAGACGAGA AGACCCTATG GAGCTTTAAT TAATTATGAG TTAACAATTT
TGGTTGGGGT GACCTCGGAG TAAAATTAAC CCTCCGAATG ATCTTAACCA AGACACAAGT
CAAAGTTTTA TCATAAATTG ACCCAGTCTG ATCAACGAAC CAAGTTACCC TAGGGATAAC
AGCGCAATCC TATTTAAGAG TCCATATCGA CAATAGGGTT TACGACCTCG ATGTTGGATC
AGGACACCCA AATGGTGCAA CCGCTATTAA AGGTTCGTTT GTTCAACGAT TAAAGTCCTA
CGTGATCTGA GTTCAGACCG GAGCAATCCA GGTCGGTTTC TATCTATTAA AAATTTCTCC
CAGTACGAAA GGACAAGAGA AATAAGGCCA ATAGTCCCAC CATGCCTTAA TAGTAAAAGA
ATGATATTAT ATTAAATCTT TAACTATTCG TTAAGGTGGC AGAGCCCGGT AATTGCATAA
AACTTAAAAC TTTACTATCA GAGGTTCAAT TCCTCTCCTT AACACATGTA CATAATTAAT
TTCCTAATAT TAGTTATTCC AATTCTTCTA GCCATAGCAT TTCTAACTCT AATAGAACGA
AAAATATTAG GCTACATACA ATTACGAAAA GGACCCAACA TCGTAGGACC ATATGGAGTA
CTACAACCAA TAGCAGATGC ACTAAAACTA TTTATCAAAG AACCTCTCCG CCCTTCAACA
TCATCTATTT TACTATTTAT TACCGCCCCT TCTCTAGCTC TAACACTCGC CTTATCCATA
TGAATTCCCA TCCCTATGCC ATATCCTCTC ATTAACATAA ACCTAGGGGC CTTATTCATC
CTAGCTATTT CCAGCTTAGC AGTATACTCT ATTCTATGAT CTGGATGAGC ATCAAACTCC
AAATACGCAC TATTCGGAGC CTTACGAGCT GTAGCCCAAA CCATCTCATA TGAAGTCACC
CTGGCTATTA TCCTTCTCTC CGTTCTAATC CTAAATGGCT CATTTACACT ATCAACTCTA
ATAATCACAC AAAAAAACAT CTGACTAATC CTACCAACCT GACCTCTAGC TATAATGTGA
TTTGTCTCAA CTTTAGCTGA AACAAACCGA GCTCCCTTCG ACCTAACCGA AGGAGAATCA
GAACTAGTAT CTGGCTTCAA CGTCGAATAT GCCGCAGGAC CCTTCGCACT ATTTTTTATA
GCTGAATACA TAAACATTCT ACTAATAAAT GCCCTAACCA CAATTATTTT CTTAAATGCT
ATAACAATTA TTACATATAA AGAGCTATAC TCAATTAATT TTACAATCAA AACACTAGCC
TTAACCGCCC TATTCTTATG AATCCGAGCC TCATATCCTC GATTCCGCTA CGATCAACTT
ATACATCTTC TATGAAAAAA TTTTCTCCCA CTAACACTTG CCCTGTGTAT ATGACATATC
TCCATACCCG TTTCTTTATC AAGTATTCCT CCCATATCAA TCTAGAAATA TGTCTGAGAG
TTACTTTGAT AGAGTAAATT ATAGAGGTAT AACCCTCTTA TTTCTAGAAA AATAGGAATC
GAACCTAAAC CAAAGAACTC AAAATTCTCC GTGCTACCAG TACACTATAT TCTAGTAAGG
TAAGCTAAAC AAGCTATCGG GCCCATACCC CGAAAATGTT GGCCCTTCCC GTACTAATTA
ACATCACACT TATGATAACC ATTTACACCA CACTAATCAT AGGAACATTA ATTACACTAA
CCAGCTCACA TTGATTATTA ATATGAATAG GTTTAGAAAT AAGCATATTA TCAATCATCC
CTATTTTAAT AAATAAGTCC AACCCCCGAT CAACAGAAGC AGCCACAAAA TATTTTCTAA
CACAAGCAAC CGCGTCAATA ATTCTCCTAC TCTCAATTAT TATAACAATA ATATTCTCAG
GACAATGATC TATTCTCCAC ACTAACAACC TAATAGTATC CTTAGCCATA ACACTATCTC
TCATCATAAA AATAGGCCTC GCACCTTTCC ACTTCTGAGT AACAGAAGTT ACACAAGGAA
CCCCATTAAT TCCAGGCATA ATCTTACTTA CATGACAAAA AATTGCTCCT CTATCAATCC
TAATCCAAAT ATCCCCAACA ATTAACCAAT CCCTAATTCT CACCTCAGCA CTTCTATCAA
CACTCCTAGG TGGATGAGGA GGCCTAAATC AAACACAACT ACGAAAAATC CTAGCATATT
CATCAATCGC CCATATGGGG TGAATAATAG TAGTAATAAA CTACAACCCA TCAATTTCCT
TATTCAACTT ATTAATTTAC ATCACCATAA CCATCCCACT TTTTATAACT TTCTATATTA
ATAATAATCT AGCTACACTA TCCCTGTCCC ATGTATGAAG CACAGCTCCC CCCATTATCA
TTATTATTTT AATAAACCTG TTATCCCTAG GAGGCCTTCC ACCTTTAACT GGATTTTCTC
CCAAATGAGT AATTATTCAA GAACTAGTAA AAAATAACAA TATCATAATC TCCATAACAA
TAACAATTAT AGCGCTACTC AACCTATACT TTTACATACG ACTAACATAC TCAACAACCT
TAACCTTATT TCCATCAACA AATAACACAA AAACCAAATG ACATTTTAAC AACAAAACAA
TATTAATTAC ACCATCTTTA ATCACTTTAT CCACCATAGC TCTTCCCCTA ACACCACTGA
TAATCACCCT AAGTTAGGAA ATTAGGTTAA ATAGACCAAG AGCCTTCAAA GCTCTAAGCA
AATACCAATA TTTATTTCCT GTAAGGACTG TAACATCGCC TGAATGCAAA CCAGACACTT
TTTAAGCTAA ACCCATAGGC TGGTGGGACA TCAACCCACG AAATTTTAGT TAACAGCTAA
ACACCCTAGA CAACTGGCTT CAACCTACTC TCCCGCCCTA AGGAGGGCGG GAGAAGCCCC
GGCAGGTTTG AAGCTGCTCC TTCGAATTTG CAATTCAACA TGATCATCAC CTCAGAGTGG
TAAAAAAAAA CCTTTATCTT TAGATTTACA GTCTAATGCT ATGTTAATCA ACCGGTGACT
ATTCTCTACA AATCACAAAG ACATCGGCAC TTTATACTTA TTATTTGGTG CTTGAGCAGG
GATAGTAGGA ACAGCCTTAA GCTTGCTAAT TCGAGCTGAA CTTGGTCAAC CAGGTGCATT
ACTAGGAGAC GACCAAATTT ATAATGTAGT CGTTACTGCC CACGCGTTCG TAATAATTTT
CTTTATAGTA ATACCAATCA TAATCGGAGG CTTCGGAAAT TGACTTGTCC CTTTAATAAT
TGGAGCTCCC GACATAGCTT TTCCACGAAT AAACAATATA AGCTTTTGAT TACTGCCCCC
TTCATTTCTA CTTCTTCTTG CTTCCTCAAT AGTTGAAGCT GGAGCAGGAA CAGGGTGAAC
TGTATATCCT CCTCTAGCAG GAAACTTAGC TCACGCAGGG GCCTCTGTTG ATCTAACAAT
TTTCTCACTA CACTTGGCAG GAGTATCATC AATTCTAGGT GCTATTAACT TTATTACAAC
TATTATTAAT ATAAAACCTC CCGCTATAAC ACAATACCAA ACCCCTTTAT TTGTGTGATC
AGTATTAATT ACAGCTGTTC TTCTTCTTCT GTCTCTCCCC GTACTAGCCG CTGGAATTAC
AATACTATTA ACAGATCGCA ACCTAAACAC AACATTCTTT GACCCTGCTG GGGGAGGAGA
CCCAATCCTT TATCAACACC TCTTCTGATT TTTCGGACAC CCCGAAGTTT ATATTCTAAT
CCTACCTGGA TTTGGAATAA TCTCACATAT TGTAACTTAT TATTCAGGAA AAAAAGAACC
ATTCGGTTAT ATAGGCATAG TATGAGCAAT AATATCCATT GGTTTTCTAG GATTTATTGT
ATGAGCACAC CACATATTTA CAGTAGGTAT AGACGTTGAC ACTCGAGCAT ACTTCACATC
CGCTACAATA ATTATTGCTA TTCCTACTGG AGTAAAAGTA TTTAGCTGAT TAGCAACATT
ACATGGAGGA AACATTAAAT GATCTCCTGC TATATTATGA GCTCTTGGAT TTATCTTCCT
CTTTACCGTG GGAGGCTTGA CAGGAATCGT CCTAGCAAAC TCTTCATTAG ACATTGTATT
ACATGATACA TACTATGTTG TAGCCCATTT TCACTACGTC TTATCTATAG GAGCTGTATT
TGCAATCATA GGGGGCTTCG TCCATTGATT CCCTTTATTT TCAGGCTACA CCCTAAATGA
TACATGAGCT AAAATTCATT TCTTTATTAT ATTTGTAGGA GTAAATATTA CTTTTTTTCC
TCAACATTTT CTTGGTTTAT CAGGAATACC ACGCCGATAT TCTGACTATC CAGATGCATA
TACATTCTGA AACACAATCT CTTCTATAGG TTCATTTATT TCACTAACTG CTGTAATAGT
AATAATCTTT ATAGTTTGGG AAGCATTTGC CTCTAAACGA GAAGTTTTAA TAACGGAATT
AACCTTTATC AACCTAGAAT GACTTCACGG ATGTCCTCCA CCATACCACA CATTTGAAGA
ACCCGCTTAC ATTAAAACCT TATCAAGAAA GGAAGGAATT GAACCCCCAA AGACTAGTTT
CAAGCCAATC TCATAACCTA TATTAGTAAA ATATTACATA ACTTTGTCAA AGTTAAATTA
CTGGTTTAAC CTGTATATCA TGGCTTACCC TTACCAACTA GGATTTCAAG ACGCCACTTC
CCCCATTATA GAAGAACTTC TTCACTTCCA TGATCATACG CTAATAATCG TCTTCCTAAT
TAGTACACTA GTTTTATATC TAATTTCCTT AATATTAACA ACAAAACTAA CTCACATCAG
TACAATAGAT GCTCAAGAAA TCGAAACCAT CTGAACAATT CTCCCTGCTG TTATCCTAAT
TATAATTGCA CTACCATCTT TACGAATTTT ATACATAATA GATGAAGTAA ATAATCCTTT
ATTAACAGTA AAAACCATAG GTCACCAATG GTACTGAAGC TATGAATACA CAGATTATGA
AGAATTAAAT TTTGACTCGT ACATAATCCC TACCTCAGAT TTAAAACCAG GTGAGCTTCG
ACTCCTAGAA GTAGACAATC GAGTAGTCCT TCCAATAGAA ATACCAGTAC GTATGTTAAT
TTCATCAGAA GATGTTCTAC ATTCATGAGC TATCCCTTCC CTTGGACTAA AAACAGATGC
AATTCCAGGA CGGCTAAATC AAACAATTCT AACATCCTCT CGACCTGGTT TATTTTACGG
ACAATGTTCA GAAATCTGTG GGTCTAATCA TAGCTTCATA CCAATTGTTA TCGAAATAGT
ATCCCTCAAA TCATTCGAAA ACTGATGTTC TTCAATATTA TAAGCCATTA TGAAGCTTAG
CGTTAACCTT TTAAGTTAAA GACTGGGTCC CCATAATGAA TGCCACAACT AGATACATCT
ACATGATCAA TCACTATTAT ATCCATGCTA ATCGCACTAT TTATTATATT TCAATTAAAA
ACCCAAACAC ACCAATTTCC TGCAAACCCT CAAACAACTC AATCAAAACA AACTAAACAA
ATAACTCCCT GAAATAAAAA ATGAACGAAA ATTTATTCGC CTCTTTCATA ACACCAACAA
TCCTCGGATT ACCTATCGTT ATCTTCATTA TTATATTTCC TATTATTTTA TTTCCTAATC
CCAAACGACT AATTAACAAC CGAGTGATTA CTCTTCAACA GTGACTAATT AAACTAATTC
TCAAACAAAT AATAATAATT CATAGCGCTA AAGGACGCAC TTGATCATTA ATATTAACCA
CCCTTATCTT ATTCATTGGT TCAACCAACT TACTAGGCCT CCTCCCCCAC TCTTTTACAC
CCACAACACA ACTGTCTTTA AACCTAGGAA TAGCAATCCC TCTTTGAGCA GGAGCCGTAC
TGTTAGGCTT CCGCCATAAA ACAAAAACAT CGTTAGCCCA CTTTCTTCCC CAAGGCACAC
CAATTCCCCT TATTCCCATA CTAATTGTAA TCGAAACAAT TAGCTTATTT ATTCAACCAA
TAGCACTAGC AGTTCGCTTA ACTGCTAACA TTACAGCAGG ACATCTGTTA ATACACTTAA
TTGGAGGAGC AACCTCTGTT CTATTCTCTA TTAGCCCTCC AGCCGCATTA ACAACATTTG
TTATTCTTTT ACTCCTTACA CTACTTGAAT TTGCAGTAGC ACTAATTCAA GCATATGTTT
TTACTTTACT GGTCAGCCTT TATTTACATG ATAACACCTA ATGACCCACC AAACACATGC
ATATCACATA GTTAACCCAA GTCCATGACC CCTTACAGGA GCTTTATCAG CCCTTCTACT
TACTTCAGGC CTTATTATAT GATTCCACTT TAACTCTACT ATATTACTCA CACTAAGTAT
ACTAACTAAT ATTCTAACTA TATATCAATG ATGACGCGAC GTAGTACGAG AAGGCACATA
TCAAGGCCAC CACACATCAA TTGTACAAAA AGGCCTTCGC TACGGAATAA TCTTGTTCAT
TATCTCAGAA GTGTTTTTCT TCTCAGGCTT TTTCTGAGCC TTCTATCACT CTAGCTTAGC
CCCTACACCA GAACTAGGAG GACATTGACC CCCTACAGGA ATTAACCCTC TTAACCCAAT
AGAAGTTCCC CTTCTAAATA CATCCGTCCT CTTAGCCTCA GGCGTTTCAA TCACTTGGGC
TCATCACAGC TTAATAGAAG GTAACCGAAA ACAAATAACC CAAGCCCTCA CTATCACTAT
TATCCTAGGT GTTTATTTTA CATTGCTCCA AGTATCAGAA TACTTTGAAG CCCCTTTCAC
CATCTCAGAC GGGATTTATG GGTCAACATT CTTCGTTGCT ACAGGATTCC ATGGGCTCCA
TGTAATTATT GGCTCAACAT TTTTATTAAC CTGTTTACTA CGCCAATTCT ACTACCACTT
TACATCTAAA CATCACTTTG GCTTTGAAGC CGCAGCATGG TACTGACACT TCGTAGATGT
AGTTTGACTT TTCTTATATG TATCAATCTA CTGATGAGGC TCATACTTTC TTATATATTA
AGTACTACTG ACTTCCAATC AGTAAGTTCC GAATGGAAGA AAGTAATAAA TATCATTATA
TCTATCATAT TTAACTATAT ATTAACTTCA GCTCTAATCA CAATCGCATT TTGGCTTCCT
CAACTTAATA TTTACACAGA AAAAGCCAGC CCTTATGAAT GTGGGTTTGA CCCAACAGAA
ATTACACGTC TCCCCTTTTC TATAAAATTT TTCCTAATTG CCATCACATT CCTCCTGTTC
GACTTAGAAA TTGCATTACT CCTACCTCTC CCATGAGCCC TTCAAACCAC AAAACTAAAT
ATAACAATAT GAATCTCTAT TGCACTAATC TTAATTTTAT CCTTAGGGCT AGTTTATGAA
TGACTGCAAA AAGGACTAGA ATGAACCGAA TATGACAGTT AGTTTAAAAA CAAATGATTT
CGACTCATTA AATTATGTAT CACATAACTG TTAAATGACT TCAATTCTAT TAAATATAAT
CGTAGCCTTT ACTGTATCTT TCATAGGAGT AATAATCTAC CGCTCACATA TAATATCTTC
ACTACTATGT TTAGAAGGAA TAATACTATC CACATTCATC TTAGCTGCCA TTATTATATT
AAATCTCCAC TACACTTTAT CATTTTCCAT ATTAATCGTG TTGATAGTAT TCGCCGCTTG
CGAGGCAGCC GTGGGTCTAG CTCTACTAGT TATAATTTCC AACACATATG GATTAGATTA
TGTACAAAAC CTTAATCTCT TACAATGCTA AAAATTATTA TCCCCACAAT CATACTTATT
CCAACCATCT GATTATCTAA AAGCTCAATA ATATGAATCA ACTCAACATC TCATAGCATA
CTAATTGCAC TAATCAGCTT AACTTTCTTA AATAAACTTG ACATCACTGG CACCAACCAT
TCTTTAACTT TTTCTTCCGA CTCTCTAACA AGCCCTTTAC TAGTTCTAAC AACATGACTG
CTCCCCTTAA TAATTATCGC AAGTCAACAT CACTTAAAAA ACGAAACAGA GTTACGAAAA
AAACTATATA TCTCTCTCCT AACAATACTC CAAATATTCT TAATTCTTAC ATTTTCAGCA
ACAGAAATAA TCATATTCTA TATTTTATTT GAAGCTACAC TAATTCCCAC ACTAATTATT
ATTACTCGTT GAGGAAATCA AACAGAACGA ATGAAAGCAG GACTATATTT CCTCTTCTAC
ACATTAATCG GCTCTCTTCC CTTACTAATT ACACTAATCT ATATGCAAAA TCAATTAGGC
TCATTAAACT TCCTATTATT TAACTATCTC AACTTCCCAC TAAATCAAAC CTGATCAAGC
AACTTAATAT GACTAGCCTG CACTATGGCT TTCATAATTA AACTTCCTCT TTATGGTCTG
CACTTATGAC TACCAAAAGC ACATGTAGAA GCCCCTATCG CAGGTTCCAT AGTACTTGCA
GCCATTTTAC TAAAACTAGG GGGTTATGGA ATAATACGAA TTTCACAACT ACTAGACCCT
TTAACAAGTT ACATAGCATA TCCGTTTATC CTATTGTCAC TATGAGGAAT AATTATAACC
AGCTCTATTT GCTTACGCCA AACAGACCTA AAATCCCTCA TTGCCTACTC TTCTGTAAGC
CACATGGCAC TCGTCATCGT CGCTATTATA ATCCAAACAC CATGAAGTTT CATAGGAGCA
ACTTCCCTTA TAATTGCTCA CGGGCTCACT TCTTCCCTAC TATTCTGCTT AGCTAATACC
AATTATGAAC GAACCCACAG TCGAACCCTA CTTCTAACTC GAGGTCTACA AATATTATTT
CCACTAATAG GCTTATGATG AATTACTGCA AGCCTCACTA ACCTTGCTCT CCCACCAACC
ATTAATTTAA TCGGAGAGTT ATTTATTATT ATATCAACCT TTTCATGATG TAATTTCACA
ATTATTCTCA CCGGACTAAA CATTCTAATT ACAGCCTTAT ATTCACTCTT CATATTAACT
TCTACACAAC GAGGAAAACT CCCTTATCAT ATCCACAATA TACAACCAAC ATTCACACGA
GAAAATATTT TAATAAGCCT TCACATTATC CCTCTAATAC TAAAACATTA GATTGTGAGT
CTAATAATAG AAGAATAAAA TTTCTTATTT AGAAAGTAAA GTGGAACTGC TAATTCCACC
CGTAATTAAC ATACGGCTTT CTCGCTTTTA TAGGATAGAA GTATTCCATT GGTCTTAGGA
ACCAAAAAAT TGGTGCAACT CCAAATAAAA GTAATAAACT TGTTTACTTC TACATTCATC
CTGACCTTAA TTCTATTGTC ATTACCTATT ATATCTTCTA TGACAAACCT ACACAAAAAT
ACCCCATATC CCTATTACGT TAAAACCATC ATCACCCTAT CCTTTTTTAT CAGCTTAATT
CCGACCCTAT CTTTATTCTA TTTTAACCAT GAAGCCATAA TCTCCAATTG AAACTGATTA
ACAATTCAAT CTCTTCATCT AAGCCTAAAC ATTAAATTAG ATTATTTCTC CATCCTATTT
ATATCAGTAG CCTTATTCGT TACATGATCA ATTATAGAAT TTTCTCTTTG ATATATACAC
TCCGACCCGC ACATAGACAA ATTTTTCAAA TATCTACTAC TATTTCTAAT TACCATAATA
ATTTTAGTAA CAGCAAACAA CCTATTTCAA CTATTTATTG GTTGGGAAGG AGTAGGAATC
ATATCTTTCT TATTAATCGG ATGATGGCAC GGCCGACCAG ATGCCAACAC AGCAGCAATA
CAAGCAGTGC TTTATAACCG AATCGGAGAT ATTGGATTCA TTTTATCCAT AACATGATTT
ACTCTCAATT CCAATTCATG AGACCTTCAG CAAATCTTCT CCACCCAAGA CACCAATTAT
ATTCTACCAC TACTAGGCTT ACTTTTAGCA GCCACTGGCA AATCAGCCCA ATTTAGCCTA
CACCCATGAC TACCATCAGC AATAGAAGGC CCCACCCCAG TATCAGCCCT ACTGCACTCA
AGCACAATAG TTGTAGCGGG CATTTTTCTT TTAGTGCGAT TTCACCCCTT AACACAAACT
AACACAACTA TTCAAACAAT ATGCCTATGT TTAGGAGCCC TAACTACATT GTTCACCGCT
ATTTGTGCTC TCACTCAAAA TGACATTAAA AAAATTGTAG CATTCTCTAC CTCCAGTCAA
CTAGGCTTAA TAATAGTAAC TATCGGAATT AATCAACCAT ACCTTGCTTT CCTGCATATC
TGCACACACG CCTTCTTCAA AGCAATACTC TTTTTATGCT CCGGATCAAT CATTCATAAC
TTAAATGATG AACAAGATAT CCGAAAAATA GGAGGTCTAT ACAAAACTCT ACCCATTACC
TCATCTTCTT TAATAATTGG TAGTCTAGCT CTAACAGGAA TTCCTTTCCT CACTGGATTC
TACTCCAAAG ACCTCATTAT CGAGTCCGCA ACCACGTCGT ATACAAACGC CTGAGCCCTT
ACCACAACCC TAATTGCCAC ATCACTGACC GCCGTATACA GCACACGAAT CATTTTCTTC
GTTACCCTAA ACAACCCTCG ATTCCCTTTC ACCCCTAACA TACATGAAAA TAATCGCTCA
ATAATTAACC CTATTAAACG ACTAGCATAT GGAAGTATTC TAGCCGGGTT TACAATCTCC
TATAACATTC CCATCACAAA TATTCCTCAA ATAACCATAC CCCTTAACGC AAAATTCGCA
GCAATTTTAT CAACTTTCTA ATCGCCATAG AACTTAACAC AATAACTAAA AATCTAAAAA
CTAACTATTC ATCAAAACCC TCCAACTTCT CAAACTTACT AGGATATTTT CCCACACTAA
TACACCGAAC ATACCCCTAC ATGAATCTCT CAACAGGCCA AAACTTAGCC TCTTCAATAA
TCGATCTAAT TTGGCTTGAA AAAACCGCTC CAAAGTACAT TTCTAACATT CAAGAAAAAG
CATCTATATT AACTTCCACT CAAAAAGGCC TCCTAAAATT TTATTTCCTA TCACTTCTTA
TCTCCATAAC CCTAGCCATC TCATTCCTAT TTTAATTGCA CGAGTAATCT CAAGAACAAT
AAAAATACAA GTAAACAAAG ACCACCCAGC TACAAACATT AATCAATAAT TATAACTATA
AATAGCAGCT ACCCCAGCAG GATCCTCACT AAAAAACCCA ACACTCCCTC CTTCCGCATC
ATAAATCACC CACTCACCTA AACCATAATA ATCAATTAAT ACCTCAACAC GCTCATACTT
AACTCATCAA TACAACAACA CAAATTCAGA CAACACTCCT AAAAATAAAG AAAATCAAAT
AACAATATTT GACCCCCATG TCTCAGGATA TTGCTCCATA GCCATCGCAG TAGTATATGC
AAACACCACT ATTATCCCTC CCAAATAAAT TAAAAACACC ATCAACCCTA AAAAAGATCC
ACCACAACTC AAAACAATAC CACATCCAAT GCCCCCACTA ACAACCAATG CTAATCCCCC
ATAAATAGGA GAAGGTTTTA CAGAAAAACT AATAAAACCA AGAACAAGAA AAATACTAAA
AATGTAAACA ATATTTAAAA TCATAATTCT CACATGGATT TAACCATGAC TAATGATATG
AAAAACCACC GTTGTAATTC AACTATAAGA ACTAATGACC AATCTACGAA AAACTCACCC
TCTAATTAAA ATTATTAATC ACTCCTTCAT TGATTTACCA GCACCATCAA ATATCTCAGC
ATGATGAAAT TTCGGTTCCT TATTAGGTGT ATGCCTCGTA CTCCAGATTA TTACAGGATT
ATTCCTAGCT ATACATTACA CCGCAGACAC AACCACAGCC TTTTCATCAG TCACACACAT
CTGCCGAGAC GTGAATTACG GCTGATTAAT TCGATATGCA CACGCCAACG GGGCGTCAAT
ATTCTTTATT TTCCTTTATT TCCACATTGG ACGAGGACTT TACTACGGGT CTTACACCTT
CATAGAAACC TGAAATATTG GGGTGATCTT ACTATTTACA GTAATAGCAA CCGCATTCAT
AGGGTACGTC CTCCCTTGAG GACAAATATC ATTCTGAGGG GCAACCGTTA TTACAAATCT
ACTCTCAGCT ATCCCGTACA TTGGTCCTAC TCTAGTAGAA TGAATTTGAG GGGGATTCTC
TGTAGATAAA GCCACTCTCA CACGATTCTT CGCCTTCCAT TTCATCTTAC CATTCATTAT
TACAGCAATA GTAATAATCC ATCTGTTATT CCTACATGAA TCAGGATCCA ACAACCCATC
TGGACTAAAC TCAGACTCAG ATAAAATTCC ATTTCACCCC TACTATACAA TCAAAGACAT
TTTAGGCCTT CTACTTATAA GCCTAACGCT TCTAATACTA ATCCTCTTCT CACCAGACCT
ACTAGGAGAC CCAGACAATT ACTCCCCAGC TAACCCCTTA AATACACCAC CCCATATTAA
ACCAGAATGA TACTTCCTAT TTGCCTATGC AATTCTACGT TCAATTCCAA ACAAACTAGG
AGGTGTTTTA GCCCTAGTTC TATCTATTCT TATCCTCATA ATATTTCCCG TCCTCCATAC
AGCTAAACAA CGCAGTATAA CATTCCGCCC TATAAGTCAA TGTCTCCTAT GAATCCTAGT
AGCTAATCTA ATTATCCTCA CATGAATCGG AGGACAACCT GTAGAATATC CATTCATCAC
AATTGGCCAA CTAGCATCAA TCTCCTACTT CTGCATTATT TTAATTCTTA TACCTACCAC
AAGTCTTATA GAAAACCACT TACTTAAATG AAGAGCCTTA GTAGTATATT ACATTGGTCT
TGTAAACCAA AAATGCTCCC TAAGACTCAA GAAAGAAGCA GCTCCGCCCT CAGTACCCAA
AACTGAAATT CTTACTAAAC TATTTCTTGT ATGTAATTCG TGCATTCATG CACCTCCCCA
TAAGTACATA GACCATTATA TGTTTAATCA ACATTAAATC TTTGCCCCAT GCATATAAGC
ATGTACATTC TAAGACGTGC ATAATACATT CACACTAGAC AATACGACTA TGATCCTCGT
CAAAACGTCT ATCACTTTCC ATTAGTGTCT AAGTTCACCA TCCTCCGAGA AACCATCAAC
CCGCCAGGCA GGTGTCACCC TCCTCGCTCC GGGCCCATAA CTTGGGGGTA GCTAAACTGA
AACTTTATCA GACATCTGGT TCTTTCTTCA GGCCATGCAC CGCACCTCCT GCCAAACCCC
AAAAACAAAA ATTTCACCTT CATGTCAGTA CAACATGATA T
>KU892755.1_Euryzygomatomys_spinosus_UFES_CTA-1028_YL-53
GTTAATGTAG CTTATAAAGC AAGGCACTGA AAATGCCTAG ATGAGTTCAC TCCATAAACA
CAAAAGTTTG GTCCTAGCTT TTTTATTAGT TGTCAGTAGA ATTATACATG CAAGAATCAT
CTTCCCAGTG AGAATGCCCT CCAGACCAAG AGGAGCGGGT ATCAAGGTAG CTCACAACAC
CTTGCTTAGC CACACCCCCA CGGGACACAG CAGTAACTAA AATTAAGCAA TAAACGAAAG
TTTGACTAAG TCATACAAGG GTTGGTAAAT CTCGTGCCAG CCACCGCGGT CATACGATTA
ACCCTAACTA ATAAACACCG GCGTAAAGAG TGTTAAAACA ATAAGATTAA ATTTTATCCA
AGTCGTAAAA AACAACAGAT ATCCACGAAA GTAATCTTAT TAAATCACAC TAAAGCTAAG
ACCCAAACTG GGATTAGATA CCCCACTATG CTTAGCCGTA AACACAGATA ATAACAAAAA
TTTCCGCCAG AGAACTACTA GCCACAGCTT AAAACTCAAA GGACTTGGCG GTGCTTTAAA
TCCACCTAGA GGAGCCTGTC CTATAATCGA TAAACCCCGA TAAACCTCAC CACTTCTTGC
CAATCAGCTT ATATACCGCC ATCTTCAGCA AACCCCTACA GGGAACAAAA GTAAGCACAA
CTATCTCATA AAAACGTTAG GTCAAGGTGT AGCTTATGAA GTGGAAAGAG ATGGGCTACA
TTTTCACAGT AATTTTTATG AAATTAAGGA GGATTTAGTA GTAAATTAAG AATAGAGAGC
TTAATTGAAC TAGGCCATAA AGCACGCACA CACCGCCCGT CACCCTCCTC AAATAATATA
AGAGGAGACA AGTCGTAACA AGGTAAGCAT ACTGGAAAGT GTGCTTGGAC AAAGCGTAGC
TTAAAAGCAT CCAGCTTACA CCCGGAAGAT TTCAAATTGA CCGCTTTGAA CTAAACCTAG
AGAATAAAAC ATTTACCTCT AGTATAGGAG ATAGAAATTT ATTAAGCGCT ATAGAGATAG
TACCGCAAGG GAAAGAAAAG TAAATAAAAG CATAGATTAC ACCTAGTACC TTTTGCATAA
TGAGTTAACT AGAATTGACA AAAAGAAAAG CCAAACTTCC CGAAACCAAA CGAGCTACTT
TTGAGCAGCT AGAGCAAACT CGTCTATGTC GCAAAATAGT GAGAAGACTC CAAAGTAGAG
GTGAAAAGCC AACCGAGCTT GGTGATAGCT GGTTATCCAA ATAAGAATTT AGTTCAACTT
TAAGTTAAAT GAAAGCTTAT ATGTTAACTT AAGGGGGGAC AGCTCCTTAA ATAAGGATAC
ATCCTTAAGC AGAGGGTAAA AAATATAACT ACCATAGTAG GCCTAAAAGC AGCCATCAAT
TAAGAAAGCG TTCAAGCTCA ACATATTCCT AACAATAATG ACCCCCTGAT TGGATTAATC
TATAAAAATA TAGAAGAAAC AATGTTAACA TCAGTAACTA GAATTCTCCC TGCACAAGCC
TACGCAATTA ACAACCATAT AATACACCAT TGTTAACCCA ACTCAGGAGT GCAAAAGACT
AAAATAAGTA AAAGGAACTC GGCAAAACAA ACCCCGCCTG TTTACCAAAA ACATCACCTC
TAGCATCACA AGTATTAGAG GCACTGCCTG CCCAGTGGTT TAACGGCCGC GGTATCCTGA
CCGTGCAAAG GTAGCATAAT CACTTGTTCT TTAAATAAGG ACTAGTATGA AAGGCTTGAC
GAGGGTTTAA CTGTCTCTTA CTTACAGTCA GTGAAATTGA CCTTCCCGTG AAGAGGCGGG
AATAAAACAA TAAGACGAGA AGACCCTATG GAGCTTTAAT TCACTATGAG TTAACAATTT
TGGTTGGGGT GACCTCGGAG TAAAACCAAC CCTCCGAATG ATATTAACCA AGACACAAGT
CAAAGTTCCA TCATAAATTG ACCCAGTCTG ATCAACGAAC CAAGTTACCC TAGGGATAAC
AGCGCAATCC TATTTAAGAG TCCATATCGA CAATAGGGTT TACGACCTCG ATGTTGGATC
AGGACACCCC AATGGTGCAA CCGCTATTAA AGGTTCGTTT GTTCAACGAT TAAAGTCCTA
CGTGATCTGA GTTCAGACCG GAGTAATCCA GGTCGGTTTC TATCTATTAA AAATTTCTCC
CAGTACGAAA GGACAAGAGA AATAAGGCCA ATAAACCTAT CATGCCTTAG TAGTAAAAGA
ATGATATTAT ATTAAATCTT AAACTATTCG TTAAGGTGGC AGAGCCCGGT AATTGCATAA
AACTTAAAAC TTTACTATCA GAGGTTCAAC TCCTCTCCTT AACACATGTA TATAATTAAC
TTCCTAACAC TAATCATCCC CATCCTTCTA GCCATAGCAT TCCTAACTCT AATAGAACGA
AAAATACTAG GCTACATACA ATTACGAAAA GGACCCAACA TTGTAGGCCC ATACGGAGTA
CTACAACCTA TAGCAGACGC ACTAAAACTA TTTATCAAAG AGCCTCTTCG CCCCTCAACA
TCCTCGATCC TACTATTCAT TATTGCCCCC TCACTAGCCT TAACACTCGC CCTGTCCATA
TGAATTCCCA TCCCCATACC GTATCCTCTC ATCAACATAA ACCTAGGAGC TCTATTTATT
CTAGCAATTT CCAGCCTAGC AGTATACTCT ATCCTCTGAT CCGGATGAGC ATCAAACTCC
AAATACGCAT TATTCGGAGC CCTGCGAGCT GTAGCCCAAA CCATCTCATA TGAAGTCACC
CTAGCCATCA TCCTTCTATC CGTGCTAATC CTAAATGGCT CATTCACACT ATCAACCCTA
ATAACTACAC AAAAAAACAT TTGACTAATT CTACCAACCT GACCTTTAGC CATAATATGA
TTCGTTTCAA CCCTAGCAGA AACAAATCGA GCTCCCTTCG ACCTAACCGA AGGAGAATCA
GAACTAGTGT CCGGTTTTAA CGTTGAATAC GCCGCAGGAC CTTTCGCACT ATTCTTCATA
GCTGAATACA TAAATATCCT ACTAATAAAC GCTCTAACCA CAATCATCTT CTTAAACACT
ATAACAATCA CCACACACAA AGAACTATAT TCAACCAGTT TTACAATCAA AACACTAGCC
CTAACCGCCC TATTCCTATG AATCCGAGCC TCCTACCCAC GATTCCGCTA CGATCAACTC
ATACACTTAC TATGAAAAAA TTTTCTCCCA CTAACCCTCG CCCTATGCAT ATGACACATC
TCCATACCCA TCTCCCTATC CTGCATCCCT CCTCTATCAA TCTAGAAATA TGTCTGAGAG
TTACTTTGAT AGAGTAAATC ATAGAGGTTA AACCCTCTTA TTTCTAGAAA AATAGGAATT
GAACCTAAAC CTAAGAACTC AAAATTCTCC GTGCTACCAA TACACTATAT TCTAGTAAGG
TAAGCTAAAC AAGCTATCGG GCCCATACCC CGAAAATGTC GGCCCCTCCC GTACTAATTA
ACATTACTTT AATAATAACC ATTTATACTA CACTAATTAT AGGCACACTA ATCACACTAA
CCAGCTCCCA CTGGCTATTA ATATGAATAG GATTAGAAAT AAGCATACTA TCAATCATTC
CCATCCTAAT AAACAAATCT AACCCTCGAT CAACAGAAGC CGCTACAAAA TACTTCTTAA
CACAAGCAAC CGCATCAATA ATTCTCCTAC TATCAATCAT TATAACAATA ATACATTCAG
GCCAATGATC CATCCTTCAC GCCAATAACC AAACAATTTC CCTAGCCATA ACACTATCCC
TCATTATAAA AATAGGCCTC GCACCCTTTC ACTTCTGAGT GACAGAAGTT ACACAAGGAA
CACCACTAAT CCCAGGCATA ATCTTACTCA CATGACAAAA AATCGCCCCT TTATCAATCT
TAACCCAAAT ACACCCATCA ATTAATCAAC CCCTAATCCT CACCTCAGCA CTCCTATCAA
CAATCCTAGG CGGATGAGGG GGCCTAAACC AAACACAACT TCGAAAAATC CTAGCATACT
CATCAATTGC CCATATAGGC TGAATACTAG CAGTAGTAAA CTATAACCCA TCAATCTCCT
TATTTAACCT ATTAATCTAT ATCATAATAA CCATCCCCCT ATTCATAACT TTCTATATCA
ACAACAACCT TACTACACTA TCACTATCCC ATACATGAAG CACCGCACCC CCCATCATCA
TCATCATTCT GATGAACCTT CTATCCCTAG GAGGCCTTCC ACCATTAACC GGCTTTTCTC
CTAAATGAAT TATCATTCAA GAATTAACAA AAAATAACAA CATTATAATC TCTACAACAA
TAACAATTAT AGCTTTACTA AACCTATATT TCTACATACG ACTAACATAC TCAACAACCC
TTACCTTATT CCCATCAACA AACAACACAA AAACCAAATG ACACTTTAAT AACAAATCAA
CAACAATTGC ATCACCATTA ATCATTCTCT CCACAATAAC CCTCCCCCTA ACACCAATAA
TAATTACCCT GAATTAGGAG ATTAGGTTAA ACAGACCAAG AGCCTTCAAA GCTCTAAGCA
AATATTAATA TTTATTTCCT GTAAGGGCTG CAACATCGCC TGAATGCAAA TCAAACACTT
TTTAAGCTAA ACCCATAGGC TGGTGGGACA TTAACCCACG AAACTTTAGT TAACAGCTAA
ACACCCTAAA CAACTGGCTT CAACCTACTC TCCCGCCCTA AGGAGGGCGG GAGAAGCCCC
GGCAGGTTTG AAGCTGCTCC TTTGAATTTG CAATTCAACA TGATTGTCAC CTCAGGGTGG
TAAAAAAAAA CCTTTATCCT TAGATTTACA GTCTAATGCT ATGTTAATCA ACCGATGACT
ATTCTCTACA AACCACAAAG ACATCGGCAC TTTATACCTA TTATTTGGTG CTTGAGCCGG
AATAGTAGGC ACAGCTTTAA GCTTATTAAT TCGAGCTGAA CTAGGTCAGC CAGGCGCATT
GCTAGGAGAT GACCAGATCT ATAATGTAAT TGTCACTGCC CACGCATTTG TAATAATTTT
CTTTATAGTT ATACCAATCA TAATTGGAGG CTTTGGCAAC TGACTTGTCC CCTTAATAAT
TGGAGCCCCC GACATAGCCT TCCCACGAAT AAATAACATA AGTTTCTGAC TACTACCCCC
TTCATTTTTA CTTCTTCTTG CCTCGTCTAT AGTTGAAGCC GGAGCAGGGA CCGGATGAAC
CGTGTACCCT CCACTAGCCG GAAACTTAGC CCATGCAGGA GCCTCTGTTG ATTTAACAAT
TTTCTCACTA CACCTCGCAG GGGTATCATC AATTCTAGGC GCTATCAATT TTATCACAAC
TATTATTAAT ATAAAACCAC CCGCCATAAC ACAATATCAA ACCCCCTTGT TCGTATGATC
AGTATTAATT ACAGCCGTCC TTCTTCTCCT ATCTCTTCCT GTATTAGCCG CTGGAATCAC
AATGCTACTA ACAGACCGCA ACCTAAACAC AACTTTCTTT GATCCTGCTG GTGGAGGAGA
CCCAATTCTT TATCAACACC TATTCTGATT CTTTGGGCAT CCCGAAGTTT ATATTTTAAT
TCTACCTGGA TTCGGAATAA TCTCACATAT CGTAACTTAT TACTCAGGAA AAAAAGAACC
TTTTGGTTAT ATGGGAATAG TATGAGCAAT AATATCAATT GGATTCCTAG GATTCATTGT
ATGAGCACAT CATATATTCA CAGTAGGAAT AGACGTAGAC ACCCGAGCAT ACTTCACATC
TGCCACGATA ATCATTGCTA TTCCTACAGG AGTAAAAGTA TTCAGTTGGC TAGCAACCCT
GCACGGAGGA AATATTAAAT GATCACCCGC TATGTTATGA GCCCTAGGGT TTATTTTCCT
ATTTACCGTA GGAGGTCTAA CAGGCATTGT CCTAGCAAAC TCTTCATTAG ACATTGTTTT
ACACGACACA TATTATGTTG TAGCCCACTT CCACTATGTC TTATCTATAG GAGCCGTATT
TGCAATCATA GGGGGCTTTG TTCACTGATT TCCTCTATTC TCAGGTTACA CCTTAAATAA
TACATGGGCC AAAATTCACT TCTTTATTAT ATTCGCAGGA GTAAACATCA CTTTCTTCCC
ACAACATTTC CTTGGGTTAT CAGGAATACC ACGACGATAC TCTGATTATC CAGACGCATA
TACATTCTGA AACACAGTCT CTTCTATAGG CTCTTTTATC TCATTAACTG CTGTTATAGT
AATAATCTTC ATAGTTTGAG AAGCATTTGC CTCTAAGCGA GAAGTACTAA TAACAGAGCT
AACCTCTATT AACCTAGAGT GACTTCACGG ATGTCCCCCA CCTTATCATA CATTTGAAGA
ACCTACATTT ATTAAAACCC CGTCAAGAAA GGAAGGAATT GAACCCCCAA AGACTAGTTT
CAAGCCAGCC CCATAACCTA TATTAGTAAA ATATTACATA ACTTTGTCGA AGTTAAATTA
CTGGTTTAAC CTGTATATCA TGGCTTATCC TTATCAACTT GGCTTCCAAG ATGCCACTTC
CCCTATTATA GAAGAGTTAC TCCACTTCCA TGATCACACA TTAATAATCG TGTTTCTAAT
TAGTACACTA GTATTATACC TAATTTCCCT TATACTAACA ACAAAATTAA CCCATACTAG
TACAATAGAC GCCCAAGAAA TTGAAACTAT CTGGACAATT CTCCCTGCTG TTATCCTAAT
TATAATTGCA CTTCCATCAC TACGAATCTT GTATATAATA GATGAAGTAA ATAACCCCTT
GCTAACAGTA AAAACCATGG GTCACCAATG ATACTGAAGC TACGAGTACA CAGACTATGA
AGAATTAAAT TTTGACTCAT ATATAATCCC TACTTCAGAC TTAAAGCCAG GCGAACTTCG
ACTTCTAGAA GTAGATAATC GAGTGGTGCT TCCAATAGAA ATACCTGTAC GCATGCTAAT
CTCATCAGAA GATGTACTAC ACTCATGAGC TATCCCATCC CTCGGATTAA AAACAGACGC
TATCCCAGGA CGACTAAATC AAACTATTTT AACATCTTCT CGACCCGGTT TATTCTATGG
GCAGTGCTCA GAAATCTGCG GATCTAACCA TAGCTTTATA CCAATTGTTA TCGAAATAGT
GTCACTCAAA TCATTCGAAA ACTGATGCTC TTCAATGCTA TAAGTCATTA TGAAGCTCAG
CATTAACCTT TTAAGTTAAA GATTGGGTCC CCATAATGAA TGCCACAACT AGATACAGCT
ACATGAACAA TTACTATTAT ATCAATACTA GTCACACTAT TTATCGTATT CCAATTAAAA
ACCCAAACAC ACCAATTTCC CACAAACCCT CAAACAACCC AACCAAAACA AATTAAACAA
ACAACACCTT GAGAAAAAAA ATGAACGAAA ATTTATTCGC CTCTTTCATA ACACCAACTA
TCCTCGGACT ACCCGTTATT ATTCTTATTA TTATGTTTCC CACTATCCTA TTCCCCAGTC
CTAAACGACT AATCAACAAT CGAATAATCA CTATCCAACA ATGACTAATC AAACTAATCC
TCAAACAAAT AATAACAATT CATAGTACCA AAGGACGCAC TTGATCCCTA ATATTAATCA
CTCTCATCTT ATTCATTGGC ACAACTAATC TATTAGGCCT TCTCCCCCAC TCCTTTACAC
CCACAACACA ACTATCCTTA AACCTAGGTA TAGCAATTCC CCTCTGAGCG GGAGCCGTAT
TGCTAGGTTT TCGCTACAAA GCAAAATCAT CCTTAGCCCA TTTTCTACCC CAAGGTACAC
CAGTGCCACT AATTCCTATA TTAGTAGTAA TTGAGACAAT CAGCCTATTT ATTCAACCAA
TAGCGCTAGC AGTCCGCCTA ACTGCTAACA TCACAGCAGG TCACTTACTA ATACATTTAA
TTGGGGGAGC AACCTCTGTT CTATTCTCTA TCAGCCCGCC AGCCGCACTA ACAACATTTA
TCATTCTCTT ATTACTTACA ATACTTGAAT TTGCCGTAGC ACTAATTCAA GCCTACGTCT
TCACCTTGCT AGTTAGCCTT TACCTACATG ATAACACTTA ATGACCCATC AAACACACGC
ATACCATATG GTAAACCCCA GCCCTTGACC TCTAACAGGA GCCTTATCAG CCCTTCTACT
CACCTCAGGT CTTATTATAT GATTCCACTT CAACTCCACC ACACTACTTT CTCTAAGCAT
ATTAACCAAC ATTTTAACTA TATACCAATG ATGACGTGAC GTAGTGCGAG AAGGCACATA
TCAAGGCCAC CACACATCAA TTGTACAAAA AGGCCTTCGC TACGGAATAA TCCTATTTAT
TATCTCAGAA GTATTTTTCT TTTCAGGCTT CTTTTGGGCC TTTTATCACT CCAGTTTAGC
CCCTACACCA GAGCTAGGAG GACATTGACC CCCTACAGGA ATTAATCCTC TCAACCCAAT
AGAAGTCCCC CTTCTAAATA CATCCGTTCT CCTAGCCTCA GGCGTTTCAA TTACCTGAGC
GCATCATAGC TTAATAGAAG GTAACCGCAA GCAAATGACC CAAGCTCTCG CCATTACTAT
CATCCTAGGC GCTTACTTCA CACTACTTCA AGTATCAGAA TACTTCGAAG CCCCTTTCAC
CATCTCAGAC GGAATTTACG GATCAACATT TTTCGTCGCC ACCGGATTCC ATGGACTACA
CGTAATTATT GGCTCAACTT TTTTATTAAC TTGCCTACTA CGTCAACTCT ATTATCACTT
CACATCTAAA CACCACTTCG GCTTTGAAGC CGCAGCATGG TACTGACACT TCGTAGATGT
AGTTTGACTT TTCCTGTATG TATCAATCTA CTGATGAGGC TCATACTTTC TTATATAACT
AGTACAACTG ACTTCCAATC AGTAAGCTCC GAGCGGAAGA GAGTAATAAA CATCATTATA
TCGATTATAA TCAACTATCT ACTAACCATA ACCTTAATCA CAATCGCATT TTGACTCCCT
CAGCTCAACA TTTACACAGA AAAGACTAGC CCTTATGAAT GTGGCTTTGA CCCAACAGAA
ATTACACGCC TTCCTTTCTC CATAAAATTT TTCCTAATTG CTATTACATT CCTCCTATTT
GATCTAGAAA TTGCATTACT CCTACCCCTT CCATGAGCTC TTCAAACCAC AAACCTCAAC
ACAACAATAT GAATATCCAT CGCACTAATC CTAATTTTAT CCTTAGGATT GATATATGAA
TGACTACAAA AAGGACTAGA ATGAACTGAA TATAGCAGTT AGTTTAAAAA CAAATGATTT
CGACTCATTA GATTATGAAT TACATAACTG CTAAATGACT TCAATCCTAT TAAATATCTC
CATAGCCTTC GCCGTATCAT TTATAGGAGT AATAGTTTAT CGCTCACACA TAATATCCTC
ATTACTATGC TTAGAAGGGA TAATACTATC CATGTTCATT TTAGGCACCA TTGTTATATT
AAACCTCCAC TATACCCTAT CATTCTCCAC ATTAATTGTA CTGTTAGTAT TTGCTGCCTG
TGAAGCTGCC GTAGGATTAG CCCTACTAGT CATAATCTCT AATACATACG GACTAGATTA
CGTACAAAAC CTTAATCTCC TGCAATGCTA AAAATCATTA TCCCAACTAT CATACTTATT
CCAACTATCT GATTCTCTAA AAACTCAATA ACATGAATCA ACTCTACATG CCATAGCATA
TTAATCGCAC TAATCAGCCT AACCTACCTA AACAAACTTG ACATTACCAG CACTAACTAC
TCTTCAATCT TCTCCTGCGA CTCTCTAACA GCCCCACTAC TAGTACTAAC AACATGGCTT
CTCCCCTTGA TAATTATCGC AAGCCAAAAC CACTTAAAAA ACGAAACAGA AAGCCGAAAA
AAATTATACA TTTCTCTTTT AACAGCACTT CAAGTATTCT TAATCCTTAC TTTCTCAGCA
ACAGAGATAA TCCTATTTTA TATTCTATTC GAAGCTACAC TAATCCCTAC CCTAATCATT
ATCACCCGAT GAGGGAATCA AACGGAACGA ATGAAAGCAG GGCTGTATTT CCTTTTCTAT
ACACTAATTG GCTCTCTCCC TCTATTAATT ACACTAATTT ATATACAAAA TAAAATAGGC
TCTCTAAATT TCCTATTATT TAACTACTAC AACTCCCCTT TAAACCCAAA CTGATCTAGC
AACCTTATAT GATTAGCCTG TACTATAGCA TTCATAATTA AACTTCCTCT TTACGGCCTA
CATTTATGAC TACCAAAAGC ACATGTAGAA GCCCCTATTG CAGGATCAAT AGTACTTGCA
GCCATTCTAC TAAAACTAGG GGGCTATGGA ATAATACGAA TTTCACAACT ACTAGACCCT
TTAACAAACT ACATATCATA CCCATTCATC TTACTATCAT TATGAGGCAT AATCATAACT
AGCTCTATCT GCTTACGCCA AACAGACCTA AAATCTCTCA TTGCCTACTC CTCCGTAAGT
CATATAGCAC TCGTCATCGT CGCTATTATA ATCCAAACCC CATGAAGCTT TATAGGGGCA
ACCTCTCTTA TAATCGCCCA CGGTCTCACC TCTTCCTTAT TATTCTGTCT AGCCAACACC
AACTATGAAC GAACTCATAG CCGAACTCTA CTACTAGCCC GAGGTTTACA AATACTATTT
CCACTAATAG GCCTATGATG AATTACTGCA AGCCTTACTA ACCTTGCCCT ACCTCCCTCT
ATTAATTTAA TTGGAGAGCT ATTCATCATT ATATCGACCT TCTCATGATG CAACGCCACA
ATCATCCTCA TAGGACTAAA CATTCTAATC ACAGCCTTGT ATTCACTCTT CATATTAATC
TCTACACAAC GAGGAAACCT CCCATATCAC ATCCACAACA TACAACCAAC ATTCACACGA
GAAAACATTT TAATAACCCT ACACATCATC CCCCTAATTC TAAAACATTA GATTGTGAGT
CTAACAATAG AAGAATAAAA CTTCTTATTT AGAAAGTAAA GTGGAACTGC TAATCCCACC
CATAATTAAC ATATGGCTTT CTTACTTTTA TAGGATAGAA GTATTCCATT GGTCTTAGGA
GCCAAAAAAT TGGTGCAACT CCAAATAAAA GTAATAAACA TATTCACCTC CACATTCATT
CTAACCCTAA TCCTACTAAC ACTCCCCATC CTACCACCTA CAACAAATTT ACACAAAAAC
ATTTCATACC CCTGCTACGT TAAAACTATC ATTAGCCTAT GCTTCTTCAT TAGCCTAATC
CCAACCCTAA CCCTATTCCA CTCAAACCAC GAAGCCATGA TCTCAAACTG AAACTGATTA
ACAACCCAAA CCCTTCACCT AAACCTAAAC ATCAAATTAG ATTATTTCTC CATCCTATTT
ATATCAGTAG CCCTATTCGT TACATGGTCA ATTATAGAAT TTTCCCTTTG ATACATGCAT
TCAGACCCAC ATATAAACAA ATTCTTCAAA TACCTGCTAC TATTCCTAAT CACTATAATA
ATCCTAGTCA CAGCAAACAA TCTATTCCAA CTATTCATTG GCTGAGAAGG AGTAGGAATT
ATATCTTTCC TATTAATTGG GTGGTGATAT GGTCGACCAG ATGCTAATAC AGCAGCAATA
CAAGCAGTAC TATACAATCG AATTGGAGAC ATTGGATTCA TTCTATCTAT AGCATGGTTT
ACCCTAAACT CTAACTCATG GGACATTCAA CAAATTTTCT CAATTCAAGA CGCAGATTAT
ATACTACCTC TGCTAGGACT ACTTCTAGCA GCCACCGGTA AATCCGCCCA ATTCGGCCTC
CACCCGTGAC TACCATCAGC AATAGAAGGC CCCACCCCTG TATCAGCCCT ACTCCACTCA
AGTACCATAG TTGTAGCAGG CATTTTCCTT CTAATCCGAT TTTACCCCCT AACTCAAACT
AACCCTACTA TTCAAACAAT ATGTCTGTGC TTAGGGGCCC TAACCACGCT ATTTACTGCT
ATCTGCGCCC TCACCCAAAA TGACATTAAA AAAATCGTAG CCTTCTCCAC CTCCAGTCAA
TTAGGCCTAA TAATAGTAAC CATCGGCATT AACCAACCAT ATCTAGCTTT CCTACATATC
TGCACCCACG CTTTCTTCAA AGCTATACTC TTCCTATGTT CCGGATCAAT TATCCATAGC
CTAAATGACG AACAAGACAT TCGAAAAATA GGAGGCTTAC ACAAAACCCT ACCCATTACC
TCCTCATCCC TAATAATTGG CAGCCTAGCC CTAACAGGAA TGCCTTTCCT CACAGGATTC
TACTCCAAAG ACCTAATCAT CGAATCCGCA ACCACGTCGT ATACAAACGC CTGAGCCCTT
ACCACCACCC TAATTGCCAC ATCACTAACT GCTGTCTACA GTACACGAAT TATCTTCTTT
GTCACCCTAA ACAACCCTCG ATCCCCTTTC ACTCTTAACA TAGACGAAAA CAACTCCTCA
ATAATCAACC CTATCAAACG ACTAGCATGA GGAAGCATTT TAGCTGGATT TACAATCTCC
TACAACATCC CTATTACAAA TATTCCTCAT ATAACTATAC CCTTAAACGC AAAATTTGCA
GCAATCCTAT CAACTTTCTA ATCGCCATAG AACTTAACAC AATAACCAAA AATCTAAAAA
CTAACTTTTC ATCAAAAACC TCTAACTTTT CAAATATACT AGGATACTTC CCTATACTAA
TACACCGAAC TTACCCCTAC CTCAACCTCT CAACAGGTCA AAACCTAGCT TCTTCAACAG
TAGACCTCAT TTGACTCGAA AAAATCACCC CAAAATACAT CTCCAACCTG CAAGAAAAAG
CATCCATAAT AACATCTACC CAATTAGGAC TACTAAAATT CTACTTCATA TCCCTCCTTA
TCTCCATAAT CCTAGCAACT ATACTCCTAT TCTAATTGCA CGAGTGATTT CCAGAACAAT
AAAAATACAA GTAAATAAAG ACCACCCAGC TACAAACATT AATCAATAAT TATAACTATA
AATAGCAGCT ACACCAGCAG GATCCTCACT AAAAAATCCC ACATTTCCCC CCTCCGCATC
ATAAATTACT CACTCTCCTA TATCATAATA ATCAACTAAC ACTTCAATAC GCTCATACTT
AGCCCATCAA TATAACAACA CAAACTCAGA TAAAACCCCT AAAAATAAAG AAAACCAAAC
AATAATACTA GATCCTCATG TCTCAGGATA CTGCTCCATA GCTATAGCAG TAGTATACGC
AAACACCACC ATTATCCCTC CCAAATAAAT TAAAAATACC ATCAATCCTA AAAACGACCC
GCCACAACTC AAAATAATCC CACACCCTAC ACCACCACTA ACAACCAACG CCAATCCCCC
ATAAATAGGA GAAGGTTTTA CAGAAAAACT AATAAAACCA AGAACAAGTA AAACACTAAA
AATGTAAACA ATATTTAAAG TCATAGTTCC TACATGGATT TAACCATGAC CAATGATATG
AAAAACCATC GTTGTAATTC AACTACAAGA ACTAATGACC AACACACGAA AAAACCACCC
CCTAATTAAA ATTATTAACC ACTCCTTCAT TGACCTACCA GCACCATCTA ACATCTCAGC
ATGATGAAAT TTTGGCTCCC TATTAGGTGT ATGTCTCGCA CTTCAAATCA TCACAGGCTT
ATTCTTAGCC ATACATTACA CTGCAGATAC AACTACAGCC TTTTCATCAG TCACACACAT
CTGCCGAGAC GTAAACTACG GTTGATTAAT TCGATATGCA CACGCCAACG GAGCATCCAT
GTTTTTCATT TTCCTCTATT TTCACATCGG ACGAGGGATT TACTACGGGT CCTACACTTT
TATAGAAACC TGAAATATTG GAGTAATCCT CTTATTTATA GTAATAGCAA CTGCATTCAT
AGGGTACGTC CTTCCCTGGG GACAAATATC ATTCTGAGGA GCAACCGTCA TCACAAACCT
GCTTTCAGCC ATCCCATACA TCGGACCCAC TCTAGTAGAA TGAATCTGAG GCGGATTTTC
CGTAGACAAA GCCACCCTTA CACGATTCTT CGCCTTTCAC TTCATCCTAC CTTTTATCAT
TACAGCAATA GTAATAATCC ACCTCCTATT TCTCCACGAA TCAGGATCCA ACAACCCATC
AGGATTAAAC TCAGACTCAG ACAAAATTCC ATTCCACCCT TACTATACAA TCAAAGATAT
CCTTGGCCTC TTATTAATAA TCCTCACACT ACTAATACTA ATCCTTTTTT CACCAGACCT
ATTAGGAGAC CCAGACAACT ACACCCCGGC TAATCCATTA AACACGCCCC CTCACATCAA
ACCAGAATGG TATTTCCTAT TTGCATACGC AATCCTACGC TCAATTCCAA ATAAACTAGG
AGGCGTATTA GCCTTAGTCC TATCTATTCT TATCCTCATA TTATTTCCTG CCCTCCATAC
AGCCAAACAG CGCAGCATGA CATTCCGCCC TATAAGCCAA TGCCTACTAT GAATCTTAGT
AGCAAACCTA ATCATTCTCA CATGAATCGG AGGGCAACCC GTTGAATACC CATTCATTAC
AATTGGACAA CTAGCATCTA TCTCCTACTT CTGCATCATC TTAATCCTCA TACCCATAAC
AAGCCTCATA GAAAACCATT TACTTAAATG AAGAGCCTTA GTAGTATATT ACATTGGTCT
TGTAAACCAA AAATGCTCCC TAAGACTCAA GAAAGAAGCA ACTCCGCCAT CAGTACCCAA
AACTGAAATT CTAACTAAAC TATTTCTTGT ATGTAATTCG TGCATTCATG CACCTCCCCA
TCAGTACATA AACCATTATA TGTTTAATCA ACATTAAGTC TTAGCCCCAT GCATATAAGC
ATGTACATTC TAAGACGTGC ATAATACATA CACACTAAAC AATACGAATA AGATCCTTGT
CAATACGTCT ATCACTATCC ATTAACATTT CTTGATACCA TCCTCCGAGA AACCATCAAC
CCGCCAGACA GGTGTCACCC TCCTCGCTCC GGGCCCATAA CGTGGGGGTA GCTAGAGTGA
AACTTTATCA GACATCTGGT TCTTTCTTCA GGCCATGCAC CGCACCACTT GCCAAACCCC
AAAAACAAAA ATTTAACCCT CATGTCAGTA CAACATAACA C
>KU892785.1_Isothrix_sinnamariensis_ISEM_T-4377
GTTGATGTAG CTTACAAAGC AAGGCACTGA AAATGCCTAG ATGAGTCTAC TCCATAAACA
AAAAGGTTTG GTCCTAGCTT TTTTATTAAT TGTTAGCAAA TTTATACATG CAAGAATCAC
CACCCCTGTG AAAATGCCCT ACAAATCAAA AGGAGCTGGT ATCAAGGTAG CTCACAACAC
CTTGCTTGGC CACACCCCCA CGGGATACAG CAGTAATTAA AATTAAGCAA TAAACGAAAG
TTTGACTAAG TTATGCAAGG GCTGGTAAAT CTCGTGCCAG CCACCGCGGT CATACGAGTA
ACCCTAATTA ATAAACTTCG GCGTAAAGAG TGTTAAAAAA ATAAGATTAA ATCCTGTCTA
GGCCGTAAAA AACAATAGAC ATAAACGAAA GTAATCTTAA TAAATAACAC TAAAGCTAAG
ACTCAAACTG GGATTAGATA CCCCACTATG CTTAGCCATA AACAAAAATA ACAACAAAAA
TACTCGCCAG AGAACTACTA GCAATAGCTT AAAACTCAAA GGACTTGGCG GTGCTTTAAA
CCCACCTAGA GGAGCCTGTT CTGTAATCGA TAAACCCCGA TAGACCTCAC CACTTCTCGC
TAATCAGCTT ATATACCGCC ATCTTCAGCA AACCCTAATA AGGAATAAAA GTAAGCACAA
CTACCCCATA AAAACGTTAG GTCAAGGTGT AGCTAATGAA GTGGGAAGAA ATGGGCTACA
TTTTCACGGC AATCTATATG AAAATAAGGA GGATTTAGTA GTAAATTAAG AATAGAGAGC
TTAATTGAAT TAGGCCATAA AGCACGCACA CACCGCCCGT CACCCTCCTC AAATAATATT
AGAGGAGACA AGTCGTAACA AGGTAAGCAT ACTGGAAAGT GTGCTTGGAC AAAGCATAGC
TTAAAAGCAT CCGGTTTACA CCCAGAAGAT CTCAAATTGA TTGCTTTGAA CCAAACCTAG
AAAACAAAAC ATTTAAACTA AGTATAGGAG ATAGAAATTT ATAAAGAGCT ATAGAGATAG
TACCGTAAGG GAAAGAATAG TACAGAACAG CATAGATTAC ACCTAGTACC TTTTGCATAA
TGAATTAGCC AGAATTGACA AAAAGAAAAG CCAAATCCCC CGAAACCAAA CGAGCTACTT
TTAAACAGCT AGAGCAAACT CATCTATGTG GCAAAATAGT GAGAAGATTT AAAAGTAGAG
GTGAAAAGCC TAACGAGCTT GGAGATAGCT GGTTATCCAA ACAAGAATTT AGTTCAACAA
TAAGTATAAT GAAAACTTAT ATGTTAATTT AATGAGGGAC AGCTCCTTAA ATAAGGATAC
AACCTTAAAC AGAGGGTAAA TAATACAATA ACCATAGTAG GCCTAAAAGC AGCCATCAAC
TAAGAAAGCG TTCAAGCTCA ACATATCCCT AGATACTAAC CAACCCCTAT TGGATTAATC
TATAAAAATA TAGAAGAAAC AATGCTAATA TGAGTAACAA GAATTCTCCT TGCACAAGCT
TAAAAAGTTA ACAATCTTAT AAAAATAAAT TGTTGATCCA ACACCGGAGT GCAAAAGACT
AAAATAGGTA AAAGGAACTC GGCAAAACAA ACTCCGCCTG TTTACCAAAA ACATCACCTC
TAGCATGACA AGTATTAGAG GCACTGCCTG CCCAGTGGTT CAACGGCCGC GGTATCCTGA
CCGTGCAAAG GTAGCATAAT CACTTGTTCT TTAAATAAGG ACTGGTATGA ACGGCTTAAC
GAGAGTTTAA CTGTCTCTTA CCTATAGTCC GTGAAATTGA CATCCCCGTG AAGAGGCGGG
AATAATATAA TAAGACGAGA AGACCCTATG GAGCTTTAAT TTATTATGAA TTAATAATTT
TGGTTGGGGT GACCTCGGAG TAAAAATTAA CCTCCGAATG ATATTAACCT AGACACAAGT
CAAAGTTACA TCATAAATTG ACCCAGTCTG ATCAACGAAC CAAGTTACCC TAGGGATAAC
AGCGCAATCC TATTTTAGAG TCCATATCGA CAATAGGGTT TACGACCTCG ATGTTGGATC
AGGACCCCCA AATGGTGCAA CCGCTATTAA AGGTTCGTTT GTTCAACGAT TAAAGTCCTA
CGTGATCTGA GTTCAGACCG GAGTAATCCA GGTCGGTTTC TATCTATTTT AAATTTCTCC
CAGTACGAAA GGACAAGAGA AATTAGGCCA ATGAGATAAT CATGCCTTAA TAGCAAAAGA
ATGATATTAT ATCAATTCTA TAGCTATTTG TTAAGGTGGC AGAGCCCGGT AATTGCATAA
AACTTAAAAC TTTACTATCA GAGGTTCAAC TCCTCTCCTT AACACATGTA TATAATTAAT
TTTCTACTAT TAATTATTCC AGTACTCCTA GCTATAGCAT TCCTAACTTT AATAGAACGA
AAATTTCTAG GATATATACA ACTACGAAAA GGACCAAACA TTGTAGGTCC ATACGGAGTA
CTCCAACCAA TAGCAGATGC ACTAAAACTA TTCATCAAAG AACCCCTACA CCCCTCAACA
TCATCAATAT TATTATTCAC CATTGCTCCA TCCCTTGCCC TTACACTAGC CTTATCCATA
TGAATTCCCA TTCCCATACC ACAACCCCTA GTCAACATAA ACCTAGGAGC ACTATTTATC
CTAGCCACAT CAAGCCTAGC TGTATATTCT ATCCTCTGAT CTGGATGAGC ATCAAATTCC
AAATACGCAT TATTTGGAGC CCTACGAGCT GTAGCTCAAA CCATTTCATA TGAAGTTACC
TTAGCTATTA TCCTTTTATC TATTCTTATC ATAAGTGGTT CATTCACACT ACCAACTCTA
ATAAATACCC AAAAAAACAT CTGACTAATC CTACCAACCT GACCACTAGC CATAATATGA
TTTGTATCAA CATTAGCAGA AACCAACCGA GCCCCATTTG ACTTAACTGA GGGTGAATCA
GAATTAGTAT CAGGATTTAA CGTAGAATAC GCAGCAGGCC CATTCGCACT ATTCTTCATA
GCTGAATATA TAAATATTCT ACTAATAAAC GCCTTAACTA CCATTATCTT CCTAAACTCT
ATACCAACAA ATATATTTCC AGAAATTTAT TCCATAACCT TTACAACTAA AACACTAATT
CTAACTGCCT CTTTTCTATG AATCCGAGCT TCATATCCTC GATTTCGATA TGACCAACTT
ATACACTTAT TATGAAAAAA TTTCTTACCA TTAACCCTAG CATTATGCAT ATGACACATC
TCAATACCAA TTTTCCTATG CAGTATTCCC CCACAATCAA TTTAGAAATA TGTCTGAGAA
TTACTTTGAT AGAGTAAATT ATAGAGGTTA AGTCCTCTTA TTTCTAGAAA AATAGGAATT
GAACCTAATC CAAAGAACTC AAAATTCTCC GTGCTACCAA TACACTACAT TCTAGTAAGG
TCAGCTAAAC AAGCTATCGG GCCCATACCC CGAAAATGTT GGCCCTTCCC GTACTAATTA
ACATCACTCT ACTAACAACC ATTTACACCA CTCTAATCAT AGGAACTCTA ATCACACTCA
CTAGCTCTCA CTGACTATTA ATATGAGCAG GACTAGAATT AAGTATACTA TCCATTATTC
CAATCTTAAT AAACAATCAT AATCCTCGAT CAACAGAAGC TGCTACCAAA TATTTTCTAA
CACAAGCAAC TGCATCAATA ATTTTACTTC TATCAATTAT TACAACTATA ATATGCTCAG
GACAATGATC CATCATATAT ACTAATAATA CAATTATTAC ACTAGCTTTA ACTACATCAC
TTATCATAAA ATTAGGCTTA GTACCATTCC ACTTATGAAT TACAGAAGTA ACACAAGGCA
CATCACTAAT CCCAGGAATA ATCCTGCTCA CATGACAAAA AATCGCACCC CTATCAATCA
TAATCCAAAT CCACCCAACA ATAAATCAAC ATTTAATTAT AATCTCTGCA TTAACATCAA
CACTGCTAGG AGGATGAGGG GGTTTAAATC AAACACAAAC ACGAAAAATT CTAGCATATT
CATCAATCGC ACACATAGGA TGAATAGTAG CAGTAGTTAA TTTTAACCCC TCAATCTGCT
TATTTAACCT AATAGTATAT ATCATACTTA CCATTTCACT ATTCACTGCA CTATTCATAA
ATAACAACCT CACCACACTA TCACTATCTA ACATATGAAG CACCGCCCCA CCCATCATCA
TTATTATCTT AATAAACCTA ATATCAATAG GAGGCCTCCC ACCTCTAACC GGATTTTCCC
CTAAGCTAAT AGTTATCCAA GAGTTAGTGA AAAATAACAA TATCATAACT CCAACATTAA
TAGCAATTAT AGCCTTACTA AGCTTATATT TCTATATACG ATTAACATAC TCAACAACCC
TAACACTATT CCCATCAACA AACAATACAA AAACCAAATG ATATTTTAAT AATAAAATTA
CAACAATCAC TCCCCTTATA ATCATTATAT CTACTATAGC CTTACCGCTA ACACCACTAT
CAACTACTTT AAATTAGGAA ATTAGGTTAA CTAGACCAAG AGCCTTCAAA GCCCTAAGCA
AATACCACTA TTTATTTCCT GTAAGGACTG CAACATCATC TGAATGCAAA ACAGACACTT
TTTAAGCTAA ACCCCTAGGC TGGTAGGACA TGAACCCACG AAAATTTAGT TAACAGCTAA
ATACCCTAGA CAACTGGCTT CAACCTACTC TCCCGCCCTA AGGAGGGCGG GAGAAGCCCC
GGCAGGTTTG AAGCTGCTCC TTTGAATTTG CAATTCAATA TGAATATCAC CTCAGGATGG
CAGAAAAAAA CCTTTATATT TAGATTTACA GTCTAATGCT ATGTTAATTA ACCGGTGATT
GTTTTCAACT AACCACAAAG ACATCGGCAC ATTATATCTC TTATTTGGTG CTTGAGCTGG
TATAGTAGGC ACTGCCCTAA GCCTATTAAT TCGAGCAGAA TTAGGACAAC CAGGAGCATT
ATTAGGAGAT GATCAGATCT ATAATGTAAT CGTAACTGCC CATGCATTCG TAATAATTTT
CTTTATAGTT ATACCAATTA TGATTGGAGG ATTTGGAAAT TGACTTGTTC CTTTAATAAT
TGGGGCCCCT GACATAGCCT TTCCTCGAAT AAACAATATA AGCTTCTGAT TACTTCCACC
CTCTTTCCTT CTACTTCTGG CCTCTTCTAT AGTAGAAGCA GGAGCTGGAA CAGGATGAAC
AGTATACCCT CCACTTGCTG GAAACTTAGC CCACGCAGGA GCTTCTGTTG ATCTAACAAT
CTTTTCTTTA CATTTAGCCG GAGTTTCCTC TATTCTAGGG GCCATCAACT TTATTACAAC
TATTATTAAT ATAAAACCAC CTGCTATAAC ACAATATCAA ACTCCATTGT TCGTGTGATC
AGTACTAATC ACAGCCGTTC TTCTCCTTTT ATCACTACCT GTACTAGCCG CTGGAATTAC
AATACTATTA ACAGATCGAA ATTTAAATAC AACTTTCTTT GACCCTGCAG GAGGAGGAGA
TCCTATTCTT TATCAACACC TATTCTGATT CTTTGGTCAT CCAGAAGTAT ATATCTTAAT
TCTACCTGGA TTCGGCATGA TTTCCCACAT CGTAACATAC TACTCAGGAA AAAAAGAACC
CTTTGGTTAT ATAGGTATAG TCTGAGCTAT AATGTCAATC GGATTCTTAG GATTTATTGT
ATGAGCCCAT CATATGTTTA CCGTAGGAAT GGACGTAGAC ACACGAGCAT ACTTTACATC
CGCCACTATA ATCATTGCTA TCCCTACTGG CGTAAAAGTT TTTAGTTGAT TAGCAACACT
GCATGGAGGT AATATTAAAT GATCTCCAGC TATACTATGA GCACTAGGGT TTATTTTCTT
ATTCACTGTA GGAGGATTAA CAGGAATTGT ATTAGCTAAT TCTTCTTTAG ATATTGTATT
GCACGACACA TATTATGTTG TAGCCCATTT CCACTATGTT TTATCAATAG GAGCTGTATT
TGCCATTATA GGGGGGTTTG TACATTGATT CCCATTATTT TCAGGATATA CTCTAGACCC
CACATGAGCT AAAATCCACT TTTTTATTAT ATTCGCAGGA GTAAATATTA CTTTCTTCCC
TCAACACTTT TTAGGATTAT CCGGTATACC TCGACGATAT TCAGATTATC CAGATGCATA
CACATTCTGA AATACAGTAT CTTCTACAGG ATCATTTATT TCTTTAACTG CAGTTATAGT
TATAGCTTTT ATAGTCTGAG AAGCATTCGC TTCTAAACGA GAAGTATTAA TAACTGAACT
TACCTCAATT AACTTAGAGT GATTACACGG ATGTCCTCCA CCATATCATA CATTCGAAGA
ACCAACATTT ATTAAAGTCT TATCAAGAAA GGAAGGAATT GAACCTCCAA AAACTAGTTT
CAAGCCAGCC TCATAACCCA TATTAGTAAA AAATTACATA ACTTTGTCGA AGTTAAATTA
CTGGTTTAAC CTGTATATCA TGGCTTATCC CTATGAACTA GGCTTTCAAG ACGCTACTTC
CCCTATTATA GAAGAATTAC TTCACTTTCA CGATCATACA CTAATAATCG TATTTCTAAT
CAGCACATTA GTCCTATATC TTATCTCCTT AATATTAACA ACAAAACTAA CTCACACCAG
TACAATAGAC GCTCAAGAAG TAGAGACCAT TTGAACTATT CTTCCTGCCA TTATCTTGAT
TATAATTGCC TTACCATCTC TACGAATTTT ATATATAATA GATGAAGTCA ACAACCCCTG
CTTGACAGTA AAAACCATAG GACATCAATG ATATTGAAGT TATGAATATA CAGATTATGA
AGATCTGAAC TTTGACTCAT ATATAATTCC TACAATAGAT CTAAAACCAG GTGAACTACG
ACTACTTGAA GTAGATAACC GAGTAGTACT GCCAATAGAA ATACCAGTAC GTATACTAAT
TTCCTCAGAA GATGTTCTCC ACTCATGGGC TATTCCATCT TTAGGGTTAA AAACAGATGC
AATTCCAGGA CGACTTAATC AAACAATCCT AACATCAACC CGACCTGGTT TATTTTACGG
ACAATGCTCA GAAATCTGCG GCTCTAACCA CAGCTTTATA CCTATTGTAA TCGAAATAGT
AAACCTAAAA ACATTCGAAA ATTGATGCTC TTCTATATTA TAAGCCGTTA TGAAGCTTAG
CATTAACCTT TTAAGTTAAA GATTGAGTCT CCATAACGAA TGCCACAACT AGACACATCT
ACATGACCAA TTGTTATTGT ATCAATAATA CTCACACTAT TTATTATCTT TCAACTAAAG
ACTCTAATAT ATCAATTCCC AGCCAATCCT CAAACAACCT ACTTTAATCA GACAAAACAA
AATATACCTT GAGAAAAAAA ATGAACGAAA ACCTATTTGC CTCTTTCATA ACACCCACCC
TACTAGGTTT ACCTGTTACA ATTATAATTA TTATATTCCC AAGTATTTTA TACTCTAATT
CTAACCGATT AATTAATAAT CGAGCAGTTA CTTTACAGCA ATGATTAATC AAATTAATTT
TAAAACAAAT AATAACAATT CATAGCATAA AAGGACGCAC CTGATCACTT ATACTAGTTA
CACTAATTTT ATTTATTGGT ACAACTAATC TGTTAGGACT ACTTCCCCAC TCTTTTACCC
CTACAACTCA ACTGTCTATA AATTTAGCTA TAGCTATTCC TCTTTGAACA GGGACTGTAT
TATTAGGATT CCGTCACAAG ACAAAAATGT CTTTAGCCCA TTTCCTCCCC CAAGGAACAC
CAATAGCTTT AATTCCAATA CTAGTAGTAA TTGAAACAAT CAGCCTTTTC ATTCAACCTG
TAGCATTGGC AGTACGTTTA ACCGCTAACA TTACCGCAGG TCATCTGTTG ATACATTTAA
TTGGAGGAGC AACTTCGGCT CTGATCTCTA TTAGCCCTCC AGCAGCCTTA ACAACATTTA
TCATTCTCTC ACTGCTCACA ATTCTAGAAT TCGCTGTAGC ATTAATCCAA GCATACGTTT
TTACCCTTCT AGTCAGTCTT TATTTACACG ATAATACTTA ATGACCCATC AAACACACGC
ATATCACATA GTCAACCCTA GCCCGTGACC CCTTACAGGA GCCTTATCTG CTCTTTTACT
TACCTCAGGC CTAATTATAT GATTCCATTT CAACTCTAAA ACACTTCTAT CTCTAAGTAT
ATTAGCTAAT ATAATAACTA TATATCAATG GTGACGCGAT GTAGTGCGAG AAGGAACATA
TCAAGGACAT CACACATGAA CAGTACAAAA AGGTCTCCGC TATGGAATAA TTTTATTTAT
TATTTCAGAA GTATTCTTTT TCTCAGGATT CTTCTGAGCC TTTTATCACT CAAGCCTAGC
ACCTACACCA GAACTAGGAG GCCACTGACC TCCTACAGGA ATTTACCCCT TAAACCCACT
AGAAGTTCCA CTTTTAAATA CATCAGTACT TTTAGCCTCA GGCGTTTCAA TTACCTGAGC
ACATCACAGC CTAATAGAAG GTAATCGAAA ACAAATAACT CAAGCCTTAA CAATCACTAT
CTCCTTAGGA ATTTATTTTA CACTTCTACA AGTATCAGAA TACTTTGAAG CTCCATTCAC
CATTTCTGAC GGAATCTACG GATCAACATT CTTTGTTGCC ACAGGATTTC ATGGCTTACA
CGTAATTATT GGATCTACAT TCCTAGTGGT TTGCCTACTA CGCCAACTTT ATTACCATTT
CACTTCCAAA CACCATTTTG GATTTGAAGC CGCAGCTTGA TACTGACATT TCGTAGATGT
TGTATGACTT TTCCTATATG TATCTATCTA CTGATGAGGA TCATACTTTC TTATATAATT
AGTACTGCTG ACTTCCAATC AGTAAGATCC AAATGGAAGA AAGTAATAAA CACTATCATA
TCAATTATAA CTAATTACCT TCTAACAACT ATCCTTATTA TTATCGCATT TTGACTTCCT
CAACTTAATA TTTATACAGA GAAAGCCAGT CCCTATGAAT GTGGATTTGA CCCTACAGAA
ATTACACGTC TACCATTTTC CATAAAATTC TTCTTAATTG CTATCACATT TCTTTTATTC
GATCTAGAAA TTGCCTTACT ACTCCCACTT CCCTGAGCAT TCCAATCTAC AAACCTAAAC
ATAACTATCT GAGTATCCAT AGCATTAATC TTGATCTTAT CATTAGGCCT AACTTATGAA
TGATTACAAA AAGGATTAGA GTGAACTGAA TATGGTAGTT AGTTTAAAAA CAAATGATTT
CGACTCATTA AATTATGTTA TACATAACTA CTAAATGACT TCAACCACAC TTAACATAAT
TATAGCCTTC ACCGTATCTT TTTTAGGTAT AATAATTTAT CGATCACACA TAATATCTTC
TCTGTTATGT TTAGAAGGAA TAATACTTTC TATATTTATT TTATGTACCA CTACAATATT
AAATCATCAC CTTACTCTAT CTTTCTCTAC TCCTATTATT CTATTAGTGT TTGCCGCTTG
TGAAGCAGCC ATCGGATTAG CCCTTCTAGT AATAATTTCA AATACATATG GCATTGACTA
TGTGCAAAAC CTAAATCTTC TACAATGCTA AAAATCATTA TTCCAACAAT CATAATAATT
CCAACTGTCT GATTATCTAA AAGCTCAGTA ATATGAATCA GCTCAACCTC ATACAGCTTA
ATAATTGCAC TTTTTAGCTT AACATATATA AACAAGCTAG ACATCACCAG CACAAACTAC
TCACCAAACC TATCTTCTGA CCCCTTATCT TCTCCATTAC TAATCCTAAC TACATGACTC
CTTCCCCTAA TAATTATTGC AAGCCAACAT CACCTGAAAA ACGAAACAGA AACACGAAAA
AAACTATATA TCTGCCTACT AATTTCTCTA CAAGTATTCC TAATCCTTAC ATTCTCAGCA
ACAGAAATAG TGCTATTCTA TATCTTATTT GAAACCACAC TAATCCCAAC TCTTATTATT
ATCACCCGAT GAGGAAACCA AACAGAACGA ATAATAGCAG GCACATACTT TCTATTCTAC
ACACTAATTG GCTCACTTCC ATTATTAGTT GCCCTAATCT ATATACAAAA CCAACTCGGA
TCACTAAACT TTTTACTATT CAACTACTAC AACAATTCAT TACAACCCAG CTGATCAAAC
AATTTAATAT GACTAGCTTG CATTATAGCT TTTATAATTA AATTCCCGCT ATACGGACTT
CACCTGTGAT TACCTAAAGC TCATGTAGAA GCCCCTATTG CAGGGTCCAT AGTACTTGCA
GCAATCTTAC TAAAACTAGG AGGCTACGGA ATAATACGAG TATCCCAATT ACTAGAACCT
CTAACCAACT ACATATCCTA TCCCTTCATC CTTCTATCAT TATGAGGCAT AATTATAACA
AGTTCTATCT GCCTTCGCCA AACAGACCTA AAATCACTAA TTGCCTACTC ATCTGTTAGT
CATATAGCAC TTGTAATTGT TGCTATTATA ATTCAAACAC CATGAAGTTT TATAGGAGCC
ACCTCACTTA TAATCGCTCA TGGCCTCACT TCTTCCTTAT TATTTTGTCT AGCCAATACT
AGCTATGAAC GTCTACACAG CCGAACACTC TTACTAGCCC GAGGCTTGCA AATATTATTT
CCACTTATAG GATTATGATG AACTATCGCA AGCCTTACTA ACCTAGCCCT CCCTCCAACA
ATTAATTTAA TTGGAGAACT ACTCATTATT ATATCAGCTT TCTCATGATC TCACTTCACA
ATAATTCTCA CAGGACTAAA CATTTTAATT ACAGCCCTAT ACTCATTATA TATACTAATT
TCTACACAAC GTGGCAAAGT CCCACACCAT ATTTATAATA CTCCACCAAC ATTTACACGA
GAAAATATTC TAATAAGTCT ACACATTATT CCCTTACTAT TAAAACATTA GATTGTGAGT
CTAACATTAG AAGAACATAA CTTCTTACTT AGAAAGAACG CTGAGACTGC TAATCTCATC
CATAACTAAC ATATGGCTTT CTTACTTTTA TAGGATAGAA GTATTCCATT GGACTTAGGA
TCCAAAGAAT TGGTGCAACT CCAAATAAAA GTAATTAATA TATTTATCTC TACATTTACA
CTTACCCTAG TACTACTCAT ACTCCCCATC ATCTCTCCTA TAATAAAATC AATTACAAAA
CTACCATACT GTCATTACGT AAAAACCATT ATCTCTTTAT CTTTTTTTAC AAGTCTAATC
CCTACACTCA CTTTATTTTA TTCAAACCAC GAAGCTATAA CCTCTAACTG AAACTGATTA
ACCATACAAA CTTTACACCT AAACCTCAAC ATTAAATTAG ACTACTTTTC AATTTTATTC
ATATCAGTAG CATTATTTGT CACATGATCT ATTATAGAAT TCTCATTATG ATATATAAAC
TCTGACCCCT ACATAGATAA ATTTTTCAAA TACCTACTAA TATTTTTAGT TACCATAATA
ATCTTAGTCA CAGCCAATAA TCTATTTCAA CTATTCGTCG GATGAGAAGG AGTAGGAATC
ATATCCTTCC TACTAATTGG TTGATGATAC GGACGACCCG ATGCTAATAC AGCAGCCATA
CAAGCAGTAC TATACAACCG AATCGGAGAT ATCGGATTCA TTATAACTAT AACATGATTT
CTTCTCAACT CTAACTCATG AGACCTGCAA CAAATCTTCA CCACCCAAAA CAAAGATCAC
CTAATTCCTA TATTAGGATT ACTACTAGCT GCTACTGGAA AGTCTGCCCA ATTCGGACTC
CACCCATGAC TACCTTCAGC TATAGAAGGT CCAACTCCAG TATCGGCCCT ACTTCACTCA
AGCACAATAG TAGTAGCTGG TATTTTTCTA CTAATTCGGT TTTACCCTTT AACACAAAAT
AATCAAACAG TTCAAACTAT ATGCTTATGC ATAGGTGCCC TAACCACACT ATTTACCGCT
ATCTGTGCTC TTACTCAAAA TGATATTAAA AAAATTGTGG CATTCTCTAC TTCAAGCCAG
CTAGGTTTAA TAATAGTAAC AATTGGTATT AACCAACCAC ATCTAGCATT CTTACACATC
TGCACTCATG CCTTTTTTAA AGCAATATTA TTTCTATGCT CAGGTTCAAT TATTCACAAT
TTAAATGATG AACAAGATAT TCGAAAAATA GGCGGACTAT TCAAAACCCT ACCAACTACG
TCATCCTCAT TAATAATTGG AAGCCTAGCC CTAACAGGAA TCCCATTCCT TACAGGATTC
TACTCCAAAG ACCTAATCAT TGAAGCAGCT TCTACGTCGT ATACAAACGC CTGAGCCCTA
ACCATTACCC TAGTAGCTAC ATCACTAACT GCTGTTTACA GCACACGAAT TATTTTCTTC
GCTTTACTCA ACAACCCACG ATTTACCCCT ATATATACTA TAAGCGAAAA TAACCCATTA
ATAATTAATC CTATCAAACG ATTATCATGA GGCAGCATTG CAGCCGGATT CCTAATTTCC
CTAAATATTC CTATTACAAA TATTCCTCAA ATAACCATAC CTAACAATAT CAAACTAGCA
GCTATTTTAT TAACTTTACT ATTGCTACAG AAATTAACAC TATAACTAAT AACCTAAAAA
TTAACTACTC ATCTAAACAT CATAGTTTCT CAAACATATT AGGCTATTTC CCTTTAACAA
CCCATCGAAT ATCCCCATAT TTAAACCTCT CTATAAGCCA AAATCTAGCA TCATCCATAG
TAGATTTAGC ATGACTAGAA AAAGCCATCC CAAAGTATAT TTCTAATATA CAAGCAAAAG
CATCCACATT AACCGCTACT CAAACAGGAT TATTAAAATT TTATTTCCTC TCTTTTCTTA
CTTCAATAAT CCTCTCCACC ACTCTACTAA TTTAATTGCA CGAGTAATTT CAAGAACAAC
AAAAATACAA GTAAATAATG ACCACCCCGC TACAAATATT AATCAATAGT TATAACTATA
AATTGCAGCC ACTCCAGCAG GGTCTTCACT AAAAAACCCT ACACCACCAC CCTCAGCATC
ATAAATAACC CATTCACCTA TACCATAATA ATCAACTAAA ATTTCAACAT GCTCATACTT
CACTCATGAA TATAATAACA TAAATTCCAA TAAACCACCT AAAAATAGAG TAAATCAAAC
AATAATATTA GACCCTCAAG ACTCAGGATA TTGCTCTATT GCTATAGCAG TAGTATATGC
AAACACAACC ATTATACCTC CTAAATAAAC TAAAAATAAT ACTAATCCTA AAAATGACCC
ACCACAACTT AAAATAATTC CACACCCAAC ACCACCACTA ACAACCAATG CTAAACCCCC
ATAAATAGGT GAAGGTTTAA CTGAAAACCC AACAAACCCA ATAACAATAA TAACACTAAA
AACATAAACT AAATTTAAAG TCATAATTCC CACATGGATC TAACCATGAA TAATGATATG
AAAAACCATC GTTGTAATTC AACTATAAGA ACTAATGACC AACATACGAA AATCACACCC
CCTAATCAAA ATAATTAATC ATTCTTTCAT CGACCTTCCA GCCCCCTCTA ATATTTCAAC
ATGATGAAAT TTCGGTTCCT TATTGGGTGT TTGTCTCATG CTTCAAATTA TTACAGGATT
ATTTCTAGCT ATACACTACA CCGCAGACAC TTCCACAGCC TTCTCATCAG TTACCCACAT
TTGCCGAGAT GTAAACTATG GATGATTAAT CCGTTACGCA CATGCTAACG GAGCATCTGT
ATTCTTTATT TTTCTATACT TTCACATCGG ACGAAGCATC TACTACGGAT CTTACCAATT
TAAAGAGACT TGAAATATTG GGGTAATTCT ACTATTCATA GTAATAGGCA CCGCCTTCAT
AGGATACGTA CTCCCTTGAG GACAAATATC ATTCTGAGGA GCAACAGTAA TCACAAACCT
ACTGTCAGCT ATTCCTTATA TAGGCCCCAC ACTAGTAGAA TGAATCTGAG GAGGGTTTTC
AGTAGATAAA GCAACTCTAA CTCGATTTTT CGCTTTCCAC TTCATTCTTC CATTTATTAT
TACAGCAATG GTAATAATCC ATCTACTCTT TCTACATGAA ACCGGATCTA ACAACCCATC
AGGACTAAAC TCAGACTCAG ACAAAATCCC ATTTCACCCC TACTATACAA TCAAAGATAT
TCTAGGATTT ATATTCATAC TATTATTATT ATTAGCACTA GTATTATTTT CACCAGACCT
CTTAGGCGAC CCAGACAACT ATACCCCCGC AAATCCATTA AACACACCTC CACATATTAA
ACCAGAATGA TACTTTTTAT TTGCATACGC AATCCTACGA TCAATTCCAA ACAAACTAGG
AGGAGTACTC GCACTAGTAT TCTCCATCCT AATTTTAATA CTATTCCCCA TTATACACGT
ATCTAAACAA CGCAGTATAT CATTCCGCCC ATTCAGCCAG TGCCTACTAT GAATTCTAGT
AGCTAACCTA ATTATCCTTA CATGAATTGG AGGACAACCA GTAGAACACC CATTCATCAT
CATTGGCCAA CTAGCATCAA TTTCCTACTT TTGCATTATC TTAATTCTCA TACCAACATC
AAGCTTCATA GAGAACAAAA TACTTAAATG AAGGGCCTTA GTAGTATATT ACATTGGTTT
TGTAAACCAA AGACGCTCCC TAAGACTCAA GAAAGAAGCA GCCACACCAT CAGTACCCAA
AACTGAAATT CTCATTAAAC TATTTCTTGT ATGTAATTCG TGCATTCATG CACCTCCCCA
TTAGTACATA GACCATCATA TGTTTAATCA ACATTAAGCC CTAGCCCCAT GCATATAAGC
ATGTACTATG CAGGACGTGC ATAACACATA TCATCTAATC AATACGACTA TCATCCTTGT
CAATACGTCT ATCGCTCTCA ATTATGGTCT ATTGATATCA TCCTCCGAGA AACCATCAAC
CCGCCAGACA GGTGTCACCC TTCTCGCTCC GGGCCCATCT CGTGGGGGTA GCTATAGTGA
AACTTTATCA GACATCTGGT TCTTTCTTCA GGCTATGCAC CGCACCACTT GCCAAACCCC
GAAAACAAAA AATTAACCCT CATGTCAGCA CAATATGTTG C
>KU892787.1_Mesomys_hispidus_ISEM_T-6523
GTTAATGTAG CTTATAAAGC AAGGCACTGA AAATGCCTAG ATGGACTAGT CCCATAAACA
TAAAGGTTTG GTCCTAGCCT TTTTATTAAT TGGTAGCAAA ATTATACATG CAAGAGTCAT
CACCCCTGTG AAAATGCCCT ATAAGTCAAA AGGAGCTGGT ATCAAGGTAG CTCACAACAC
CTTGCTTAGC CACACCCCCA CGGGATACAG CAGTAACCAA AATTAAGCAA TAAACGAAAG
TTTGACTAAG TTATGCTAGG GTTGGTAAAC CTCGTGCCAG CCACCGCGGT CATACGAGTG
ACCCTAATTA ATAAACTTCG GCGTAAAGAG TGTTAAAATA ATAAGATTAA ATCTTACCTA
AGTCGTAAAA AACAACAGGT ACAGACTAAA GTAATCTTAA TAGATCACAC TAAAGCTAAG
ACCCAAACTG GGATTAGATA CCCCACTATG CCTAGCCGTA AACACAAATA ATAACAAAAA
TTTTCGCCCG AGAACTACTA GCAACAGCTT AAAACTCAAA GGACTTGGCG GTGCTTTAAA
CCCATCTAGA GGAGCCTGTT CTATAATCGA TAAACCCCGA TAAACCTCAC CACTTCTTGC
CAATCAGCTT ATATACCGCC ATCTTCAGCA AACCCCACCA GGGATTATAA GTAAGCACAA
TTATCTCGTA AAAACGTTAG GTCAAGGTGT AGCCAATGAA GTGGAAAGAA ATGGGCTACA
TTTTCACGAT AATCTCTATG AAACCAAGGA GGATTTAGCA GTAAATTAAG AATAGAGAGC
TTAATTGAAT CAGGCCATAA AGCACGCACA CACCGCCCGT CACCCTCCTC AAGTAATACG
AGAGGAGATA AGTCGTAACA AGGTAAGCAT ACTGGAAAGT GTGCTTGGAC AAAGCATAGC
TTAAAAGCAT CCGGCTTACA CCCGAAAAAT TTCAAATTGA ATGCTTTGAA CCAAACCTAG
AGAACAAAAC ATTTACCTCT AGTATAGGTG ATAGAAATTT ACTAAGAGCT ATAGAGATAG
TACCGCAAGG GAAAGAAAAG TATAAAACAG CATAGATTAA CTCTAGTACC TTTTGCATAA
TGAACTAGCC AGATTTGACA AAAAGAAAAG TCAAATGCCC CGAAACCAAA CGAGCTACTT
TTAAACAGCT AGAGCAAACT CGTCTATGTG GCAAAATAGT GAGAAGATTT GAAAGTAGAG
GTGAAAAGCC TATCGAGCTT GGAGATAGCT GGTTATCCAA ATAAGAATTT AGTTCAACTT
TAAGTCTAAT GAAAGCTTAC ATGTTAACTT AAGGAGGGAC AGCTCCTTAA ACAAGGATAC
ATCCTTCGGC AGAGGATAAA AAACACAAAC ACCATCGTAG GCCCAAAAGC AGCCATCAAT
TAAGATAGCG TTAAAGCTCA ACATCTATTC CTTTAACATA ATACCCTGAT TGGATTAATC
TATACAATTA TAGAAGCAAC AATGCTAGTA TTAGTAACAA GAATTCTCCT TGCACAAGTT
TAAGTAATTA ACGACTTTAT AATAAATAAT TGTTAATCCA ACTCAGGAGT GCAAAAGACT
AAAATAAGTA AAAGGAACTC GGCAAAATTA CCCCCGCCTG TTTACCAAAA ACATCACCTC
TAGCATGACA AGTATTAGAG GCACTGCCTG CCCAGTGGTT AAACGGCCGC GGTATCCTGA
CCGTGCAAAG GTAGCATAAT CACTTGTTCT TTAAATAAGG ACTAGTATGA AAGGCTTGAC
GAGGGATTGA CTGTCTCTTA CTTATGGTCA GTGAAATTGA CATCCCCGTG AAGAGGCGGG
AATAAAGCAA TAAGACGAGA AGACCCTATG GAGCTTTAAT TTATTATGAA TTAAAGATTT
TGGTTGGGGT GACCTCGGAG AACAACCAAA CCTCCGAATG ATACTAACCT AGACACAAGT
CAAAGTTACA TCATAAATTG ACCCAGTCTG ATCAACGAAC CAAGTTACCC TAGGGATAAC
AGCGCAATCC TATTCTAGAG TTCATATCGA CAATAGGGTT TACGACCTCG ATGTTGGATC
AGGACCCCCA AATGGTGCAG CCGCTATTCA AGGTTCGTTT GTTCAACGAT TAAAGTCCTA
CGTGATCTGA GTTCAGACCG GAGCAATCCA GGTCGGTTTC TATCTATTAA CAATTTCTCC
CAGTACGAAA GGACAAGAGA AATTAGGCCA ATAAATAATT TATGCCTTAG TAGCAAAAGA
ATGATATTAT ATCAAATCTT TAGCTACTTG TTAAGGTGGC AGAGCCCGGT AATTGCATAA
AACTTAAAAC TTTACTATCA GAGGTTCAAC TCCTCTCCTT AACATATGTA CATAATCAAT
TTTCTTCTAC TAATCATCCC TGTGCTTCTA GCCATAGCAT TTTTAACTCT AATAGAACGA
AAATTCCTAG GATATATACA ACTACGAAAA GGACCTAACG TTGTAGGCCC CTATGGAGTA
TTACAACCAA TTGCAGATGC ACTAAAACTA TTCATCAAAG AACCTCTACG CCCTTCAACA
TCATCAATAC TTCTATTCAC CATCGCCCCA ACCCTAGCCT TAACACTCGC CCTATCCATA
TGAATCCCCA TTCCTATACC ACATGCCCTC ATTAACATAA ACTTAGGAGC CCTATTTATC
CTAGCCACAT CAAGCCTGGC TGTATATTCT ATCCTATGAT CTGGATGAGC ATCAAATTCC
AAATACGCAT TATTCGGAGC ACTACGAGCT GTAGCCCAAA CAATCTCATA CGAAGTTACC
TTAGCCATCA TTCTACTTTC AGTCCTCCTC CTAAATGGCT CATTCACGCT ATCTACTCTT
ATAACCACCC AAAAAAACAT CTGATTAATT TTACCAACCT GACCTCTGGC TATAATATGA
TTTGTCTCTA CACTAGCAGA GACAAATCGA GCTCCCTTTG ATTTAGCAGA GGGAGAATCT
GAACTAGTCT CAGGATTTAA TGTCGAATAT GCCGCAGGGC CATTCGCATT ATTCTTTATA
GCCGAATATA TAAATATTAT CCTAATAAAT GCTCTAACTA CAATTATTTT CCTAAATTCA
ATAACAACAA CTATATTCCC AGAAATCCAC TCAATAAACT TTATAATTAA AACATTAATA
TTAACCGCCC TATTCCTATG AGTACGAGCC TCCTATCCAC GATTCCGCTA TGATCAACTA
ATACACTTAC TATGAAAAAA CTTTTTACCA CTAACCCTAG CTTTATGCCT GTGACATATC
TCAATGCCAA TTTTCCTATG CAGCATCCCT CCTCAATCAA TCTAGAAATA TGTCTGAGAG
TTACTTTGAT AGAGTAAATA ATAGAGGTTA AATCCTCTTA TTTCTAGAAT AATAGGAATC
GAACCTAACC TAAAGAACTC AAAATTCTTT GTGCTACCCC TACACTATAT TCTAGTAAGG
TCAGCTAAAC AAGCTATCGG GCCCATACCC CGAAAATGTT GGCCCTTCCC GTACTAATTA
ACATCGCCCT AATAACAACT ATCTACACCA CGCTAATTAT AGGTACATTA ATCACTCTTA
TTAGCTCCCA CTTGCTCATA ATATGAATAG GACTAGAAAT AAGTATACTA TCAATTATTC
CCATTCTAAT AGACAAATCT AATCCACGAT CAACAGAAGC AGCCACAAAG TATTTTTTAT
TACAAGCAAC CGCATCAATA ATCCTACTCC TGTCCATTGT AATGACAATA ATTCACTCAG
GACAATGAGC CATCCTACAT ACTAATAACC AGACAATTAA CTTTCTCCTA ACAATCTCAT
TAATTATAAA GTTAGGTCTT GCACCATTTC ACTTTTGAGT AACCGAAGTT ACACAGGGTA
CAACACTAAC TTCCGGATTA ATCCTACTCA CATGACAAAA AATTGCACCA TTAACTATTC
TTATACAAAT CTCTACAACA ATTAATCAAC CATTAATTAT AACCTCAGCA TTATTATCAA
CACTACTAGG AGGCTGAGGA GGATTAAACC AGACACAATT ACGAAAAATC CTGGCATACT
CATCAATCGC CCATGCGGGA TGAATAGTAG TAGTAATTAG CCTAAATCCC TCAATTTCTC
TATACACTTT AATAATCTAC ATTACTTTAA CTATCTCACT ATTTACCTCA CTCAACTTAA
ACAACAACTT GACCACACTA TCCTTATCAC ATATATGAAG CACCGCCCCA CCAATTATTA
TCATTATTTT AATAAACCTA CTATCTATTG GAGGACTCCC CCCTATAACC GGCTTTTCAC
CTAAATGAAT AATTATTCAA GAGCTAGTGA AAAACAACAA CATCATTATC CCCACACTAA
TAGCAATAAT AGCCCTAATC AGTCTCTATT TCTATATACG ACTGACTTAC TCAACCTCCC
TAACACTATT CCCATCAACT AACAATACAA AGGCTAAGTG ATACTTCAAC TACAAAAATA
TTATTATCAT ACCCCCTATA ATTACACTAT CCACCATAGC CTTACCCCTT ACACCACTTC
TAATCACTTT AAACTAGAGA ATTAGGTTAA CTAGACCAAG AGCCTTCAAA GCCCTAAGTA
AATAGCACTA TTTATTCTCT GTAAGGACTG CAACATCTCC TGAATGCAAA ACAGACACTT
TTTAAGCTAA GCCCCTAGGT TGGTGGGACA TTAACCCACG AAAATTTAGT TAACAGCTAA
ATACCCTAAT CAACTGGCTT CAACCTACTC TCCCGCCCTA AGGAGGGCGG GAGAAGCCCC
GGCAGGTTTG AAGCTGCTCC TTTGAATTTG CAATTCAATA TGACTATCAC CTCGGGGTGG
TAGAAAAAAA CCTTTATAAT TAGATTTACA GTCTAATGCT ATGTTAATCA ACCGCTGATT
GTTCTCAACA AATCACAAGG ATATTGGTAC TTTATATCTC CTATTTGGTG CTTGAGCTGG
CATAGTAGGA ACCGCCCTAA GCTTGTTAAT TCGAGCCGAA TTAGGTCAAC CAGGAGCTTT
ACTAGGGGAC GATCAAATTT ACAACGTTAT TGTAACTGCT CATGCGTTCG TAATAATTTT
CTTCATAGTA ATACCTATCA TAATTGGGGG TTTCGGAAAC TGATTAATCC CGCTAATAAT
CGGAGCCCCT GACATAGCCT TCCCTCGAAT AAATAATATA AGCTTCTGAT TACTCCCCCC
GTCATTTCTA CTGCTTCTTG CCTCATCAAT AGTAGAAGCC GGAGCCGGGA CTGGATGAAC
TGTATACCCC CCATTAGCTG GAAACTTAGC CCATGCAGGG GCTTCAGTAG ACTTAACAAT
CTTCTCTCTA CACTTAGCCG GAGTATCATC TATCCTAGGG GCTATTAATT TCATTACTAC
TATTATCAAT ATAAAACCAC CTGCCATGAC ACAATATCAA ACACCTTTAT TCGTATGGTC
TGTTTTAATT ACAGCCGTCC TTCTTCTCCT ATCACTACCC GTACTAGCTG CTGGCATTAC
AATACTATTA ACAGATCGAA ACCTAAATAC AACTTTTTTC GACCCTGCTG GTGGAGGAGA
CCCAATCCTT TATCAACACT TATTTTGATT CTTTGGTCAC CCCGAAGTTT ATATTTTAAT
CTTACCCGGC TTTGGAATAA TTTCTCATAT TGTAACTTAT TATTCAGGTA AAAAAGAACC
ATTCGGCTAC ATAGGAATAG TCTGAGCAAT AATATCAATC GGCTTCCTAG GATTTATCGT
ATGAGCTCAC CATATATTTA CCGTAGGGAT AGATGTTGAC ACACGAGCAT ACTTCACATC
CGCTACTATA ATTATTGCTA TTCCTACTGG AGTTAAAGTA TTCAGCTGAC TAGCCACACT
GCATGGAGGA AACATTAAAT GGTCCCCTGC TATACTATGA GCCCTAGGGT TTATTTTCTT
ATTTACAGTA GGAGGATTAA CAGGAATTGT ATTAGCTAAT TCTTCACTAG ATATTGTACT
TCATGACACA TACTATGTAG TTGCACATTT CCACTATGTA TTATCTATAG GAGCTGTATT
TGCCATTATA GGAGGATTTG TTCACTGATT CCCTTTATTC TCAGGGTATA CTCTAGACAA
TACATGAGCT AAAATTCACT TCTTCATTAT ATTCACAGGA GTAAATATCA CCTTTTTCCC
TCAACATTTC CTAGGTCTCT CTGGAATGCC ACGACGATAC TCAGACTATC CAGATGCATA
TACTTTCTGA AATACAGTAT CTTCCATAGG CTCATTTATT TCCTTAACTG CCGTTATAGT
AATAATTTTT ATGGTGTGAG AAGCATTTGC CTCTAAACGA GAAGTGCTAT CAACCGAATT
AACCTCAGTC AACCTAGAGT GACTCCACGG ATGTCCTCCA CCATATCATA CATTTGAAGA
ACCAACATAT ATCAAAACTT TATCAAGAAA GGAAGGAATT GAACCCCCAA AAACTAGTTT
CAAGCCAGCC TCATAACCTA TATTAGTAAA ATATTACATG ACTTTGTCAA AGTTAAATTA
CTGGTTTAAC CTGTATATCA TGGCCTACCC TTATCAACTA GGTTTCCAAG ACGCCACTTC
CCCTATTATA GAAGAACTAC TACACTTCCA TGATCATACG CTAATAATTG TGTTTTTGAT
CAGCACATTA GTTTTATACC TTATTTCTCT TATATTAACA ACAAAACTAA CACATACTAG
CACAATAGAT GCGCAAGAAG TAGAGACCAT CTGAACAATT CTCCCTGCTA TTATTCTTAT
CATAATTGCC CTACCATCCT TACGAATTTT ATACATAATA GATGAAGTAA ACAACCCATC
ATTAACAGTA AAAACTATAG GACATCAGTG ATATTGAAGT TACGAGTATA CAGATTATGA
AGATCTGAAT TTTGATTCAT ACATAATCCC TACAACAGAA TTAAAACCTG GCGAACTTCG
ACTTCTAGAG GTTGACAATC GAGTAGTACT ACCAATAGAA ATGCCAGTAC GTATATTAAT
CTCCTCAGAG GACGTTCTAC ACTCATGAGC TATTCCCTCA TTAGGTTTAA AAACAGATGC
TATTCCAGGC CGATTAAACC AAACAATCCT GACATCAACT CGGCCTGGTT TATTTTATGG
ACAATGCTCA GAGATCTGCG GCTCTAATCA CAGCTTTATA CCTATTGTTG TAGAAATAGT
GACTCTAAAA ACATTCGAAA ATTGATGTTC TTCTATGCTA TAAGACGTTA TGAAGCTAAG
CATTAACCTT TTAAGTTAAA GACTGAGTCT CCATAACGAA TGCCACAACT AGACACATCT
ACATGACTAA CCGTTATTTT ATCTATAGTA CTTACATTGT TCATTATCTT TCAACTAAAA
ACCATATCAT ATCAGTTTCC TTCTAACCCC CAGCCAACCT ACTCAAAACA GACAAAACAA
ATAACTCCTT GAGAAAAAAA ATGAACGAAA ATCTATTCGC CTCTTTCATA ACACCCACCT
TAATAGGACT ACCCATCGTA GTACTTATTA TTATGTTCCC AGCTATCCTA TTCCCAAGCC
CTAAACGACT AATTAATAAC CGAACCGTCA CCTTGCAGCA ATGAGTAATC AAACTAATCC
TAAAACAAAT AATATTAATT CATAATACCA AAGGTCGTAA CTGATCTCTA ATATTAATCA
CATTAATTCT ATTTATTGGA TCAACCAATC TTCTAGGGCT CCTTCCCCAT TCCTTTACAC
CTACTACCCA ACTATCAATA AACCTAGCAA TAGCCATCCC CCTTTGAGCC GGAGCCGTAC
TTATAGGATT TCGCTACAAG ACAAAAGCAT CTTTAGCCCA CTTTCTCCCC CAAGGTACAC
CGATTCCCCT AATCCCAATG TTAGTGGTAA TTGAAACAAT TAGTTTATTT ATTCAACCTA
TAGCCTTAGC AGTCCGTCTA ACTGCCAATA TCACTGCTGG TCATCTATTA ATACATTTAA
TTGGAGGAGC AACCTCAGCT TTATTCTCAA TTAGTCCACC AGCAGCCCTA ACTACATTTA
TTATTCTTCT ACTACTCACA GTGCTTGAAT TCGCTGTAGC ATTAATCCAA GCATATGTCT
TTACCCTACT AGTAAGCCTT TATCTACATG ATAATACCTA ATGACCCATC AAACACATGC
ATACCATATA GTCAACCCAA GCCCTTGACC TCTTACAGGA GCCCTATCAG CTCTATTACT
CACTTCCGGC TTAGTAATAT GATTTCACTT CAATTCCACC ACCCTTCTCT CTCTAAGCAT
AATAACTAAT ATTATAACCA TATACCAATG ATGACGCGAT GTAGTACGAG AAGGCACATA
TCAAGGCCAT CATACATTAA CAGTACAAAA GGGCCTGCGA TACGGAATAA TCCTATTCAT
CATCTCAGAA GTATTTTTCT TTTCAGGATT TTTCTGGGCT TTCTACCACT CTAGTTTAGC
ACCCACCCCC GAGCTAGGGG GATATTGACC CCCTACAGGA ATCAATCCCC TAGACCCCTT
AGAAGTCCCA TTATTAAACA CATCAGTACT ACTAGCCTCA GGAGTCTCTA TTACTTGAGC
CCATCACAGC TTAATAGAAG GAAATCGTAA ACAAATAATC CAAGCCCTCA CAATCACTAT
TGTCCTAGGA GCTTACTTCA CCCTACTTCA GGTATCAGAA TATTTTGAAG CCCCATTTAC
TATTTCCGAT GGCATTTATG GATCGACCTT CTTTGTGGCC ACAGGATTCC ACGGATTACA
CGTAATTATT GGATCAACTT TCTTAATAGC TTGCTTATTA CGACAACTAT ACTACCATTT
TACTTCTAAG CACCACTTCG GTTTCGAAGC TGCAGCTTGA TACTGGCACT TCGTAGACGT
CGTATGACTA TTCTTATATG TTTCAATCTA CTGATGAGGA TCATACTTTC TTATATAACT
AGTACTGTCG ACTTCCAATC ATCAAGATCC GAACGGAAGA AAGTAATTAA CATCATTATA
TCAATTATAA CCAACTACAT CCTCACCACC ATTCTTATTA CTATTGCATT CTGACTCCCA
CAACTTAACA CTTATACAGA AAAAGCTAGC CCTTACGAAT GTGGCTTTGA CCCAACCGAA
ATTACACGAC TACCTTTCTC TATAAAATTT TTTTTAATCG CTATTACTTT TCTTCTATTT
GACCTTGAAA TCGCCTTATT ACTCCCTCTC CCTTGAGCCT TTCAATCCTA CAACATTAAC
ATAACATTAT GAGTTTCTAT CGCATTAATC CTGATTCTAA CCCTAGGACT TACATATGAA
TGACTACAAA AAGGATTAGA GTGAACTGAA TATGACAGTT AGTTTAAAAA CAAATGGTTT
CGACCCATTA AATTATGTAC TACATAACTG CCAAATGACT TCAACTTTAC TAAATATAAC
CATAGCTTTT ATAGTATCTT TTTTAGGAGT AATAATCTAT CGATCACACA TAATATCCTC
CCTACTATGC CTAGAAGGGA TAATACTATC TATATTTATT CTAAGCGCTA TTACAATACT
AAACCTTCAC TACACCCTAT CTTTCTCTAC CCCTATCATA CTTCTAGTAT TCGCTGCTTG
TGAAGCAGCT GTAGGACTAG CTTTACTAGT TATAATTTCA AATACATACG GTATTGATTA
CGTACAGAAC CTAAACTTAC TACAATGCTA AAAATTATTA TTCCAACAAT CATACTCATT
CCAACTGTCT GACTATCTAA AAACTCAATA ATATGAATTA ACTCAACATC CTATAGTCTA
TTAATTGCAC TAATCAGTCT AACTTATATA AATAAACTTG ATATCACAAG CACAAACTAC
TCCCTAAACA TATCATCTGA CTCTCTATCA TCTCCCCTAT TAGTACTAAC AACATGACTT
CTTCCCTTAA TAATTATTGC AAGTCAACAT CACCTAAAAA ACGAAACAGA GACACGAAAA
AAAATATACA TCTGCCTTCT ATCATCACTA CAAGTATTCC TGATTCTCAC ATTCTCAGCA
ACAGAAATAA TTCTATTCTA CATTTTATTT GAAACCACAC TAATCCCAAC ACTTATTATT
ATTACCCGAT GAGGCAACCA GACAGAACGA ATAAAAGCAG GCCTCTATTT TCTCTTCTAC
ACACTAATAG GCTCACTCCC TCTACTAATC ACTTTAATTT TCTTACAAAA CCAACTAGGA
TCATTAAACT TCTTACTATT CAATTTCCAC AATTACTACC TTAGCCCTAA CTGATCTAAT
AACCTAATAT GACTAGCCTG CACTATAGCA TTTATAATTA AACTTCCATT ATACGGACTC
CACCTATGAT TACCCAAAGC ACATGTAGAA GCACCCATCG CTGGATCAAT AGTTCTTGCT
GCCATCCTAT TAAAACTAGG TGGCTACGGA ATAATGCGAA TATCCCAACT ACTAGACCCT
CTAACAAATT ACATAGCATA CCCATTTATT ATATTATCCT TATGAGGAAT AATCATAACA
AGCTCCATTT GCCTACGCCA AACAGACCTC AAATCCCTCA TTGCTTATTC ATCCGTAAGT
CATATAGCAC TAGTAATTGT GGCTATTTTA ATTCAAACCC CATGAAGCTT CATAGGAGCT
ACCTCACTTA TAATCGCCCA CGGCCTCACC TCTTCTTTAC TCTTTTGTCT AGCTAATACT
AATTACGAAC GTGTGCACAG CCGAACATTA CTATTAGCAC GAGGCCTTCA AATACTATTC
CCTTTAATAG GGTTATGATG AATTACTGCA AGCCTCACTA ACCTAGCTCT ACCCCCTACC
ATTAACCTAA TCGGAGAATT ACTAATTATT ATATCAACTT TCTCATGATG TCACCTTACA
ATTATCCTTA CCGGACTAAA CATTGTAATC ACAGCTCTAT ATTCACTATT TATATTAATC
TCTACACAAC GAGGAAACCT CCCATATCAT ATTTATAACA TACCTCCCAC ATACACACGA
GAAAATATTC TAATAAGCCT GCACATTATT CCCTTAATTC TAAAACATTA GATTGTGAGT
CTAGTATTAG AAGCATGAAC TTCTTATTTA AGAAAGAACG CTGGAACTGC TAATTCCACC
CATAATTAAC ATATGGCTTT CTTACTTTTA TAGGATAGAA GTATTCCATT GGCCTTAGGA
GCCAAAAAAT TGGTGCAACT CCAAATAAAA GTAATAAATC TATTTACCTC TACATTCACC
TTAACATTAA CCCTACTTAC ACTCCCAACC ATTCTATCTA TAACAAACTC ACACATAAAA
TTAACTTACC CTTATTATGT TAAAACCATT ATTTCACTAT CTTTCTTCAC TAGCTTAATT
CCAACACTTA CATTATTCTA CTCCAACCAC GAAGCCATAA TATCAAGTTG AAACTGAATA
ACAATCCAAA CCCTCCACCT AAACATCAGC ATCAAACTAG ATTATTTTTC TATTGTATTC
ATATCAGTAG CACTATTTGT TACATGATCT ATTATAGAAT TCTCCATATG ATACATGCAC
TCCGACCCCT TCATAAACAA ATTTTTTAAA TACTTGTTAA TATTTCTAAT TACTATAATA
ATCCTAGTCA CAGCAAACAA CCTATTCCAA TTATTTATTG GCTGGGAAGG GGTGGGAATC
ATGTCTTTCC TCCTAATTGG ATGATGATAC GGACGATCAG ACGCTAATAC GGCAGCAATA
CAAGCAGTAC TATATAATCG TATTGGAGAT ATCGGATTCA TTATATCTAT AACATGATTT
ATACTTAACT CAAACTCATG AGAACTTCAA CAAATTTTCA TTACCCAAGA CAAAAGCTAC
ATTATCCCTA TGCTAGGTCT ATTACTAGCC GCAACCGGAA AATCAGCTCA ATTTGGATTA
CACCCCTGGC TTCCTTCAGC AATAGAAGGC CCTACTCCTG TATCAGCACT ACTCCACTCT
AGCACAATAG TCGTAGCAGG TATCTTTCTA CTAATTCGAT TCTACCCCTT AACACAAAAC
AACCAAATAG TACAAACAAT ATGCTTATGC ATAGGGGCAT TAACTACATT ATTCACCGCT
ACCTGCGCTC TCACCCAAAA CGATATTAAA AAAATCGTAG CATTCTCTAC CTCAAGCCAA
CTAGGGTTAA TAATAGTAAC TATCGGAATT AACCAACCTC ACCTAGCATT CCTACATATC
TGTACCCACG CTTTCTTTAA AGCAATGTTA TTCCTGTGCT CCGGCTCAAT CATTCATAAC
TTAAACAATG AGCAAGATAT TCGAAAAATA GGAGGACTAC AAAAAGTAAT ACCAATTACA
TCCTCCTCCC TAATAATTGG AAGCCTAGCC TTAACAGGAG CCCCCTTCCT CACAGGCTTC
TACTCTAAAG ACTTAATCAT CGAAACCGCA ACCACGTCGT ATACAAACGC CTGAGCCCTA
ATCATCACCC TAATTGCCAC AGCACTAACT GCTGTTTACA GCACACGAAT TATTTTCTTT
GTTCTACTAA ACAACCCACG ATTTACTTTC ACCCATAACA TCAACGAAAA TAATCCTTCA
ATGGTAAAAC CCATTAAACG CCTAGCATGA GGAAGTATTA TAGCCGGATT TCTAATCTCC
TTAAATATCC CCATCACAAA TGTCCCTCAA ATAACTATGC CTTTGTCTAT AAAACTAACA
GCAATACTAC TGACTTCACC ATTGCCATAG AAATTAGCAT AATGACCAAA AACCTAAAAA
ATAACTATTC ATCCAAATAC TCCAACTTTT CAAATATATT AGGCTATTTC CCTACAACAG
TCCACCGAAT TTACCCAAAT ATCAATCTCT CCATAGCACA AAACCTAGCA TCTTCTACAA
TTGACCTTAT ATGATTAGAA AAAACATCAC CCAACCTAAT CTCCAATATA CAAATCAAAG
CATCAATAGC CACCTCAACC CAAACAGGAC TACTAAAATC CTATTTCTTA TCTTTCCTAA
TCTCTATACT CCTATCCGCC CTACTCCTAG TCTAATTGCA CGAGTAATTT CTAGTACAAT
AAAAATACAA GTAAATAATG ATCAACCAGC CACAAACATT AATCAATAAT TATAACTATA
AATTGCAGCT ACCCCAGCAG GATCTTCACT AAAAAACCCC ACACTTCCCC CCTCTGCATC
ATAAATAACC CACTCACCTA TACCATAATA ATCAACTAAA ACTTCAATAC GCTCATATTT
AACTCATCAG TACAATAACA CAAACTCAGA TACAACCCCT AAAAATAAAG TAAATAAAAC
AATAAAACTA GATCCTCAAG TCTCAGGATA CTGCTCTATA GCTATAGCAG TAGTATAAGC
AAAAACAACT ATCATACCTC CTAAATAAAC CAAAAATACA ACCAACCCTA AAAATGATCC
ACCACAGCTT AAAACAATTC AACAACCAAC ACCCCCGCTA ATAACCAATG CTAACCCACC
ATAAATAGGA GATGGTTTTA CTGAAAAACC AATAAAACCA ATAACAAAAA TAATACTAAG
AATATAAATA ATGTTTAAAG TCATAATTCC TACATGGATA TAACCATGAC TTATGATATG
AAAAACCACC GTTGTAATTC AACTATAAGA ACTAATGACC AATATCCGAA AATCACACCC
CATTGCCAAA ATTATTAACC ACTCTTTCAT CGATCTCCCA GCCCCCTCTA ATATCTCAGC
ATGATGAAAC TTTGGCTCTT TATTAGGTGT ATGCTTAGCG CTACAAATCA TTACAGGTTT
ATTTCTAGCT ATACACTATA CTGCAGACAC CACTACAGCC TTCTCATCAG TTACACATAT
TTGCCGAGAC GTAAATTACG GCTGACTAAT TCGCTATGCC CATGCTAACG GAGCATCCAT
ATTCTTTATC TTCCTCTATT TCCACATTGG ACGAGGTATT TATTATGGGT CATACACTTT
TATAGAAACC TGAAACATTG GAGTCATCTT ACTATTCGCA GTAATAGCCA CCGCCTTCAT
AGGATACGTC CTTCCCTGAG GACAAATATC TTTCTGAGGA GCAACAGTAA TTACAAACCT
CCTTTCAGCT ATTCCATACA TTGGTACCTC ACTAGTAGAA TGAATCTGAG GAGGTTTCTC
AGTTGATAAA GCCACCCTGA CCCGATTCTT TGCCTTCCAC TTCATCCTCC CATTTATCAT
TACAGCCATA GTTGCTATTC ACCTATTATT TCTTCACGAG ACGGGATCTA ATAATCCATC
AGGATTAACA TCAGACTCTG ATAAAATCCC CTTTCACCCC TACTACACCA TCAAAGACAT
TCTGGGCCTA TTATTCATAT TTCTAATTCT AATAACATTA ATTCTATTCT CACCAGACCT
CCTAGGAGAC CCAGACAACT ACACCCCAGC TAACCCACTA AATACACCAC CCCACATTAA
ACCAGAATGG TATTTTCTAT TTGCATATGC AATTCTACGG TCAATTCCTA ACAAACTAGG
AGGAGTACTT GCACTAGTAT TCTCCATTTT AATCCTCATT CTACTTCCCT CTTTACATAT
ATCAAAACAA CGAAGCATGT CATTCCGCCC TCTCAGTCAA TGCCTTCTAT GAATTCTTGT
AGCCAATTTA ATTATTCTAA CATGAATTGG TGGACAACCA GTAGAATACC CCTTCATTTC
AATTGGACAA ATAGCATCAA TCTCTTATTT CTGTATTATT CTAATCCTTA TACCGACAAC
AAGTCTTATA GAAAACAAAA TACTCAAATG AAGAGCCTTA GTAGTATATT ACCTTGGTCT
TGTAAACCAA AAATGCTCCC TAAGGCTCAA GAAAGAGGCT ACCCCACCAT CAGTACCCAA
AACTGAAATT CTAATTAAAC TATTTCTTGT ATGTAATTCG TGCATTTATG CACCTCCCCA
TTAGTACATA GACCATCATA TGTATAATCA ACATTAACTC TTAGCCCCAT GCATATAAGC
ATGTACTATA TAAGACGTGC ATAAGACATT TCACCTACAC AATACGACTA TTATCCTTGT
CCATACGTCT ATCACTCTCC ATTAGTGTAT AATAATACCA TCCTCCGTGA AACCATCAAC
CCGCTAGACA GGTGTCCCTC TTCTCGCTCC GGGCCCATAT CGTGGGGGTA GCTAAAGTGA
AACTTTATCA GACATCTGGT TCTTTCTTCA GGCTGCGCAC CGCACCTCTT GCCAAACCCC
AAAAACAAAA ATTTAACCCG CATGTCAGTA CAATATGTGG C
>KU892788.1_Mesomys_stimulax_voucher_RMNHMAM21728
GTTAATGTAG CTTATAAAGC AAGGCACTGA AAATGCCTAG ATGGATCAAT CCCATAAACA
TAAAGGTTTG GTCCTAGCCT TTTTATTAAT TGGTAGCAAA ATTATACATG CAAGAGTCAT
CACCCCTGTG AAAATGCCCT ATAAGTCAAG AGGAGCTGGT ATCAAGGTAG CTCACAACAC
CTTGCTTAGC CACACCCCCA CGGGATACAG CAGTAATCAA AATTAAGCAA TAAACGAAAG
TTTGACTAAG TTATGCTAGG GTTGGTAAAC CTCGTGCCAG CCACCGCGGT CATACGAGTG
ACCCTAATTA ATAAACTTCG GCGTAAAGAG TGTTAAAATA ATAAGATTAA ATTTTACCTA
AGTCGTAAAA AACAACAGGT ACAGACTAAA GTAATCTTAG TAAGTCACAC TAAAGCTAAG
ACCCAAACTG GGATTAGATA CCCCACTATG CCTAGCCGTA AACACAGATA ATAACAAAAA
TTTTCGCCCG AGAACTACTA GCAACAGCTT AAAACTCAAA GGACTTGGCG GTGCTTTAAA
CCCATCTAGA GGAGCCTGTT CTATAATCGA TAAACCCCGA TAAACCTCAC CACTTCTTGC
CAATCAGCTT ATATACCGCC ATCTTCAGCA AACCCCACCA GGGACTATAA GTAAGCACAA
CTATCTCGTA AAGACGTTAG GTCAAGGTGT AGCCAATGAA GTGGAAAGAA ATGGGCTACA
TTTTCACGAT AATCTCTATG AAACCAAGGA GGATTTAGCA GTAAATTAAG AATAGAGAGC
TTAATTGAAT TAGGCCATAA AGCACGCACA CACCGCCCGT CACCCTCCTC AAGTAATACA
AGAGGAGACA AGTCGTAACA AGGTAAGCAT ACTGGAAAGT GTGCTTGGAC AAAGCATAGC
TTAAAAGCAT CCGGCTTACA CCCGAAAAAT TTCAAATTGA ATGCTTTGAA CCAAACCTAG
AGAACAAAAC ATTTACCTTT AGTATAGGTG ATAGAAATTT AATAAGAGCT ATAGAGATAG
TACCGCAAGG GAAAGAAAAG TACAAAACAG CATAGATTAA CTCTAGTACC TTTTGCATAA
TGAATTAGCC AGATTTGACA AAAAGAAAAG TCAAATTCCC CGAAACCAAA CGAGCTACTT
TTAAACAGCT AGAGCAAACT CGTCTATGTG GCAAAATAGT GAGAAGATTT GAAAGTAGAG
GTGAAAAGCC TACCGAGCTT GGAGATAGCT GGTTATCCAA ATAAGAATTT AGTTCAACTT
TAAGTCTAAT GAAAACTTAC ATGTTAACTT AAGGAGGGAC AGCTCCTTAA ACAAGGATAC
ATCCTTCAGC AGAGGATAAA AAACATAAAC ACCATCGTAG GCCCAAAAGC AGCCATCAAT
TAAGATAGCG TTAAAGCTCA ACAACTATTC CTTTAACATA ACACCCTGAT TGGATTAATC
TATACAATTA TAGAAGCAAC AATGCTAATA TTAGTAACAA GAATTCTCCT TGCACAAGTT
TAAGTAATTA ACAACTTTAT AATAAATAAT TGTTAATCCA ACTCAGGAGT GCAAAAGACT
AAAATAAGTA AAAGGAACTC GGCAAAATTA ACCCCGCCTG TTTACCAAAA ACATCACCTC
TAGCATAACA AGTATTAGAG GCACTGCCTG CCCAGTGGTT CAACGGCCGC GGTATCCTGA
CCGTGCAAAG GTAGCATAAT CACTTGTTCT TTAAATAAGG ACTAGTATGA AAGGCTTGAC
GAGGGTTTAA CTGTCTCTTG CTTACGGTCA GTGAAATTGA CATCCCCGTG AAGAGGCGGG
GATAAAGCAA TAAGACGAGA AGACCCTATG GAGCTTTAAT TTATTATGAG TTAAAAATTT
TGGTTGGGGT GACCTCGGAG AACAATCAAA CCTCCGAATG ATACTAACCT AGACACAAGT
CAAAGTTACA TCATAAATTG ACCCAGTCTG ATCAACGAAC CAAGTTACCC TAGGGATAAC
AGCGCAATCC TATTCTAGAG TTCATATCGA CAATAGGGTT TACGACCTCG ATGTTGGATC
AGGACCCCCA AATGGTGTAG CCGCTATTTA AGGTTCGTTT GTTCAACGAT TAAAGTCCTA
CGTGATCTGA GTTCAGACCG GAGTAATCCA GGTCGGTTTC TATCTATTAA CAATTTCTCC
CAGTACGAAA GGACAAGAGA AATTAGGCCA ATAAATAATT TATGCCTTAG TAGCAAAAGA
ATGATATTAT ATCAAATCTT TAGCTACTTG TTAAGGTGGC AGAGCCCGGT AATTGCATAA
AACTTAAAAC TTTACTATCA GAGGTTCAAC TCCTCTCCTT AACATATGTA CATAATCAAC
TTTCTTATAC TAATCATCCC TGTGCTTCTA GCCATAGCAT TCTTAACTCT AATAGAACGA
AAATTCCTGG GGTATATACA ACTACGAAAA GGACCTAACA TTGTAGGCCC TTATGGAGTA
TTACAACCAA TTGCAGATGC ACTAAAACTA TTCATCAAAG AACCCCTACG CCCTTCAACA
TCATCAATAT TTCTATTCAC CATCGCCCCG TCCCTAGCCT TAACACTCGC CCTATCCATG
TGAATCCCTA TTCCTATACC ACATGCCCTC ATTAACATAA ACTTAGGAGC CCTATTTATT
CTAGCCACAT CAAGCCTAGC TGTATATTCT ATCCTATGAT CCGGGTGAGC ATCAAATTCC
AAATACGCAC TATTCGGGGC GCTACGAGCC GTAGCCCAAA CAATTTCATA TGAAGTCACC
TTAGCCATTA TTCTACTTTC AGTCCTACTC CTAAATGGCT CATTTACACT ATCTACTCTT
ATAATTACCC AAAAAAACAT CTGATTAATT TTACCAACCT GACCCCTAGC CATAATATGA
TTTGTATCCA CCCTAGCAGA GACAAATCGA GCTCCTTTTG ATTTAACAGA AGGAGAATCT
GAACTAGTTT CAGGGTTTAA TGTCGAATAT GCCGCAGGAC CATTCGCACT ATTTTTTATG
GCCGAATATA TAAACATTAT TCTAATAAAT GCCCTGACTA CAATTATTTT CCTAAATTCA
ATAGCAACAA CTATATTCCC AGAGATCCAC TCAATAAACT TTATAATTAA AACATTAATA
TTAACCGCCC TATTCTTATG AGTACGAGCC TCCTACCCAC GATTCCGCTA TGATCAACTA
ATACACTTAT TATGAAAAAA CTTTTTACCA CTAACTTTAG CTTTATGTAT ATGACATATC
TCAATGCCAA TTTTCCTATG TAGCATCCCT CCTCAATCAA TCTAGAAATA TGTCTGAGAG
TTACTTTGAT AGAGTAAATA ATAGAGGTTA AATCCTCTTA TTTCTAGAAA AATAGGAATT
GAACCTAACC TAAAGAACTC AAAATTCTTT GTGCTACCCC TACACTATAT TCTAGTAAGG
TCAGCTAAAC AAGCTATCGG GCCCATACCC CGAAAATGTT GGCCCTTCCC GTACTAATTA
ACATCGCCCT AATAACAACT ATCTACACCA CGCTAATTAT AGGTACATTA ATCACTCTTA
TCAGCTCTCA CTGACTCATA ATATGAATAG GACTAGAAAT AAGTATACTA TCAATTATTC
CTATCCTAAT AGACAAATCT AACCCACGAT CAACAGAAGC AGCCACAAAG TATTTTTTAT
TACAAGCAAC CGCATCAATA ATCCTACTCC TATCTATTGT AATAACAATA ATTCACTCAG
GACAATGAAG CATCTCATAC GCTAATAACC AGACAATTAA CCTACTCCTA ACAATCTCAT
TAGCTATAAA ATTAGGTCTT GCACCATTTC ACTTTTGAGT AACCGAAGTT ACACAGGGCA
CAACACTGAC TTCTGGATTA ATCCTACTCA CATGACAAAA AATTGCGCCA TTAACTATTC
TTATACAAAT CTCTACAACA ATTAACCAAC CATTAATTAT AACCTCAGCA TTATTATCAA
CATTATTAGG AGGCTGAGGA GGATTAAACC AAACACAATT ACGAAAAATC CTGGCATATT
CATCAATCGC TCATGTAGGG TGAATAGTAG TAGTAATTAG CCTAAATCCC TCAATTTCCC
TATACACTTT AATAATCTAC ATTACTTTAA CTATTTCGCT ATTTACTTCA CTCAACTTAA
ACAGCAACTT GACCACACTA TCCTTATCCC ATATATGAAG CACCGCCCCA CCAATTATTA
TTATTATTTT GATAAATCTA CTATCTATTG GAGGACTCCC CCCTATAACT GGCTTTTCAC
CTAAATGAAT AATTATACAA GAGCTAGTAA AAAACAACAA CATTATTATC CCCACACTAA
TAGCAATAAT AGCCCTAATC AGTCTATATT TCTATATACG ACTGACCTAC TCAACTACCC
TGACACTATT CCCATCAACA AATAACACAA AGGCTAAATG ATACTTCAAC TACAAAAATA
TCATTATTAT ACCCCCTATA ATTACACTAT CCACCATAGC CCTACCCCTT ACACCACTTC
TAATCACTCT AAATTAGAGA ATTAGGTTAA CTAGACCAAG AGCCTTCAAA GCCCTAAGTA
AATAACACTA TTTATTCTCT GTAAGGACTG CAACATCTTC TGAATGCAAA ACAGACACTT
TTTAAGCTAA GCCCCTAGGT TGGTGGGACA TTAACCCACG AAAATTTAGT TAACAGCTAA
ATACCCTAAT CAACTGGCTT CAACCTACTC TCCCGCCCTA AGGAGGGCGG GAGAAGCCCC
GGCAGGTTTG AAGCTGCTCC TTTGAATTTG CAATTCAATA TGACTATCAC CTCAGGGTGG
TAGAAAAAGA CCTTTATAAT TAGATTTACA GTCTAATGCT ATGTTAATCA ACCGCTGATT
GTTCTCAACA AATCACAAGG ATATTGGTAC TTTATATCTC CTATTTGGTG CTTGAGCCGG
CATGGTAGGA ACAGCCCTAA GCTTGTTAAT TCGAGCCGAA TTAGGTCAAC CGGGAGCTTT
ACTAGGAGAC GATCAAATTT ACAACGTTAT TGTAACTGCT CATGCATTCG TAATAATCTT
CTTCATAGTA ATGCCTATTA TAATTGGAGG TTTCGGAAAC TGATTAATCC CACTAATAAT
CGGAGCCCCT GACATAGCCT TCCCTCGAAT AAACAATATA AGCTTCTGAT TACTCCCCCC
GTCATTTCTA CTACTTCTTG CCTCATCAAT AGTAGAAGCT GGAGCTGGAA CCGGGTGAAC
CGTGTATCCT CCACTAGCTG GAAACTTAGC TCATGCAGGG GCTTCAGTGG ACTTAACAAT
CTTCTCCCTA CACTTAGCTG GAGTATCATC TATTCTAGGG GCTATTAATT TTATTACTAC
TATTATCAAC ATAAAACCAC CTGCCATAAC ACAATATCAA ACACCTTTAT TCGTATGGTC
TGTTTTAATT ACAGCTGTCC TTCTTCTCCT ATCACTACCT GTACTAGCTG CTGGCATTAC
AATACTATTA ACAGATCGAA ACCTAAACAC AACTTTTTTC GATCCTGCTG GTGGAGGAGA
CCCAATCCTT TATCAGCACT TATTTTGATT CTTTGGTCAC CCCGAAGTTT ATATTTTAAT
CTTACCTGGC TTTGGAATAA TTTCTCACAT TGTAACTTAT TATTCAGGAA AAAAAGAACC
ATTCGGCTAC ATAGGAATAG TCTGAGCGAT AATATCAATC GGCTTTCTAG GATTTATCGT
ATGAGCTCAC CATATATTTA CCGTAGGGAT AGATGTTGAC ACACGAGCAT ACTTCACATC
CGCTACTATA ATTATTGCTA TTCCTACTGG AGTTAAAGTA TTCAGCTGAT TAGCCACACT
GCATGGAGGA AACATTAAAT GGTCCCCTGC TATACTATGA GCCCTAGGAT TTATTTTCCT
CTTTACAGTA GGAGGATTAA CAGGGATTGT ATTAGCTAAC TCTTCATTAG ATATTGTCCT
TCATGATACA TACTATGTAG TTGCACATTT CCACTATGTA TTATCTATAG GAGCTGTATT
TGCCATTATA GGAGGATTTG TTCACTGATT CCCTCTATTC TCAGGGTACA CTCTAGACAA
TACATGAGCT AAAGTTCACT TCTTCATTAT ATTTACAGGC GTAAATATCA CCTTCTTCCC
TCAACATTTC CTAGGTCTCT CTGGGATGCC ACGACGATAC TCAGACTATC CAGATGCATA
TACTTTCTGA AATACAGTGT CTTCCATAGG CTCATTTATT TCCTTAACTG CCGTTATAGT
AATAATTTTT ATAGTATGAG AAGCATTTGC CTCTAAACGA GAAGTACTAT CAACCGAATT
AACCTCAGTC AACCTAGAGT GACTCCACGG ATGTCCTCCG CCATATCATA CATTTGAAGA
ACCAACATAT ATCAAATCTT TATCAAGAAA GGAAGGAATT GAACCTCCAA AAACTAGTTT
CAAGCCAGCC CCATAACCTA TATTAGTAAA ATATTACATA ACTTTGTCAA AGTTAAATTA
CTGGTTTAAC CTGTATATCA TGGCCTATCC TTATCAACTC GGTTTCCAAG ACGCCACTTC
CCCTATTATA GAAGAACTAC TACACTTCCA TGACCATACA TTAATAATTG TATTTTTGAT
CAGCACATTA GTTTTATACC TTATTTCTCT TATATTAACA ACAAAACTAA CGCATACTAG
CACAATAGAC GCACAAGAAG TAGAGACTAT CTGAACAATT CTCCCTGCTA TTATTCTTAT
CATAATTGCC CTGCCATCCT TACGAATTTT ATACATAATA GATGAAGTAA ACAACCCATC
ATTAACAGTA AAAACTATAG GGCATCAGTG ATATTGAAGC TACGAGTATA CAGATTATGA
AGACCTAAAT TTTGACTCTT ACATAATTCC TACAACAGAA TTAAAACCCG GCGAACTTCG
ACTTCTAGAG GTTGACAATC GAGTAGTACT GCCAATAGAA ATGCCAGTAC GCATGCTAAT
TTCCTCAGAA GACGTCTTAC ACTCATGAGC TATTCCCTCA TTAGGTTTAA AAACAGATGC
TATCCCAGGC CGATTAAACC AAACAATCCT AACATCAACT CGGCCTGGTT TATTTTATGG
GCAATGCTCA GAGATCTGCG GCTCTAATCA TAGTTTTATA CCTATTGTTG TAGAAATAGT
AACTCTAAAA ACATTCGAAA ATTGATGCTC TTCTATGTTA TAAGACGTTA TGAAGCTAAG
CATTAACCTT TTAAGTTAAA GATTGAGTCT CCATAACGAA TGCCACAACT AAACACATCT
ACATGACTAA CCGTTATCTT ATCCATAATA TTTACATTAT TCATTATCTT TCAACTAAAG
ACCATATCAT ACCAGTTCCC CTCTAACCCC CAACCAACCT GCTCTAAACA GACAAAACAA
ATAACCCCTT GAGAAAAAAA ATGAACGAAA ATTTATTCGC CTCTTTCATA ACACCTACCT
TAATAGGACT ACCCATTGTA GTACTTATTA TTATATTCCC AGCTGTCCTA TTTCCAAGCC
CTAAGCGACT AATTAATAAC CGAACTATCA CCTTACAACA ATGAGTAGTT AAACTAATCC
TAAAACAAAT AATATCAATT CATAATACCA AAGGTCGTAA CTGATCTCTA ATATTAATCA
CATTAATTCT ATTTATCGGA TCAACCAATC TCCTAGGCCT CCTTCCCCAT TCCTTTACAC
CCACTACCCA ACTATCTATA AACCTAGCAA TGGCCATCCC CCTTTGAGCC GGAGCCGTGC
TTATAGGATT TCGCTACAAA ACAAAAGCAT CTCTAGCCCA CTTTCTCCCC CAAGGTACAC
CAATTCCTCT AATCCCAATG TTAGTGGTAA TTGAAACAAT TAGTTTATTT ATTCAACCTA
TAGCCCTAGC AGTCCGTCTA ACTGCCAATA TCACTGCCGG TCACCTGTTA ATACATTTAA
TTGGAGGAGC AACCTCAGCT TTATTCTCAA TTAGTCCGCC AGCAGCCTTA ACAACATTTA
TTATCCTTCT ACTACTTACA GTGCTTGAAT TCGCTGTAGC ATTAATCCAA GCATATGTCT
TTACCCTACT AGTAAGCCTT TATCTACATG ATAACACCTA ATGACCCATC AAACACATGC
ATATCATATA GTCAATCCAA GCCCTTGACC TCTTACAGGA GCCCTATCAG CCCTACTACT
CGCTTCCGGT TTAGTAATAT GATTTCACTT CAATTTCACC ACCCTTCTCT ATCTAAGCAT
AATAACTAAC ATTATAACTA TATACCAATG ATGACGCGAT GTAGTACGAG AGGGTACATA
CCAAGGCCAT CATACATCAA CAGTACAAAA AGGCCTACGG TACGGAATAA TCCTCTTCAT
TGTCTCAGAA GTATTTTTCT TTTCAGGGTT TTTCTGAGCT TTCTACCACT CTAGTTTAGC
ACCCTCCCCC GAACTAGGAG GATATTGACC CCCTACAGGA GTCAATCCCC TAAACCCCTT
AGAAGTCCCA TTACTAAATA CATCAGTACT ACTAGCCTCA GGAGTCTCTA TTACTTGAGC
CCATCACAGC TTAATAGAAG GTAATCGTAA ACAAATAATC CAAGCCCTCA CAATCACTAT
TGCCCTAGGG GCATACTTCA CCCTACTTCA GGTATCAGAA TATTTTGAAG CCCCATTCAC
TATTTCAGAT GGCATTTATG GATCAACTTT CTTTGTGGCT ACAGGATTCC ACGGGTTACA
CGTAATTATT GGATCAACTT TCCTAATAGC TTGCTTATTA CGTCAACTCT ACTACCATTT
TACCTCTAAA CACCACTTCG GTTTCGAAGC TGCAGCCTGA TATTGGCACT TTGTAGACGT
TGTATGACTA TTCTTATATG TTTCAATCTA CTGATGAGGA TCATACTTTC TTATATAACT
AGTACTGTTG ACTTCCAATC AACAAGATCC GAGCGGAAGA AAGTAATCAA CATCATTATA
TCAATCATAA CCAACTACAT CCTCACCACC ATTCTTATCA TTATTGCATT CTGACTTCCA
CAACTTAACA TTTATACAGA AAAAGCTAGC CCTTACGAAT GTGGCTTTGA CCCAGTCGAA
ATTACACGAC TACCTTTCTC TATAAAATTT TTTTTAATTG CTATTACATT CCTCCTGTTC
GACCTTGAAA TCGCCTTATT ACTCCCTCTC CCTTGAGCCT TTCAATCCTC CAACATTAAT
ATAACACTAT GAATCTCTGT AGCATTAATC CTGATTCTAA CCCTAGGACT TACATACGAA
TGACTACAAA AAGGATTAGA GTGAACTGAA TATGACAGTT AGTTTAAAAA CAAATGGTTT
CGACCCATTA AATTATGTAC TACATAACTG CCAAATGACT TCAACCTTGC TAAATATAAC
TGTAGCTTTT ATAGTATCCT TTGTAGGAGT AATAATCTAT CGATCACACA TAATATCCTC
CCTACTATGC CTAGAAGGAA TAATACTATC TATATTTATT CTAAGTGCTA TCACAATACT
AAACCTTCAT TACACTCTAT ATTTCTCCAC CCCTATCATA CTCCTAGTAT TCGCTGCTTG
CGAAGCAGCC GTAGGGCTAG CTTTACTAGT TATAATTTCA AATACATACG GTATTGATTA
CGTACAAAAC TTAAATTTAC TACAATGCTA AAAATTATTA TTCCAACAAT CATACTCATT
CCAACTGTCT GGTTATCTAA AAACTCAATA ATATGAATTA ACTCGACATC CTATAGCCTA
TTAATTGCAC TAATCAGTAT AACTTATATA AATAAACTTG ATATCACCAG CACAAACTAC
TCCCTAAACA TATCATCTGA CTCTTTATCA TCTCCCTTAC TAGTACTAAC AACATGACTT
CTTCCCTTAA TAATTATTGC AAGTCAACAT CACCTAAAAA ATGAAACAGA GACACGAAAA
AAAATATACA TCTGCCTTCT ATCATCACTA CAAGTATTCC TAATTCTCAC ATTCTCAGCA
ACAGAAATAA TTCTATTCTA CATTCTATTT GAAACCACAC TAATCCCGAC ACTTATTATT
ATCACCCGAT GAGGCAACCA GACAGAACGA ATAAAAGCAG GTCTCTATTT TCTCTTCTAC
ACACTAATAG GCTCACTCCC TCTACTGATC GCCTTAATTT TCTTACAAAA CCAACTAGGA
TCGTTAAATT TCCTACTATT CAATTTCCAC AATTTCTGCC TTAACCCTAA CTGATCTAAT
AATCTAATAT GACTAGCCTG CACTATAGCA TTTATAATTA AACTTCCATT ATATGGACTC
CACCTGTGAT TACCCAAAGC ACATGTAGAA GCACCTATCG CTGGATCAAT AGTTCTCGCT
GCCATCCTAT TAAAACTAGG TGGTTACGGA ATAATACGAA TAGCCCAACT ACTAGACCCT
TTAACAAACT GCATAGCATA CCCATTTATT ATATTATCCT TATGAGGAAT AATCATAACA
AGCTCCATTT GTCTGCGCCA AACAGACCTC AAATCCCTTA TTGCTTACTC ATCCGTAAGT
CATATAGCAC TAGTAATTGT AGCTATCTTA ATTCAAACCC CATGAAGCTT CATAGGAGCT
ACCTCACTTA TAATCGCCCA CGGCCTCACC TCTTCCTTAC TCTTCTGTCT AGCTAATACT
AATTACGAAC GAGTGCACAG CCGAACACTA CTATTAGCAC GAGGCCTTCA AATACTATTC
CCTTTAATAG GATTATGATG AATTACTGCA AGCCTCACTA ACCTAGCTCT ACCCCCCACT
ATTAACCTAA TTGGGGAATT ACTAATTATT ATATCAACTT TCTCATGATG TCACCTTACA
ATCATCCTCA CCGGACTGAA CATTGTAATT ACAGCTCTAT ATTCACTATT CATATTAATC
TCTACACAAC GAGGGAATCT CCCATACCAT ATTTATAATA TACCTCCCAC ATTCACACGA
GAAAATATTC TAATAAGCCT ACACATTATT CCCTTAATTC TAAAACACTA GATTGTGAAT
CTAGTATTAG AAGCATAAAC TTCTTATTTA AGAAAGAACG CTGGAACTGC TAATTCCACC
CATAATTAAC ATATGGCTTT CTTACTTTTA TAGGATAGAA GTATTCCATT GGTCTTAGGA
ACCAAAAAAT TGGTGCAACT CCAAATAAAA GTAATAAACC TATTTACCTC TACATTCACC
TTAACCTTAA CCCTACTTAC ACTCCCAATC ATTCTATCTA TAACAAATTC ACACATAAAA
TTAACTTACC CTTATTATGT TAAAACTATT ATTTCACTAT CTTTCCTTAC TAGCTTAATT
CCAACACTCA CATTATTTTA CTCTAACCAC GAAGCCATAA TGTCAAGCTG AAACTGAATA
ACAATCCAAA CTCTCCACCT AAACATCAGC ATCAAACTAG ATTATTTTTC TATCGTATTC
ATATCAGTAG CACTATTTGT TACATGATCT ATTATAGAGT TCTCCATATG ATACATGCAC
TCTGATCCCT TCATAAACAA ATTTTTTAAA TACTTATTAA TATTTCTAAT CACTATAATA
ATCCTAGTCA CAGCAAACAA CCTATTCCAA TTATTTATTG GGTGAGAGGG GGTAGGAATC
ATGTCTTTCC TCCTAATTGG ATGATGATAC GGACGATCAG ACGCTAATAC TGCAGCAATA
CAAGCAGTAC TATATAATCG TATTGGAGAT ATTGGATTCA TTATATCTAT AACATGATTT
ATACTTAACT CAAATTCATG GGAACTTCAA CAAATTTTCA TTACCCAAGA CAAAAGCCAC
CTTATCCCTA TGTTAGGTCT ACTTCTAGCC GCAACCGGAA AATCAGCTCA ATTTGGACTA
CACCCCTGGC TTCCTTCGGC AATAGAAGGC CCTACTCCTG TATCAGCACT ACTCCACTCT
AGCACAATAG TAGTCGCAGG CATTTTTCTA CTAATTCGAT TTTACCCCCT AACACAAAAC
AACCAAATAA TACAGACAAT ATGCTTATGC ATAGGAGCAT TAACTACATT ATTCACCGCT
ATCTGCGCTC TCACCCAAAA CGATATTAAA AAAATCGTAG CATTCTCTAC CTCAAGTCAA
CTAGGGCTAA TAATAGTAAC TATTGGAATT AACCAACCTC ACCTAGCATT CCTACATATC
TGTACCCACG CTTTCTTTAA AGCAATATTA TTCCTATGCT CCGGTTCAAT CATCCATAAC
TTAAACGATG AACAAGACAT TCGAAAAATA GGAGGACTGC AAAAAGTAAT ACCAATTACA
TCTTCCTCCC TAATAATTGG AAGCCTAGCC CTAACAGGAG CTCCCTTCCT CACAGGCTTC
TACTCTAAAG ACTTAATCAT CGAAACCGCA ACCACGTCGT ATACAAACGC CTGAGCCCTA
GCCATCACCC TAATTGCCAC AGCACTAACT GCTGTTTATA GCACACGAAT CATTTTCTTT
GTCCTACTAA ACAACCCACG ATTTAATTTC ACCCATAAAA TCAATGAAAA TAATCCTTCA
ATGGTAAAAC CTATTAAACG TCTAGCATGA GGAAGTATCC TAGCCGGATT CCTAATCTCC
CTAAATATCC CCATCACAAA TGTCCCTCAA ATAACTATGC CTTTAACTAC AAAACTAACA
GCAATACTAC TAACTTCACC ATTGCCATAG AAATTAGCAT AATGACCAAA AACCTAAAAA
ATAACTATTC ATCTAAATAC TCCAACTTTT CAAACATACT AGGTTATTTC CCTACAACAG
TTCACCGAAT TTACCCAAAC ATCAATCTCT CCATAGGACA AAACCTAGCA TCTTCTACAA
TTGATCTTAT ATGATTAGAA AAAACATCAC CCAGCCTAAT CTCCAATATA CAAATCAAAG
CATCAATAGC CACCTCAACC CAAACAGGGC TACTAAAATC CTATTTCTTG TCTTTCCTAA
TCTCCATATT CCTATCCACT ATACTCCTAA TCTAATTGCA CGAGTAATTT CTAGTACAAT
AAAAATACAA GTAAACAATG ATCAACCAGC CACAAACATT AATCAATAAT TATAACTATA
AATTGCGGCT ACCCCAGCAG GATCTTCACT AAAAAACCCC ACACCTCCCC CCTCTGCATC
ATAAATAACC CACTCACCTA TACCATAATA ATCAGCTAAA ATTTCAATAC GTTCATATTT
AACTCATCAA TAAAACAACA CAAACTCAAA TATAACCCCT AAAAATAAAG AAAGTAAAAC
AATAAAATTA GATCCCCAAG TCTCAGGATA CTGCTCTATA GCTATAGCAG TAGTATAAGC
AAAAACAACT ATCATACCTC CTAAATAAAC CAAAAATACA ACCAACCCTA AAAATGATCC
ACCACAGCTT AAAACAATTC AGCAACCAAC ACCCCCGCTA ATAACCAATG CTAACCCACC
ATAAATAGGA GACGGTTTTA CTGAAAAACC AATAAAACCA ATAACAAAAA TAATACTAAG
AATATAAATA ATATTTAAAG TCATAATTCC TACATGGATA TAACCATGAC TTATGATATG
AAAAACCACC GTTGTAATTC AACTATAAGA ATTAATGACC AATATCCGAA AATCACACCC
CCTTGCCAAA ATTATTAACC ACTCTTTCAT CGATCTCCCA ACTCCCTCTA ATATCTCAGC
ATGGTGGAAT TTCGGTTCTT TATTAGGTGT ATGCTTAACA CTACAAATCA TTACAGGTTT
ATTCCTAGCT ATACATTATA CTGCAGACAC CACTACAGCC TTCTCATCAG TCACACATAT
TTGCCGAGAT GTAAATTATG GTTGACTAAT CCGCTACGCC CATGCTAATG GAGCATCCAT
ATTCTTTATT TTCCTTTATT TTCACATTGG ACGAGGCATT TATTATGGGT CATACACTTT
TATAGAAACC TGAAACATTG GAGTCATCTT ACTATTCACA GTAATAGCCA CCGCCTTTAT
[truncated: 319,010 more chars]
